# Supplementary material for: Complementary CRISPR genome-wide genetic screens in PARP10-knockout and overexpressing cells identify synthetic interactions for PARP10-mediated cellular survival
Source: Oncotarget. 2022 Sep 28;13:1078–91. doi: 10.18632/oncotarget.28277 (PMC9518689; doi:10.18632/oncotarget.28277)
Supplement: Supplementary file 2 [file oncotarget-13-28277-s002.xls]

## Sheet: Sheet1
Supplementary Table 1: MAGeCK analyses of the CRISPR screens identifying genes necessary for proliferation of PARP10-overexpressing MCF10A breast epithelial cells.
Gene ID	num	neg|score	neg|p-value	neg|fdr	neg|rank	neg|goodsgrna	neg|lfc	pos|score	pos|p-value	pos|fdr	pos|rank	pos|goodsgrna	pos|lfc
ALKBH2	4	1.7525e-05	7.33e-05	0.613411	1	3	-2.2875	0.34876	0.497	0.995066	9524	1	-2.2875
ALDOC	4	2.5826e-05	0.00011163	0.613411	2	2	-0.62499	0.88075	0.88076	0.999566	16774	0	-0.62499
CPVL	4	5.9781e-05	0.00024114	0.613411	3	4	-1.8607	0.99856	0.99861	0.999737	19087	0	-1.8607
NF2	4	6.9151e-05	0.00028465	0.613411	4	2	-0.064116	0.062709	0.14757	0.993547	2829	2	-0.064116
YDJC	4	6.945e-05	0.00028569	0.613411	5	4	-1.6525	0.99993	0.99994	0.999937	19113	0	-1.6525
SAMD14	4	7.3944e-05	0.00029864	0.613411	6	2	-2.4793	0.34782	0.49611	0.995066	9508	1	-2.4793
PRDM10	4	7.7476e-05	0.00031315	0.613411	7	2	-0.51724	0.80103	0.80521	0.999566	15347	1	-0.51724
KCNA4	4	8.0583e-05	0.00032506	0.613411	8	3	-1.0759	0.81058	0.81327	0.999566	15497	1	-1.0759
CRISPLD2	4	8.1343e-05	0.00032713	0.613411	9	4	-2.0665	0.98551	0.98559	0.999566	18831	0	-2.0665
OR2D2	4	9.0753e-05	0.00035303	0.613411	10	4	-2.2358	0.99991	0.99992	0.999937	19112	0	-2.2358
IL31RA	4	0.00011493	0.00044369	0.655116	11	3	-2.2182	0.74482	0.763	0.999566	14560	1	-2.2182
CDX2	4	0.00012912	0.00050171	0.655116	12	1	-0.27788	0.95876	0.95883	0.999566	18286	0	-0.27788
SLC25A14	4	0.00013093	0.00050948	0.655116	13	3	-2.1654	0.1033	0.22156	0.994923	4195	1	-2.1654
MICALL2	4	0.00013209	0.00051414	0.655116	14	2	-1.5193	0.32029	0.46895	0.995066	8963	1	-1.5193
PLEKHN1	4	0.00015154	0.0005934	0.708849	15	3	-2.1962	0.40726	0.55517	0.996035	10645	1	-2.1962
SFTPD	4	0.00018077	0.00070166	0.769252	16	2	-0.38296	0.11449	0.24104	0.994923	4586	2	-0.38296
MAST2	4	0.00018747	0.00072446	0.769252	17	3	-2.0049	0.86193	0.86208	0.999566	16400	0	-2.0049
ZNF177	4	0.00020059	0.00077833	0.769882	18	3	-2.1501	0.58381	0.67149	0.999558	12825	1	-2.1501
JRKL	4	0.00021167	0.00082547	0.769882	19	3	-2.0647	0.37323	0.52115	0.995318	10008	1	-2.0647
ZBTB3	4	0.00023241	0.00089178	0.769882	20	2	-0.067032	0.37586	0.5238	0.995787	10048	2	-0.067032
SHC3	4	0.00026259	0.00099538	0.769882	21	3	-1.2983	0.88713	0.88718	0.999566	16911	0	-1.2983
DCAF4	4	0.00028406	0.0010767	0.769882	22	1	1.1052	0.055622	0.13408	0.991252	2583	3	1.1052
TRIM64B	4	0.00029387	0.0011187	0.769882	23	4	-1.9653	0.99718	0.99727	0.999737	19062	0	-1.9653
RAB3GAP1	4	0.0003357	0.0012606	0.769882	24	1	0.11151	0.40385	0.55172	0.996035	10580	1	0.11151
RNF19B	4	0.00034532	0.0012907	0.769882	25	2	-0.92534	0.43913	0.58704	0.997586	11239	2	-0.92534
CDH11	4	0.00037623	0.0014093	0.769882	26	3	-1.1641	0.2317	0.38136	0.995066	7308	1	-1.1641
OR6C74	4	0.00037877	0.0014243	0.769882	27	4	-2.5932	0.99962	0.99964	0.999743	19111	0	-2.5932
POLM	4	0.00038101	0.001431	0.769882	28	3	-1.8041	0.15373	0.30424	0.995066	5835	1	-1.8041
DCDC2C	4	0.00038544	0.0014461	0.769882	29	3	-1.7016	0.84671	0.84682	0.999566	16135	0	-1.7016
RNF126	4	0.00038734	0.0014497	0.769882	30	4	-2.2775	0.99893	0.99898	0.999737	19096	0	-2.2775
MYO9A	4	0.0003897	0.0014611	0.769882	31	2	-0.94151	0.63656	0.69798	0.999566	13333	1	-0.94151
SCN2A	4	0.00039151	0.0014663	0.769882	32	3	-2.0444	0.86991	0.86996	0.999566	16532	0	-2.0444
LRP1B	4	0.00040845	0.00153	0.769882	33	2	-0.97731	0.90439	0.90437	0.999566	17243	0	-0.97731
ZNF337	4	0.00042013	0.0015823	0.769882	34	3	-1.4576	0.007751	0.026466	0.95904	524	1	-1.4576
THUMPD3	4	0.00042634	0.0016015	0.769882	35	3	-1.8361	0.94125	0.94125	0.999566	17949	0	-1.8361
CCNE2	4	0.00043897	0.0016471	0.769882	36	1	-0.41221	0.39976	0.54763	0.995885	10503	1	-0.41221
TNFRSF17	4	0.00044119	0.0016528	0.769882	37	4	-1.2018	0.99956	0.99958	0.999737	19110	0	-1.2018
NR1D1	4	0.00045972	0.0017191	0.769882	38	4	-1.5963	0.99954	0.99956	0.999737	19109	0	-1.5963
ZNF446	4	0.00046461	0.0017393	0.769882	39	3	-2.0086	0.54415	0.65343	0.999558	12471	1	-2.0086
KMT2B	4	0.00048252	0.0018123	0.769882	40	3	-1.858	0.44403	0.59184	0.997586	11327	1	-1.858
R3HDM1	4	0.00048301	0.0018154	0.769882	41	4	-1.7516	0.99952	0.99954	0.999737	19108	0	-1.7516
RAPGEF5	4	0.00049061	0.0018449	0.769882	42	2	-1.3627	0.81109	0.81371	0.999566	15500	1	-1.3627
ANKRD16	4	0.00052129	0.0019605	0.769882	43	4	-1.7842	0.99948	0.9995	0.999737	19107	0	-1.7842
DEFB113	4	0.00052433	0.0019698	0.769882	44	3	-2.9217	0.7332	0.7551	0.999566	14411	1	-2.9217
OSTN	4	0.00053151	0.0019972	0.769882	45	2	-1.8005	0.90612	0.90608	0.999566	17285	0	-1.8005
BFAR	4	0.00053439	0.0020071	0.769882	46	3	-1.4819	0.46162	0.60963	0.997671	11676	1	-1.4819
PC	4	0.00053914	0.0020226	0.769882	47	3	-3.2294	0.69849	0.73298	0.999566	13997	1	-3.2294
ESM1	4	0.00054224	0.0020366	0.769882	48	2	-0.17406	0.40529	0.55315	0.996035	10607	2	-0.17406
GPR55	4	0.00058158	0.0021866	0.769882	49	3	-1.5508	0.92946	0.92936	0.999566	17729	0	-1.5508
PTPN5	4	0.00059148	0.0022272	0.769882	50	3	-1.7721	0.89383	0.89383	0.999566	17048	0	-1.7721
OR9I1	4	0.00060438	0.0022775	0.769882	51	3	-1.4421	0.90574	0.9057	0.999566	17280	0	-1.4421
G2E3	4	0.00061207	0.0023075	0.769882	52	4	-2.1689	0.98212	0.9822	0.999566	18756	0	-2.1689
PUM1	4	0.00062684	0.0023728	0.769882	53	4	-1.6221	0.99937	0.9994	0.999737	19106	0	-1.6221
DUSP28	4	0.00063238	0.0023956	0.769882	54	4	-2.0498	0.99937	0.9994	0.999737	19105	0	-2.0498
ZNF578	4	0.00063631	0.0024091	0.769882	55	4	-1.4079	0.99936	0.99939	0.999737	19104	0	-1.4079
XPNPEP3	4	0.0006455	0.0024427	0.769882	56	1	1.0183	0.053259	0.12955	0.989627	2491	3	1.0183
TBC1D32	4	0.00066568	0.0025142	0.769882	57	3	-2.0478	0.87267	0.87273	0.999566	16599	0	-2.0478
NUAK2	4	0.00067438	0.0025479	0.769882	58	4	-2.0006	0.99933	0.99936	0.999737	19103	0	-2.0006
CDY1	4	0.00068024	0.0025665	0.769882	59	4	-1.5651	0.99219	0.99225	0.999656	18966	0	-1.5651
SLC48A1	4	0.00068186	0.0025733	0.769882	60	3	-1.3701	0.91856	0.91855	0.999566	17526	0	-1.3701
UNC79	4	0.00068487	0.00258	0.769882	61	3	-1.2555	0.89715	0.89713	0.999566	17111	0	-1.2555
DYRK1A	4	0.00069712	0.0026189	0.769882	62	1	0.19367	0.46567	0.61363	0.997925	11745	2	0.19367
FBXO38	4	0.00069824	0.0026246	0.769882	63	3	-1.4423	0.25064	0.40004	0.995066	7621	1	-1.4423
LOC729159	4	0.00073167	0.002738	0.769882	64	4	-2.3723	0.99927	0.99929	0.999737	19102	0	-2.3723
OR5L2	4	0.00074646	0.0027867	0.769882	65	3	-1.4237	0.81011	0.81288	0.999566	15486	1	-1.4237
WFDC5	4	0.00074875	0.002794	0.769882	66	1	-0.49192	0.47319	0.62128	0.998091	11878	2	-0.49192
KRBA2	4	0.00076079	0.0028338	0.769882	67	3	-2.2911	0.89216	0.89215	0.999566	17017	0	-2.2911
POR	4	0.00076912	0.0028613	0.769882	68	2	-1.4809	0.6497	0.70506	0.999566	13462	1	-1.4809
DNAJB7	4	0.00077984	0.0029069	0.769882	69	3	-1.3869	0.87427	0.87433	0.999566	16630	0	-1.3869
SAXO2	4	0.00080037	0.0029864	0.769882	70	2	-0.99906	0.3043	0.4533	0.995066	8661	1	-0.99906
SNTG2	4	0.00081398	0.0030307	0.769882	71	4	-1.2635	0.99919	0.99922	0.999737	19101	0	-1.2635
HEXDC	4	0.00082897	0.003097	0.769882	72	2	-0.83777	0.83537	0.83574	0.999566	15914	1	-0.83777
CCDC142	4	0.00084656	0.0031478	0.769882	73	3	-2.0295	0.81047	0.81318	0.999566	15496	1	-2.0295
SLC10A1	4	0.00085199	0.0031711	0.769882	74	3	-1.1297	0.18181	0.33208	0.995066	6344	1	-1.1297
TMEM61	4	0.0008707	0.0032374	0.769882	75	2	-0.40236	0.18779	0.338	0.995066	6469	2	-0.40236
ZNF135	4	0.00087759	0.0032571	0.769882	76	3	-1.5278	0.76427	0.77659	0.999566	14810	1	-1.5278
CD276	4	0.00088731	0.0032985	0.769882	77	3	-1.543	0.16398	0.31442	0.995066	6021	1	-1.543
LOC100505549	4	0.00091635	0.0033892	0.769882	78	4	-1.8762	0.98745	0.98752	0.999566	18865	0	-1.8762
KNDC1	4	0.00092641	0.0034296	0.769882	79	4	-1.5644	0.99907	0.99911	0.999737	19100	0	-1.5644
ADAMTS1	4	0.00093424	0.0034601	0.769882	80	3	-1.9534	0.45471	0.60264	0.997586	11527	1	-1.9534
C7orf49	4	0.00094329	0.0034969	0.769882	81	3	-2.7692	0.92727	0.92725	0.999566	17693	0	-2.7692
GUCA1C	4	0.0009452	0.0035031	0.769882	82	4	-2.7427	0.99905	0.99909	0.999737	19099	0	-2.7427
ABHD17B	4	0.00094951	0.0035187	0.769882	83	2	-0.93988	0.88518	0.88522	0.999566	16863	0	-0.93988
MAMSTR	4	0.00095522	0.003542	0.769882	84	2	-0.14028	0.61315	0.68586	0.999558	13103	1	-0.14028
ABCA7	4	0.00096115	0.0035658	0.769882	85	4	-2.1186	0.99811	0.99817	0.999737	19080	0	-2.1186
ESX1	4	0.00096456	0.0035736	0.769882	86	4	-1.2303	0.99904	0.99908	0.999737	19098	0	-1.2303
UTY	4	0.0010001	0.0036844	0.769882	87	4	-0.96329	0.999	0.99905	0.999737	19097	0	-0.96329
CTBP1	4	0.0010049	0.0037057	0.769882	88	3	-2.4501	0.97261	0.97273	0.999566	18565	0	-2.4501
CPO	4	0.0010062	0.0037093	0.769882	89	3	-3.7078	0.10919	0.23189	0.994923	4395	1	-3.7078
KIR3DL1	4	0.0010068	0.0037119	0.769882	90	3	-2.1594	0.70427	0.73657	0.999566	14058	1	-2.1594
GATA2	4	0.0010098	0.0037223	0.769882	91	3	-2.5188	0.76767	0.77908	0.999566	14855	1	-2.5188
PRAMEF12	4	0.0010163	0.0037461	0.769882	92	4	-2.9568	0.97956	0.97969	0.999566	18709	0	-2.9568
ZNF649	4	0.0010585	0.0038974	0.792448	93	3	-0.59237	0.47899	0.62605	0.998091	11971	1	-0.59237
HIGD1B	4	0.0011015	0.0040507	0.796787	94	3	-1.7724	0.0030698	0.010946	0.891068	234	1	-1.7724
ESR1	4	0.0011101	0.0040724	0.796787	95	2	-0.88071	0.27444	0.42366	0.995066	8054	1	-0.88071
GRB7	4	0.001124	0.0041185	0.796787	96	4	-1.5833	0.99888	0.99893	0.999737	19095	0	-1.5833
COQ9	4	0.0011485	0.0042097	0.796787	97	3	-1.6615	0.11745	0.2461	0.994923	4690	1	-1.6615
RSAD1	4	0.001156	0.0042341	0.796787	98	4	-1.6907	0.99884	0.9989	0.999737	19094	0	-1.6907
LGALS12	4	0.0011599	0.004246	0.796787	99	4	-2.9401	0.99884	0.99889	0.999737	19093	0	-2.9401
APOBEC3H	4	0.0011615	0.0042517	0.796787	100	4	-1.4589	0.99876	0.99881	0.999737	19091	0	-1.4589
GLDC	4	0.0011617	0.0042522	0.796787	101	2	0.15909	0.18927	0.33946	0.995066	6502	2	0.15909
C8orf87	4	0.0011824	0.0043289	0.800219	102	3	-1.3712	0.62501	0.69196	0.999566	13210	1	-1.3712
ZNF275	4	0.0011902	0.0043542	0.800219	103	4	-1.4005	0.99881	0.99886	0.999737	19092	0	-1.4005
DENND6B	4	0.001208	0.0044226	0.801653	104	3	-2.058	0.82479	0.82588	0.999566	15725	1	-2.058
ZDHHC19	4	0.0012133	0.0044459	0.801653	105	2	-0.72908	0.37082	0.51876	0.995066	9955	2	-0.72908
KRT35	4	0.0012276	0.0045003	0.803877	106	3	-1.6155	0.92415	0.92416	0.999566	17624	0	-1.6155
TLE2	4	0.0012546	0.0046003	0.808146	107	4	-2.3045	0.99875	0.9988	0.999737	19090	0	-2.3045
OR52N5	4	0.0012649	0.0046381	0.808146	108	2	-1.2324	0.83054	0.8312	0.999566	15838	1	-1.2324
ESR2	4	0.0012689	0.0046511	0.808146	109	4	-1.4705	0.99509	0.99518	0.999656	19022	0	-1.4705
KCNC3	4	0.0013116	0.0047961	0.822092	110	4	-1.5902	0.98831	0.98835	0.999566	18885	0	-1.5902
IL17RC	4	0.0013165	0.0048174	0.822092	111	2	-0.95079	0.061961	0.14617	0.993547	2808	2	-0.95079
WFDC10A	4	0.0013328	0.0048707	0.823841	112	4	-1.8252	0.99867	0.99871	0.999737	19089	0	-1.8252
ORMDL1	4	0.0013635	0.0049748	0.828799	113	3	-1.7222	0.86721	0.86733	0.999566	16489	0	-1.7222
GRIN2A	4	0.0013681	0.0049868	0.828799	114	2	0.13039	0.086819	0.19219	0.994923	3662	2	0.13039
TMEM211	4	0.001387	0.005052	0.832409	115	3	-1.7926	0.41293	0.56081	0.996035	10746	1	-1.7926
RHBDL3	4	0.0014197	0.0051593	0.840175	116	1	0.16991	0.78322	0.79086	0.999566	15084	1	0.16991
KCNN2	4	0.0014286	0.0052028	0.840175	117	4	-1.3766	0.99857	0.99862	0.999737	19088	0	-1.3766
RHOBTB3	4	0.0014572	0.0053069	0.840175	118	4	-0.96211	0.99854	0.99859	0.999737	19086	0	-0.96211
RTTN	4	0.0014663	0.0053447	0.840175	119	3	-2.1226	0.87586	0.87592	0.999566	16662	0	-2.1226
ACYP1	4	0.0014713	0.0053597	0.840175	120	3	-2.4612	0.96117	0.96123	0.999566	18333	0	-2.4612
OR4L1	4	0.0014803	0.0053877	0.840175	121	3	-1.3981	0.87076	0.87082	0.999566	16553	0	-1.3981
CYB5A	4	0.0014865	0.0054069	0.840175	122	4	-1.2258	0.9946	0.99467	0.999656	19013	0	-1.2258
ABCD2	4	0.0015045	0.0054706	0.843221	123	3	-2.4209	0.29087	0.43995	0.995066	8387	1	-2.4209
PDE1C	4	0.0015229	0.0055416	0.843222	124	4	-1.807	0.99702	0.99711	0.999737	19059	0	-1.807
FBXO24	4	0.0015569	0.005655	0.843222	125	3	-1.4074	0.85161	0.8517	0.999566	16223	0	-1.4074
AJUBA	4	0.0015578	0.0056576	0.843222	126	3	-1.8523	0.013285	0.043692	0.966135	860	1	-1.8523
PHF14	4	0.0015745	0.005712	0.843222	127	3	-1.8062	0.87677	0.87681	0.999566	16684	0	-1.8062
GIPC3	4	0.0015774	0.0057234	0.843222	128	3	-2.1043	0.63232	0.69573	0.999566	13285	1	-2.1043
TAS2R39	4	0.0015804	0.0057353	0.843222	129	4	-1.6148	0.99842	0.99845	0.999737	19085	0	-1.6148
LRRIQ1	4	0.0016014	0.0058026	0.84661	130	4	-1.6267	0.9984	0.99844	0.999737	19084	0	-1.6267
ACSS2	4	0.0016261	0.0059031	0.854748	131	2	-1.5786	0.80292	0.80676	0.999566	15382	1	-1.5786
NECAB3	4	0.001648	0.0059886	0.860604	132	4	-2.1318	0.99835	0.9984	0.999737	19083	0	-2.1318
MAPK4	4	0.0016776	0.0060844	0.867851	133	3	-0.78676	0.97034	0.97046	0.999566	18525	0	-0.78676
EREG	4	0.001695	0.0061523	0.869529	134	3	-1.8927	0.87114	0.87121	0.999566	16558	0	-1.8927
CELA2B	4	0.0017103	0.0062088	0.869529	135	2	-2.0157	0.87449	0.87455	0.999566	16636	0	-2.0157
ALG5	4	0.0017284	0.0062756	0.869529	136	3	-2.0201	0.76854	0.77973	0.999566	14867	1	-2.0201
PLGRKT	4	0.0017292	0.0062782	0.869529	137	2	0.33635	0.34938	0.49763	0.995066	9534	2	0.33635
TMPRSS11D	4	0.0017462	0.0063375	0.870474	138	4	-1.2155	0.98444	0.98456	0.999566	18806	0	-1.2155
KLHL12	4	0.0017555	0.0063761	0.870474	139	4	-2.1924	0.99824	0.99829	0.999737	19082	0	-2.1924
RNF222	4	0.0017808	0.0064631	0.876097	140	2	0.11174	0.77524	0.78474	0.999566	14964	1	0.11174
TPO	4	0.0018117	0.0065735	0.883112	141	3	-1.4935	0.39221	0.53998	0.995885	10349	1	-1.4935
GABRA5	4	0.0018434	0.0066776	0.883112	142	3	-0.9918	0.69408	0.73028	0.999566	13939	1	-0.9918
CFB	4	0.0018564	0.0067268	0.883112	143	3	-2.202	0.22654	0.37623	0.995066	7211	1	-2.202
LRIT2	4	0.0018652	0.0067537	0.883112	144	4	-2.1968	0.99813	0.99819	0.999737	19081	0	-2.1968
TMEM98	4	0.001884	0.0068123	0.883112	145	2	-0.15259	0.39434	0.54217	0.995885	10397	2	-0.15259
PDGFA	4	0.001899	0.0068744	0.883112	146	3	-2.125	0.93933	0.9393	0.999566	17920	0	-2.125
LMOD2	4	0.0019411	0.0070231	0.883112	147	3	-2.0702	0.48283	0.62754	0.998091	11996	1	-2.0702
PRR7	4	0.0019537	0.0070734	0.883112	148	3	-2.6116	0.9783	0.97845	0.999566	18683	0	-2.6116
BARX1	4	0.0019541	0.0070744	0.883112	149	4	-1.5281	0.99805	0.9981	0.999737	19079	0	-1.5281
IMMT	4	0.0019656	0.0071086	0.883112	150	4	-1.4027	0.99803	0.99809	0.999737	19078	0	-1.4027
C1orf64	4	0.0019787	0.0071495	0.883112	151	4	-1.296	0.99709	0.99718	0.999737	19060	0	-1.296
NAIP	4	0.0019852	0.0071739	0.883112	152	3	-1.7401	0.66533	0.71363	0.999566	13623	1	-1.7401
MDH1B	4	0.0019871	0.0071796	0.883112	153	3	-0.80285	0.96912	0.9692	0.999566	18496	0	-0.80285
AJAP1	4	0.0019945	0.0072106	0.883112	154	4	-1.8711	0.99801	0.99806	0.999737	19077	0	-1.8711
ZBTB8B	4	0.002	0.0072319	0.883112	155	2	-0.14801	0.16984	0.32028	0.995066	6122	2	-0.14801
RND2	4	0.0020055	0.0072541	0.883112	156	2	-1.2417	0.27615	0.42534	0.995066	8083	1	-1.2417
DBN1	4	0.0020291	0.007336	0.885609	157	4	-1.3166	0.99797	0.99802	0.999737	19076	0	-1.3166
SEPTIN14	4	0.0020387	0.0073673	0.885609	158	2	-0.0060832	0.42798	0.57591	0.997586	11027	2	-0.0060832
ZNF326	4	0.0020644	0.0074634	0.888811	159	3	-1.7808	0.7086	0.73925	0.999566	14108	1	-1.7808
DPM3	4	0.0020752	0.0074966	0.888811	160	4	-2.348	0.99412	0.99421	0.999656	19000	0	-2.348
VPRBP	4	0.0020903	0.0075473	0.888811	161	2	-1.9126	0.63275	0.69597	0.999566	13293	1	-1.9126
RHD	4	0.002099	0.00758	0.888811	162	3	-1.2603	0.94323	0.94325	0.999566	17993	0	-1.2603
OR1C1	4	0.0021598	0.0077841	0.900018	163	4	-1.6383	0.99784	0.9979	0.999737	19075	0	-1.6383
OR4X2	4	0.0021772	0.0078421	0.900018	164	4	-1.6038	0.99782	0.99789	0.999737	19074	0	-1.6038
MRGPRF	4	0.0021833	0.0078665	0.900018	165	4	-2.3021	0.98305	0.98317	0.999566	18778	0	-2.3021
OR13C3	4	0.002187	0.0078794	0.900018	166	3	-1.6314	0.96139	0.96147	0.999566	18339	0	-1.6314
POLR2M	4	0.0021957	0.007911	0.900018	167	4	-1.9109	0.9978	0.99787	0.999737	19073	0	-1.9109
CCDC160	4	0.002245	0.0080783	0.913615	168	1	0.1223	0.30815	0.45702	0.995066	8741	2	0.1223
S1PR1	4	0.0022633	0.0081394	0.914411	169	4	-1.5862	0.99774	0.99779	0.999737	19072	0	-1.5862
UGT1A7	4	0.0022852	0.0082109	0.914411	170	2	-1.1473	0.47949	0.62624	0.998091	11976	1	-1.1473
HIST1H2BE	4	0.0022965	0.0082596	0.914411	171	2	-0.71379	0.62177	0.6903	0.999566	13188	1	-0.71379
BAIAP2L1	4	0.0023009	0.0082767	0.914411	172	3	-1.5779	0.95765	0.95772	0.999566	18261	0	-1.5779
NT5C3B	4	0.0023297	0.0083819	0.918232	173	3	-2.3255	0.41179	0.5597	0.996035	10720	1	-2.3255
ABLIM1	4	0.0023417	0.0084321	0.918232	174	4	-2.2049	0.99766	0.99771	0.999737	19071	0	-2.2049
ABHD13	4	0.0023481	0.0084554	0.918232	175	2	-0.13865	0.48921	0.63014	0.998091	12046	1	-0.13865
SLCO4C1	4	0.0023997	0.0086404	0.918489	176	1	0.0078725	0.018567	0.059536	0.977094	1155	1	0.0078725
HRCT1	4	0.0024287	0.0087429	0.918489	177	3	-2.1277	0.59742	0.678	0.999558	12954	1	-2.1277
PDE1A	4	0.0024303	0.0087474	0.918489	178	3	-1.9718	0.91972	0.91974	0.999566	17545	0	-1.9718
RAMP3	4	0.0024512	0.0088315	0.918489	179	2	-1.0368	0.5797	0.66959	0.999558	12783	1	-1.0368
DOHH	4	0.0024514	0.008832	0.918489	180	4	-0.88828	0.99755	0.99761	0.999737	19070	0	-0.88828
CCL3L3	4	0.0024527	0.0088352	0.918489	181	3	-4.0949	0.33113	0.47967	0.995066	9172	1	-4.0949
NSUN3	4	0.0024593	0.0088528	0.918489	182	4	-1.3804	0.99754	0.9976	0.999737	19069	0	-1.3804
LHFPL5	4	0.0024773	0.0089051	0.918489	183	3	-1.4459	0.57109	0.66558	0.999558	12709	1	-1.4459
CDK5RAP2	4	0.0024871	0.0089362	0.918489	184	4	-1.2874	0.99751	0.99758	0.999737	19068	0	-1.2874
CHAF1B	4	0.0025013	0.0089818	0.918489	185	4	-3.9308	0.9975	0.99757	0.999737	19067	0	-3.9308
FYTTD1	4	0.0025028	0.0089864	0.918489	186	3	-0.87475	0.47984	0.62638	0.998091	11977	1	-0.87475
ANKRD11	4	0.0025588	0.009162	0.931457	187	4	-1.4072	0.98617	0.98624	0.999566	18844	0	-1.4072
OR2C1	4	0.0025795	0.009233	0.933705	188	3	-1.7883	0.12598	0.26072	0.994923	4978	1	-1.7883
ING5	4	0.0026347	0.0094164	0.935047	189	4	-1.5513	0.99737	0.99744	0.999737	19066	0	-1.5513
IGDCC3	4	0.0026423	0.0094428	0.935047	190	3	-1.5809	0.8513	0.85138	0.999566	16217	0	-1.5809
COL4A6	4	0.0026574	0.0095003	0.935047	191	3	-1.2487	0.072062	0.16519	0.994923	3167	1	-1.2487
SNTB1	4	0.0026708	0.0095474	0.935047	192	3	-1.2708	0.65288	0.70675	0.999566	13494	1	-1.2708
CCSAP	4	0.0026804	0.0095718	0.935047	193	2	-0.67185	0.86668	0.86678	0.999566	16483	0	-0.67185
PCDHA12	4	0.002709	0.0096676	0.935047	194	3	-1.1131	0.505	0.63662	0.998186	12186	1	-1.1131
PLXNB2	4	0.0027238	0.0097096	0.935047	195	4	-2.2778	0.99728	0.99736	0.999737	19065	0	-2.2778
NOMO1	4	0.002725	0.0097168	0.935047	196	4	-2.2254	0.99727	0.99736	0.999737	19064	0	-2.2254
XCL1	4	0.0027275	0.0097241	0.935047	197	4	-2.6504	0.99727	0.99736	0.999737	19063	0	-2.6504
GIMAP5	4	0.0027315	0.0097355	0.935047	198	4	-1.3966	0.98229	0.98239	0.999566	18760	0	-1.3966
PPCDC	4	0.0027522	0.009809	0.935496	199	3	-1.8412	0.16337	0.31381	0.995066	6012	1	-1.8412
MS4A13	4	0.0027605	0.0098381	0.935496	200	1	-0.4037	0.87984	0.87987	0.999566	16759	0	-0.4037
GATM	4	0.0027928	0.0099613	0.939866	201	3	-1.7201	0.82454	0.82566	0.999566	15722	1	-1.7201
FAM122B	4	0.0028061	0.010007	0.939866	202	3	-1.9009	0.17934	0.32962	0.995066	6303	1	-1.9009
ALPPL2	4	0.0028121	0.010032	0.939866	203	1	0.049096	0.6492	0.7048	0.999566	13457	1	0.049096
ID3	4	0.0028385	0.010133	0.941859	204	2	0.13868	0.028024	0.079839	0.980125	1555	2	0.13868
ABHD11	4	0.0028483	0.010171	0.941859	205	3	-1.902	0.59291	0.67583	0.999558	12909	1	-1.902
AGPAT5	4	0.0028636	0.010235	0.941859	206	1	0.5264	0.16436	0.3148	0.995066	6027	2	0.5264
CLP1	4	0.0028913	0.01032	0.941859	207	4	-2.6409	0.99711	0.9972	0.999737	19061	0	-2.6409
OR8J1	4	0.0029152	0.010396	0.941859	208	1	0.25309	0.41824	0.56613	0.996046	10861	2	0.25309
SLC22A24	4	0.0029667	0.010587	0.941859	209	4	-0.81554	0.99371	0.99379	0.999656	18991	0	-0.81554
PABPC3	4	0.0029674	0.010588	0.941859	210	3	-1.8903	0.95882	0.95889	0.999566	18288	0	-1.8903
CCNJ	4	0.0030182	0.010762	0.941859	211	2	-0.60166	0.75927	0.773	0.999566	14742	1	-0.60166
DMRT2	4	0.003049	0.010875	0.941859	212	4	-2.8144	0.99695	0.99703	0.999737	19058	0	-2.8144
MDGA1	4	0.0030698	0.010946	0.941859	213	1	1.3905	0.0028383	0.010133	0.891068	213	3	1.3905
AAED1	4	0.0030857	0.011003	0.941859	214	3	-2.0182	0.61079	0.68465	0.999558	13085	1	-2.0182
OR2J3	4	0.0031128	0.011101	0.941859	215	2	-1.059	0.24323	0.39267	0.995066	7503	1	-1.059
TXNDC9	4	0.0031207	0.011128	0.941859	216	4	-1.6719	0.99688	0.99697	0.999737	19057	0	-1.6719
SLC6A2	4	0.0031213	0.01113	0.941859	217	2	-0.22632	0.54037	0.65175	0.999558	12447	1	-0.22632
SHB	4	0.0031471	0.011213	0.941859	218	3	-1.4563	0.050362	0.12398	0.988144	2397	1	-1.4563
RDH16	4	0.0031493	0.011222	0.941859	219	4	-2.2937	0.9828	0.9829	0.999566	18773	0	-2.2937
BMI1	4	0.0031728	0.011313	0.941859	220	3	-1.0552	0.95342	0.95351	0.999566	18182	0	-1.0552
H3F3C	4	0.0031895	0.011381	0.941859	221	4	-1.051	0.99681	0.9969	0.999737	19056	0	-1.051
RAB33A	4	0.0032128	0.011464	0.941859	222	3	-0.81381	0.9601	0.96016	0.999566	18316	0	-0.81381
KIF1C	4	0.0032198	0.01149	0.941859	223	2	-1.3221	0.44396	0.59179	0.997586	11325	1	-1.3221
MMP27	4	0.0032244	0.011502	0.941859	224	4	-1.1583	0.98455	0.98467	0.999566	18809	0	-1.1583
SIRPB1	4	0.0032304	0.011521	0.941859	225	4	-1.4061	0.99396	0.99404	0.999656	18998	0	-1.4061
RAB33B	4	0.0032343	0.011534	0.941859	226	3	-2.0297	0.93346	0.93342	0.999566	17804	0	-2.0297
ODF1	4	0.0032362	0.01154	0.941859	227	3	-2.2433	0.8491	0.8492	0.999566	16182	0	-2.2433
FAM104B	4	0.003274	0.01167	0.941859	228	3	-2.3348	0.78979	0.79604	0.999566	15185	1	-2.3348
C11orf95	4	0.0032759	0.011679	0.941859	229	3	-1.0544	0.93659	0.93654	0.999566	17862	0	-1.0544
SLC35D2	4	0.0032791	0.011686	0.941859	230	3	-1.8562	0.73754	0.75801	0.999566	14465	1	-1.8562
CNTFR	4	0.0032908	0.011731	0.941859	231	3	-1.1865	0.037201	0.098294	0.981135	1910	1	-1.1865
SERPINA10	4	0.0033214	0.011844	0.941859	232	2	-0.84749	0.40613	0.55402	0.996035	10619	2	-0.84749
ZDHHC22	4	0.0033219	0.011845	0.941859	233	3	-1.669	0.14073	0.2857	0.994923	5462	1	-1.669
PLA2G4C	4	0.0033274	0.011865	0.941859	234	2	-0.66081	0.2168	0.36663	0.995066	7018	1	-0.66081
UBXN2B	4	0.0033598	0.011982	0.941859	235	3	-2.2743	0.28655	0.43562	0.995066	8301	1	-2.2743
DMTF1	4	0.0033789	0.012053	0.941859	236	2	-0.6189	0.34448	0.49283	0.995066	9453	1	-0.6189
G6PC2	4	0.00339	0.012091	0.941859	237	4	-2.2472	0.98277	0.98287	0.999566	18771	0	-2.2472
ABCA2	4	0.0034102	0.012145	0.941859	238	2	-1.0451	0.94299	0.94302	0.999566	17986	0	-1.0451
FAM9C	4	0.0034305	0.012225	0.941859	239	1	1.3912	0.02875	0.081326	0.981135	1579	3	1.3912
NOTCH1	4	0.0034496	0.012287	0.941859	240	2	-0.8243	0.92563	0.92557	0.999566	17666	0	-0.8243
SPIN1	4	0.0034604	0.012328	0.941859	241	2	-1.2763	0.66046	0.7109	0.999566	13576	1	-1.2763
KIRREL	4	0.003463	0.012333	0.941859	242	4	-1.689	0.99471	0.99479	0.999656	19015	0	-1.689
UBE2K	4	0.003467	0.012348	0.941859	243	3	-2.6398	0.90828	0.90825	0.999566	17329	0	-2.6398
C3orf79	4	0.0034682	0.012353	0.941859	244	4	-1.4008	0.99653	0.99664	0.99967	19055	0	-1.4008
OR8K1	4	0.003482	0.012413	0.941859	245	1	0.57325	0.014972	0.048863	0.977094	953	2	0.57325
NCF4	4	0.003482	0.012413	0.941859	246	2	-1.2794	0.52287	0.64416	0.998912	12322	1	-1.2794
APPL1	4	0.003511	0.012512	0.941859	247	2	-0.41971	0.44758	0.59546	0.997586	11390	2	-0.41971
KIF19	4	0.0035219	0.012543	0.941859	248	3	-1.4027	0.7292	0.75248	0.999566	14355	1	-1.4027
PIK3C2B	4	0.0035235	0.012548	0.941859	249	3	-1.2441	0.91977	0.91979	0.999566	17547	0	-1.2441
NARF	4	0.003528	0.012563	0.941859	250	4	-1.4761	0.99647	0.99657	0.999656	19054	0	-1.4761
PDS5A	4	0.0035765	0.012701	0.941859	251	3	-3.0073	0.95106	0.9512	0.999566	18137	0	-3.0073
SH2D4A	4	0.0035821	0.012723	0.941859	252	4	-2.4476	0.99642	0.99652	0.999656	19053	0	-2.4476
PLCZ1	4	0.0035844	0.01273	0.941859	253	4	-2.3558	0.99642	0.99652	0.999656	19052	0	-2.3558
PPFIA2	4	0.0035912	0.012754	0.941859	254	4	-1.1604	0.99641	0.99651	0.999656	19051	0	-1.1604
ERC1	4	0.0036026	0.012795	0.941859	255	4	-0.88877	0.9964	0.9965	0.999656	19050	0	-0.88877
KCNH4	4	0.0036244	0.012875	0.941859	256	4	-1.8824	0.98073	0.98083	0.999566	18728	0	-1.8824
DIRC1	4	0.0036299	0.0129	0.941859	257	3	-1.1976	0.46011	0.6081	0.997586	11649	1	-1.1976
NOL11	4	0.0036323	0.012907	0.941859	258	4	-1.2535	0.99637	0.99647	0.999656	19049	0	-1.2535
TMC6	4	0.0036365	0.012918	0.941859	259	1	0.90665	0.036549	0.097017	0.981135	1877	3	0.90665
ERI1	4	0.003663	0.012999	0.941859	260	3	-1.4344	0.96232	0.96241	0.999566	18362	0	-1.4344
TOR1A	4	0.0036726	0.013027	0.941859	261	4	-2.3036	0.99633	0.99643	0.999656	19048	0	-2.3036
XPO7	4	0.0036776	0.013042	0.941859	262	4	-1.232	0.99632	0.99642	0.999656	19047	0	-1.232
SESN1	4	0.003688	0.01308	0.941859	263	2	-0.95063	0.074915	0.17055	0.994923	3271	1	-0.95063
TMEM170B	4	0.0037173	0.013177	0.941859	264	3	-1.5812	0.91742	0.91739	0.999566	17509	0	-1.5812
MET	4	0.0037318	0.013229	0.941859	265	4	-2.2651	0.98431	0.98444	0.999566	18800	0	-2.2651
UTRN	4	0.0037395	0.013258	0.941859	266	1	1.3417	0.049607	0.12251	0.985577	2375	3	1.3417
S100A16	4	0.0037405	0.013263	0.941859	267	4	-1.3332	0.99626	0.99636	0.999656	19046	0	-1.3332
TMEM214	4	0.0037491	0.013291	0.941859	268	4	-2.2646	0.99625	0.99635	0.999656	19045	0	-2.2646
SGOL2	4	0.0037538	0.013305	0.941859	269	4	-0.78839	0.99625	0.99635	0.999656	19044	0	-0.78839
COMTD1	4	0.0038425	0.013611	0.954704	270	2	0.45114	0.09071	0.19916	0.994923	3783	2	0.45114
NEK5	4	0.0038727	0.013713	0.954704	271	4	-1.5216	0.99613	0.99623	0.999656	19043	0	-1.5216
BAG2	4	0.0038788	0.013729	0.954704	272	2	-1.2275	0.058164	0.13894	0.991301	2676	2	-1.2275
SYNRG	4	0.003894	0.013785	0.954704	273	2	0.039085	0.11699	0.24532	0.994923	4666	2	0.039085
HYKK	4	0.0039242	0.013896	0.954704	274	4	-1.265	0.99608	0.99618	0.999656	19042	0	-1.265
DAZ1	4	0.003936	0.013939	0.954704	275	3	-2.624	0.96805	0.96814	0.999566	18477	0	-2.624
PRKACB	4	0.0039437	0.01396	0.954704	276	4	-1.3665	0.99606	0.99616	0.999656	19041	0	-1.3665
SLC12A3	4	0.0039455	0.013969	0.954704	277	2	-0.76988	0.51531	0.64094	0.998186	12266	1	-0.76988
EPCAM	4	0.0039886	0.014113	0.954704	278	4	-1.1242	0.99601	0.99612	0.999656	19040	0	-1.1242
TET3	4	0.003997	0.014141	0.954704	279	2	-1.1356	0.91367	0.91361	0.999566	17431	0	-1.1356
FLNA	4	0.0040246	0.014236	0.954704	280	2	-0.98083	0.31743	0.46615	0.995066	8910	1	-0.98083
DNASE1L1	4	0.0040304	0.014251	0.954704	281	3	-2.3649	0.94196	0.94196	0.999566	17965	0	-2.3649
TMEM35	4	0.0040314	0.014256	0.954704	282	4	-1.1252	0.99597	0.99608	0.999656	19039	0	-1.1252
ZMIZ2	4	0.0040485	0.014308	0.954704	283	1	-0.045736	0.3717	0.51962	0.995066	9973	1	-0.045736
COLEC11	4	0.0040517	0.014316	0.954704	284	4	-1.5917	0.99595	0.99606	0.999656	19038	0	-1.5917
WDR46	4	0.0040567	0.014331	0.954704	285	4	-2.6071	0.99594	0.99605	0.999656	19037	0	-2.6071
SOD2	4	0.0040733	0.014381	0.954704	286	4	-1.8131	0.98316	0.98327	0.999566	18779	0	-1.8131
ILKAP	4	0.0040971	0.014457	0.954704	287	3	-1.2705	0.0069805	0.023945	0.95795	477	1	-1.2705
RGL2	4	0.004108	0.014495	0.954704	288	4	-2.0829	0.99589	0.99599	0.999656	19036	0	-2.0829
POU2F3	4	0.0041515	0.01464	0.954704	289	1	-0.26731	0.63498	0.69715	0.999566	13317	1	-0.26731
CTH	4	0.0041691	0.014696	0.954704	290	2	-1.3235	0.019153	0.061305	0.977094	1185	1	-1.3235
MUC21	4	0.0041737	0.014713	0.954704	291	4	-1.582	0.99583	0.99592	0.999656	19035	0	-1.582
CT45A10	4	0.004192	0.014772	0.954704	292	4	-2.4781	0.99581	0.99591	0.999656	19034	0	-2.4781
TGOLN2	4	0.004203	0.014804	0.954704	293	4	-1.2378	0.98835	0.98839	0.999566	18887	0	-1.2378
FCRL5	4	0.0042165	0.014851	0.954704	294	3	-1.2307	0.93593	0.93587	0.999566	17847	0	-1.2307
NAA60	4	0.0042545	0.014966	0.954704	295	2	-1.0564	0.60981	0.68415	0.999558	13077	1	-1.0564
SIM1	4	0.0042661	0.015001	0.954704	296	3	-2.0929	0.093147	0.20355	0.994923	3862	1	-2.0929
CHD1L	4	0.0042687	0.015012	0.954704	297	4	-1.4779	0.99573	0.99583	0.999656	19033	0	-1.4779
AGT	4	0.0042761	0.015034	0.954704	298	4	-1.5119	0.9944	0.99448	0.999656	19009	0	-1.5119
NDUFC1	4	0.0042761	0.015034	0.954704	299	2	-1.9659	0.65917	0.71018	0.999566	13556	1	-1.9659
RRAS	4	0.0042983	0.01511	0.954704	300	3	-2.5916	0.88116	0.88119	0.999566	16787	0	-2.5916
ZNF280D	4	0.004306	0.015136	0.954704	301	2	-0.53909	0.599	0.67877	0.999558	12968	1	-0.53909
ANKS3	4	0.0043161	0.015165	0.954704	302	3	-2.0618	0.67948	0.7217	0.999566	13786	1	-2.0618
SLC52A2	4	0.0043321	0.015221	0.954704	303	2	-0.68654	0.6638	0.71274	0.999566	13609	1	-0.68654
IFT20	4	0.0043523	0.015294	0.954704	304	3	-2.07	0.086143	0.19098	0.994923	3641	1	-2.07
HNF1A	4	0.0043575	0.015311	0.954704	305	3	-1.2478	0.82237	0.82366	0.999566	15683	1	-1.2478
COL6A6	4	0.0043661	0.015335	0.954704	306	4	-1.3933	0.99563	0.99573	0.999656	19032	0	-1.3933
DNAJC27	4	0.0044006	0.015432	0.954852	307	4	-1.601	0.98146	0.98155	0.999566	18740	0	-1.601
TRIM55	4	0.004409	0.015462	0.954852	308	1	0.028961	0.65908	0.71014	0.999566	13553	1	0.028961
OPRM1	4	0.0044249	0.01551	0.954852	309	2	-0.1888	0.33927	0.48766	0.995066	9332	2	-0.1888
PNMA3	4	0.0044604	0.015637	0.954852	310	2	-0.47951	0.34501	0.49332	0.995066	9461	1	-0.47951
XBP1	4	0.0044711	0.015673	0.954852	311	3	-2.2145	0.32465	0.47329	0.995066	9041	1	-2.2145
AK4	4	0.0044916	0.015748	0.954852	312	3	-1.418	0.4147	0.56265	0.996035	10782	1	-1.418
ADD1	4	0.0045027	0.01579	0.954852	313	3	-1.4683	0.12486	0.25879	0.994923	4939	1	-1.4683
PAWR	4	0.0045119	0.015824	0.954852	314	2	0.098296	0.22781	0.37744	0.995066	7234	2	0.098296
WRNIP1	4	0.0045131	0.015829	0.954852	315	4	-2.804	0.99549	0.99558	0.999656	19031	0	-2.804
DPCD	4	0.0045163	0.015837	0.954852	316	4	-1.0781	0.99548	0.99558	0.999656	19030	0	-1.0781
LOC100130705	4	0.0045634	0.015998	0.956378	317	2	-0.44094	0.8632	0.86333	0.999566	16430	0	-0.44094
EVC	4	0.0045678	0.016014	0.956378	318	2	-0.32799	0.099777	0.2154	0.994923	4082	2	-0.32799
CXorf21	4	0.0045796	0.016058	0.956378	319	4	-1.7539	0.99542	0.99553	0.999656	19029	0	-1.7539
CYTL1	4	0.0046028	0.016143	0.956378	320	4	-1.6391	0.9954	0.99551	0.999656	19028	0	-1.6391
CCNB2	4	0.004612	0.016176	0.956378	321	4	-1.8027	0.99506	0.99516	0.999656	19021	0	-1.8027
CDC34	4	0.0046149	0.016189	0.956378	322	2	-0.69505	0.56811	0.66417	0.999558	12687	1	-0.69505
LOC388436	4	0.0046234	0.016212	0.956378	323	4	-1.173	0.99538	0.99549	0.999656	19027	0	-1.173
SLC26A3	4	0.0046663	0.016342	0.959379	324	2	-0.55997	0.47607	0.62414	0.998091	11932	2	-0.55997
LIFR	4	0.0046754	0.016374	0.959379	325	4	-0.99623	0.98581	0.98588	0.999566	18835	0	-0.99623
SASH3	4	0.0046921	0.016429	0.959379	326	2	-0.94236	0.77449	0.78417	0.999566	14952	1	-0.94236
LAMA3	4	0.0047178	0.01652	0.959379	327	3	-1.2103	0.95003	0.95011	0.999566	18112	0	-1.2103
HPS4	4	0.0047422	0.016614	0.959379	328	3	-2.1847	0.97494	0.9751	0.999566	18617	0	-2.1847
ZNF765	4	0.0047693	0.016701	0.959379	329	2	0.77317	0.050486	0.12421	0.989198	2400	2	0.77317
FLI1	4	0.0047694	0.016701	0.959379	330	4	-2.4924	0.99523	0.99534	0.999656	19026	0	-2.4924
FAM160A1	4	0.0047985	0.016783	0.959379	331	4	-1.7819	0.9952	0.99531	0.999656	19025	0	-1.7819
RTP3	4	0.004799	0.016785	0.959379	332	3	-1.0492	0.31206	0.46097	0.995066	8813	1	-1.0492
OR10A2	4	0.0048117	0.016831	0.959379	333	4	-0.97743	0.99422	0.99431	0.999656	19006	0	-0.97743
OLIG3	4	0.0048207	0.016855	0.959379	334	2	-0.5432	0.75054	0.76691	0.999566	14629	1	-0.5432
TCEAL1	4	0.0048244	0.016866	0.959379	335	4	-1.4693	0.99518	0.99527	0.999656	19024	0	-1.4693
PCDHAC2	4	0.0048581	0.016975	0.962017	336	3	-2.7378	0.47187	0.61996	0.998091	11856	1	-2.7378
SIK2	4	0.0048722	0.017027	0.962017	337	3	-1.0269	0.96019	0.96025	0.999566	18318	0	-1.0269
PTP4A3	4	0.0048843	0.017063	0.962017	338	4	-1.4865	0.99512	0.99521	0.999656	19023	0	-1.4865
MOCOS	4	0.0049237	0.017187	0.965572	339	3	-1.0315	0.72616	0.75043	0.999566	14319	1	-1.0315
KRT36	4	0.0049625	0.017318	0.965572	340	3	-1.6523	0.95826	0.95834	0.999566	18276	0	-1.6523
GPC4	4	0.0049751	0.017354	0.965572	341	2	-0.51616	0.86122	0.86137	0.999566	16386	0	-0.51616
ZSWIM7	4	0.004984	0.017385	0.965572	342	2	-0.99268	0.63423	0.69675	0.999566	13309	1	-0.99268
RHBDL1	4	0.0050033	0.017447	0.965572	343	2	-1.5169	0.46874	0.61673	0.998091	11803	1	-1.5169
ZXDC	4	0.0050236	0.017511	0.965572	344	4	-1.6908	0.99498	0.99506	0.999656	19020	0	-1.6908
BPIFB4	4	0.0050266	0.017519	0.965572	345	3	-2.0957	0.05272	0.12846	0.989627	2473	1	-2.0957
CEP72	4	0.0050347	0.017549	0.965572	346	3	-1.3484	0.86443	0.86454	0.999566	16442	0	-1.3484
STRADB	4	0.0050603	0.017635	0.965572	347	4	-1.5334	0.99494	0.99502	0.999656	19019	0	-1.5334
DEFB116	4	0.0050613	0.017637	0.965572	348	4	-0.73815	0.99494	0.99502	0.999656	19018	0	-0.73815
ECHDC3	4	0.005078	0.017702	0.965572	349	1	0.83533	0.1946	0.34479	0.995066	6592	2	0.83533
SPOP	4	0.0050877	0.017732	0.965572	350	3	-1.3911	0.81136	0.81394	0.999566	15507	1	-1.3911
FN3K	4	0.0051169	0.017826	0.96745	351	4	-0.89764	0.99488	0.99496	0.999656	19017	0	-0.89764
SLCO1C1	4	0.0051295	0.017868	0.96745	352	3	-2.4662	0.54118	0.65212	0.999558	12451	1	-2.4662
TMEM82	4	0.0051476	0.01793	0.968046	353	4	-2.1754	0.99485	0.99492	0.999656	19016	0	-2.1754
WASF1	4	0.005181	0.018053	0.96893	354	2	-0.73724	0.51839	0.64227	0.998186	12291	1	-0.73724
ATP1A3	4	0.0052051	0.018131	0.96893	355	3	-2.3157	0.82033	0.82183	0.999566	15647	1	-2.3157
GAPT	4	0.0052137	0.018157	0.96893	356	3	-1.0033	0.74772	0.76499	0.999566	14595	1	-1.0033
TK2	4	0.0052314	0.018219	0.96893	357	4	-1.3975	0.99104	0.99112	0.999656	18947	0	-1.3975
DCAF11	4	0.0052324	0.018219	0.96893	358	1	1.038	0.035326	0.094629	0.981135	1832	2	1.038
FAM71F2	4	0.0052446	0.018263	0.96893	359	3	-1.2579	0.92417	0.92419	0.999566	17626	0	-1.2579
CNGA2	4	0.0053064	0.018466	0.96893	360	4	-1.931	0.98954	0.98963	0.999566	18915	0	-1.931
TCIRG1	4	0.0053135	0.018485	0.96893	361	3	-2.7625	0.37243	0.52034	0.995066	9989	1	-2.7625
PDE11A	4	0.0053184	0.018499	0.96893	362	4	-2.4404	0.99468	0.99476	0.999656	19014	0	-2.4404
IP6K2	4	0.0053353	0.018557	0.96893	363	2	-0.85895	0.23325	0.38291	0.995066	7337	2	-0.85895
TMEM79	4	0.0053719	0.018678	0.96893	364	3	-2.2682	0.87331	0.87339	0.999566	16611	0	-2.2682
HFE	4	0.0053867	0.01872	0.96893	365	1	0.23346	0.40433	0.55216	0.996035	10589	2	0.23346
PPDPF	4	0.0053996	0.018759	0.96893	366	3	-1.1901	0.73128	0.75384	0.999566	14387	1	-1.1901
FGD4	4	0.0054056	0.018779	0.96893	367	3	-2.1353	0.94271	0.94271	0.999566	17981	0	-2.1353
MYOZ3	4	0.0054059	0.01878	0.96893	368	4	-1.416	0.99459	0.99467	0.999656	19012	0	-1.416
RBFOX2	4	0.0054108	0.018798	0.96893	369	2	-1.4434	0.8238	0.82496	0.999566	15710	1	-1.4434
LRFN2	4	0.0054306	0.018866	0.96893	370	3	-1.8316	0.92609	0.92604	0.999566	17674	0	-1.8316
ACTR3	4	0.0054981	0.019102	0.96893	371	2	-0.19094	0.11841	0.24777	0.994923	4723	2	-0.19094
LDHD	4	0.0054988	0.019105	0.96893	372	3	-1.7805	0.94892	0.94897	0.999566	18083	0	-1.7805
JAKMIP1	4	0.0055326	0.019211	0.96893	373	4	-1.7295	0.99447	0.99454	0.999656	19011	0	-1.7295
SIGLEC15	4	0.0055367	0.019225	0.96893	374	3	-1.9372	0.45206	0.59994	0.997586	11473	1	-1.9372
IPPK	4	0.0055411	0.019235	0.96893	375	1	0.37515	0.69429	0.73041	0.999566	13941	1	0.37515
CHRNA7	4	0.0055694	0.019325	0.96893	376	4	-1.1927	0.99443	0.9945	0.999656	19010	0	-1.1927
GMIP	4	0.0055893	0.019386	0.96893	377	3	-1.1571	0.97443	0.97457	0.999566	18609	0	-1.1571
LMCD1	4	0.0055925	0.019395	0.96893	378	2	-0.03572	0.28068	0.42985	0.995066	8174	2	-0.03572
GRK7	4	0.0056053	0.019453	0.96893	379	4	-0.82614	0.99439	0.99447	0.999656	19008	0	-0.82614
C15orf53	4	0.005609	0.019463	0.96893	380	4	-1.9299	0.99439	0.99447	0.999656	19007	0	-1.9299
KIF5B	4	0.0056157	0.019486	0.96893	381	4	-1.3207	0.99163	0.99169	0.999656	18958	0	-1.3207
HDGFRP2	4	0.0056439	0.019577	0.96893	382	3	-1.9839	0.24902	0.39844	0.995066	7601	1	-1.9839
PCDHGA8	4	0.0056954	0.01977	0.96893	383	2	0.57459	0.018315	0.058789	0.977094	1139	2	0.57459
STARD13	4	0.0057982	0.020101	0.96893	384	3	-1.6246	0.90801	0.90799	0.999566	17324	0	-1.6246
SLC2A6	4	0.0058161	0.020162	0.96893	385	3	-2.0071	0.83562	0.83599	0.999566	15917	1	-2.0071
PRH1	4	0.0058243	0.020186	0.96893	386	4	-0.95051	0.99418	0.99427	0.999656	19005	0	-0.95051
C11orf86	4	0.0058254	0.020193	0.96893	387	4	-1.7159	0.99417	0.99427	0.999656	19004	0	-1.7159
ZCCHC13	4	0.0058357	0.02023	0.96893	388	3	-1.802	0.96577	0.96588	0.999566	18433	0	-1.802
SLC9A3	4	0.0058461	0.020266	0.96893	389	4	-1.2816	0.99415	0.99424	0.999656	19003	0	-1.2816
BEAN1	4	0.0058483	0.020275	0.96893	390	4	-1.0466	0.99415	0.99424	0.999656	19002	0	-1.0466
PUS7L	4	0.0058603	0.020316	0.96893	391	4	-1.0926	0.99414	0.99423	0.999656	19001	0	-1.0926
PRR20E	4	0.0058729	0.020363	0.96893	392	3	-1.2937	0.37929	0.52718	0.995787	10116	1	-1.2937
HERC6	4	0.0058822	0.020386	0.96893	393	3	-1.6714	0.97826	0.97839	0.999566	18682	0	-1.6714
MRPL2	4	0.0058982	0.02044	0.96893	394	4	-1.7846	0.9941	0.99419	0.999656	18999	0	-1.7846
TPSD1	4	0.0059011	0.020447	0.96893	395	2	-0.66179	0.90585	0.90581	0.999566	17282	0	-0.66179
DMD	4	0.0059474	0.020605	0.96893	396	2	-0.89658	0.93273	0.93268	0.999566	17788	0	-0.89658
CACNB2	4	0.0059477	0.020607	0.96893	397	3	-2.0234	0.88051	0.88053	0.999566	16770	0	-2.0234
SAMD9	4	0.0059525	0.020623	0.96893	398	4	-0.82267	0.98562	0.9857	0.999566	18832	0	-0.82267
ZNF683	4	0.0059567	0.020635	0.96893	399	2	-1.4893	0.91562	0.91557	0.999566	17466	0	-1.4893
SACS	4	0.0059971	0.020766	0.96893	400	3	-1.7547	0.80673	0.80996	0.999566	15440	1	-1.7547
GPM6B	4	0.0060039	0.020787	0.96893	401	3	-1.5281	0.91364	0.91358	0.999566	17430	0	-1.5281
PHYKPL	4	0.0060181	0.020833	0.96893	402	3	-1.6806	0.36243	0.51049	0.995066	9783	1	-1.6806
MAK16	4	0.0060238	0.020852	0.96893	403	3	-2.214	0.97575	0.97591	0.999566	18630	0	-2.214
PTBP3	4	0.0060553	0.020956	0.96893	404	2	-1.379	0.9417	0.9417	0.999566	17960	0	-1.379
EDRF1	4	0.0060582	0.020967	0.96893	405	4	-1.8618	0.99091	0.99099	0.999656	18945	0	-1.8618
EPYC	4	0.0060647	0.020987	0.96893	406	2	-0.95587	0.2687	0.41792	0.995066	7951	1	-0.95587
FAM188B	4	0.0060976	0.021098	0.96893	407	3	-2.9188	0.20265	0.35275	0.995066	6766	1	-2.9188
GAS2L3	4	0.0061068	0.021124	0.96893	408	3	-1.0407	0.21413	0.36399	0.995066	6977	1	-1.0407
SLC35D3	4	0.0061132	0.021147	0.96893	409	4	-0.94941	0.99389	0.99397	0.999656	18997	0	-0.94941
CCL4	4	0.0061415	0.021235	0.96893	410	4	-0.84094	0.99386	0.99393	0.999656	18996	0	-0.84094
FBXO41	4	0.0061582	0.021279	0.96893	411	2	-0.97893	0.18799	0.3382	0.995066	6473	2	-0.97893
L3MBTL4	4	0.0061875	0.021365	0.96893	412	3	-2.9593	0.93883	0.9388	0.999566	17909	0	-2.9593
KLC1	4	0.0061972	0.021393	0.96893	413	3	-1.7682	0.93513	0.93507	0.999566	17836	0	-1.7682
F7	4	0.0062096	0.021425	0.96893	414	2	-0.48166	0.617	0.68785	0.999566	13145	1	-0.48166
DUSP8	4	0.0062189	0.021459	0.96893	415	4	-3.268	0.99378	0.99385	0.999656	18995	0	-3.268
INTS2	4	0.0062189	0.021459	0.96893	416	4	-2.8912	0.99378	0.99385	0.999656	18994	0	-2.8912
SLC5A7	4	0.0062499	0.021539	0.96893	417	4	-1.6102	0.98879	0.98886	0.999566	18898	0	-1.6102
CCDC155	4	0.0062677	0.021593	0.96893	418	4	-1.3903	0.99373	0.99381	0.999656	18993	0	-1.3903
RGCC	4	0.0062746	0.021619	0.96893	419	4	-4.0753	0.99373	0.9938	0.999656	18992	0	-4.0753
CHRM1	4	0.0063124	0.021746	0.96893	420	2	0.052358	0.3538	0.50199	0.995066	9606	2	0.052358
CXCR4	4	0.0063166	0.021761	0.96893	421	3	-1.3007	0.69644	0.73173	0.999566	13975	1	-1.3007
SNX18	4	0.0063284	0.021799	0.96893	422	3	-1.5144	0.88874	0.88877	0.999566	16945	0	-1.5144
WDR13	4	0.0063363	0.021829	0.96893	423	3	-2.4055	0.73922	0.75915	0.999566	14489	1	-2.4055
GNAT2	4	0.0063458	0.021862	0.96893	424	3	-1.6399	0.94405	0.9441	0.999566	18009	0	-1.6399
TNIP2	4	0.00636	0.021903	0.96893	425	3	-1.9777	0.39588	0.54374	0.995885	10422	1	-1.9777
SLC45A1	4	0.0063638	0.021914	0.96893	426	2	-0.61327	0.15037	0.30091	0.994923	5775	2	-0.61327
ADRA1D	4	0.0063897	0.022003	0.96893	427	3	-1.9683	0.64591	0.703	0.999566	13431	1	-1.9683
NAGK	4	0.0063952	0.022019	0.96893	428	4	-1.3587	0.9936	0.99368	0.999656	18990	0	-1.3587
CAMKK2	4	0.0063957	0.022021	0.96893	429	3	-2.3047	0.87225	0.87232	0.999566	16588	0	-2.3047
RAB34	4	0.0064152	0.022088	0.96893	430	2	-0.21621	0.82359	0.82476	0.999566	15703	1	-0.21621
CMTM8	4	0.0064619	0.022243	0.96893	431	3	-1.4129	0.56539	0.66293	0.999558	12663	1	-1.4129
ATP6V1E1	4	0.0064666	0.022253	0.96893	432	2	-1.0307	0.011136	0.037146	0.966135	722	2	-1.0307
CHRNA10	4	0.0065106	0.022392	0.96893	433	2	-1.3232	0.79541	0.80053	0.999566	15266	1	-1.3232
CARM1	4	0.0065155	0.022415	0.96893	434	3	-1.1634	0.77736	0.78638	0.999566	14983	1	-1.1634
YPEL1	4	0.006518	0.022423	0.96893	435	3	-0.7011	0.95536	0.95541	0.999566	18216	0	-0.7011
ARPP19	4	0.0065246	0.022449	0.96893	436	4	-1.9493	0.99348	0.99356	0.999656	18989	0	-1.9493
TERF2IP	4	0.0065398	0.022496	0.96893	437	3	-1.5669	0.68547	0.72519	0.999566	13860	1	-1.5669
IFNA6	4	0.0065425	0.022505	0.96893	438	4	-2.5601	0.99346	0.99354	0.999656	18988	0	-2.5601
RAB6C	4	0.0065545	0.022545	0.96893	439	3	-1.2868	0.41566	0.56362	0.996035	10804	1	-1.2868
ANK2	4	0.0065679	0.022589	0.96893	440	3	-2.3943	0.8215	0.82288	0.999566	15666	1	-2.3943
UPF3B	4	0.0065694	0.022593	0.96893	441	3	-0.50404	0.83206	0.83264	0.999566	15860	1	-0.50404
HMGN4	4	0.0066103	0.022732	0.96893	442	3	-1.9124	0.69977	0.7338	0.999566	14010	1	-1.9124
OR4C45	4	0.0066208	0.02276	0.96893	443	1	0.10651	0.79171	0.79757	0.999566	15211	1	0.10651
MIP	4	0.0066254	0.022777	0.96893	444	4	-1.5329	0.99337	0.99346	0.999656	18987	0	-1.5329
PHLPP2	4	0.0066527	0.02286	0.96893	445	3	-1.4016	0.95026	0.95035	0.999566	18116	0	-1.4016
CROT	4	0.0066585	0.022875	0.96893	446	4	-2.2332	0.99334	0.99343	0.999656	18986	0	-2.2332
COPS3	4	0.0066844	0.022955	0.96893	447	4	-1.5767	0.99332	0.9934	0.999656	18985	0	-1.5767
KRTAP2-3	4	0.0066971	0.022995	0.96893	448	3	-1.3097	0.43121	0.5792	0.997586	11089	1	-1.3097
ZDHHC7	4	0.006745	0.02316	0.96893	449	3	-1.6117	0.9766	0.97673	0.999566	18648	0	-1.6117
POLE3	4	0.0067529	0.023182	0.96893	450	4	-1.4327	0.99325	0.99332	0.999656	18984	0	-1.4327
ELAC1	4	0.006775	0.023268	0.96893	451	1	0.30412	0.52515	0.64517	0.999055	12338	1	0.30412
STIP1	4	0.0067863	0.023298	0.96893	452	3	-1.8461	0.57005	0.66507	0.999558	12700	1	-1.8461
ZNF85	4	0.0068411	0.02347	0.96893	453	2	-0.82469	0.86459	0.86472	0.999566	16445	0	-0.82469
C17orf102	4	0.0068472	0.023492	0.96893	454	3	-1.2609	0.44186	0.58972	0.997586	11288	1	-1.2609
OR2AE1	4	0.0068661	0.023562	0.96893	455	3	-1.1081	0.95038	0.95049	0.999566	18119	0	-1.1081
TBX22	4	0.0068778	0.023601	0.96893	456	3	-0.70537	0.62545	0.69219	0.999566	13212	1	-0.70537
DPEP1	4	0.0068961	0.023669	0.96893	457	2	-0.81398	0.90715	0.90711	0.999566	17307	0	-0.81398
ZNF583	4	0.0068981	0.023676	0.96893	458	3	-1.0378	0.95908	0.95913	0.999566	18294	0	-1.0378
KIF27	4	0.0069291	0.023782	0.96893	459	2	-1.8581	0.47648	0.62454	0.998091	11939	1	-1.8581
SPCS3	4	0.0069377	0.023809	0.96893	460	3	-1.2541	0.94865	0.94873	0.999566	18079	0	-1.2541
SPDYE1	4	0.0069513	0.023844	0.96893	461	2	0.22128	0.056509	0.13577	0.991301	2614	2	0.22128
SMARCA4	4	0.0069696	0.023908	0.96893	462	4	-1.2674	0.99303	0.9931	0.999656	18983	0	-1.2674
MSANTD1	4	0.0069805	0.023945	0.96893	463	1	0.72117	0.13416	0.27464	0.994923	5262	3	0.72117
MCM9	4	0.007002	0.02402	0.96893	464	4	-1.14	0.993	0.99307	0.999656	18982	0	-1.14
TRPM1	4	0.0070319	0.024126	0.96893	465	1	0.21696	0.86249	0.86262	0.999566	16410	0	0.21696
GSTA4	4	0.0070534	0.0242	0.96893	466	3	-1.2258	0.51494	0.64079	0.998186	12259	1	-1.2258
DNAH9	4	0.0070833	0.024306	0.96893	467	2	-0.25583	0.55558	0.65851	0.999558	12570	1	-0.25583
FREM2	4	0.0070979	0.024364	0.96893	468	3	-2.9675	0.77622	0.7855	0.999566	14971	1	-2.9675
TMIE	4	0.0071183	0.024417	0.96893	469	3	-1.364	0.39135	0.53915	0.995885	10336	1	-1.364
ATF4	4	0.0071347	0.024466	0.96893	470	3	-1.8029	0.96414	0.96424	0.999566	18412	0	-1.8029
SMARCAD1	4	0.0071685	0.024579	0.96893	471	4	-0.75689	0.99283	0.99291	0.999656	18981	0	-0.75689
SPTA1	4	0.0071794	0.024621	0.96893	472	4	-0.96415	0.99282	0.9929	0.999656	18980	0	-0.96415
ARHGDIB	4	0.0071794	0.024621	0.96893	473	3	-1.3544	0.75097	0.76722	0.999566	14634	1	-1.3544
DUSP10	4	0.007186	0.024641	0.96893	474	2	-0.43561	0.44449	0.59232	0.997586	11336	2	-0.43561
RND1	4	0.0071873	0.024646	0.96893	475	3	-3.3607	0.81366	0.81593	0.999566	15535	1	-3.3607
ADGRL1	4	0.0072374	0.024801	0.96893	476	2	0.47523	0.34472	0.49305	0.995066	9460	2	0.47523
CLDN24	4	0.0072555	0.024861	0.96893	477	4	-2.2018	0.99274	0.99282	0.999656	18979	0	-2.2018
ISLR2	4	0.0072888	0.024974	0.96893	478	1	0.38203	0.45183	0.59971	0.997586	11466	2	0.38203
RBM34	4	0.0072986	0.025005	0.96893	479	4	-1.0192	0.9927	0.99278	0.999656	18978	0	-1.0192
FADS2	4	0.0073402	0.025135	0.96893	480	2	-0.37422	0.93982	0.93981	0.999566	17925	0	-0.37422
TRDMT1	4	0.0073489	0.025159	0.96893	481	3	-1.7424	0.95085	0.95098	0.999566	18129	0	-1.7424
RNF115	4	0.0073581	0.025187	0.96893	482	4	-1.5184	0.99264	0.99272	0.999656	18977	0	-1.5184
CER1	4	0.0073915	0.025296	0.96893	483	3	-1.242	0.71757	0.74482	0.999566	14223	1	-1.242
WNT3	4	0.0073955	0.025314	0.96893	484	3	-3.3692	0.17109	0.32152	0.995066	6150	1	-3.3692
SNAP91	4	0.007403	0.025339	0.96893	485	4	-1.2544	0.9926	0.99268	0.999656	18976	0	-1.2544
ZNF471	4	0.0074098	0.025365	0.96893	486	3	-1.6245	0.97248	0.97261	0.999566	18561	0	-1.6245
ATM	4	0.007416	0.025386	0.96893	487	4	-0.55685	0.99258	0.99267	0.999656	18975	0	-0.55685
VCX3B	4	0.0074199	0.025396	0.96893	488	4	-1.2862	0.99258	0.99266	0.999656	18974	0	-1.2862
TPD52L2	4	0.007436	0.025455	0.96893	489	3	-1.1542	0.90251	0.90252	0.999566	17212	0	-1.1542
PROCR	4	0.0074415	0.025474	0.96893	490	4	-1.9581	0.99256	0.99264	0.999656	18973	0	-1.9581
BTRC	4	0.0074429	0.025478	0.96893	491	2	-0.55787	0.80498	0.80849	0.999566	15418	1	-0.55787
PON1	4	0.0074491	0.025501	0.96893	492	3	-1.0535	0.6905	0.72814	0.999566	13912	1	-1.0535
MARCHF10	4	0.007476	0.02559	0.96893	493	3	-1.6792	0.36774	0.51569	0.995066	9887	1	-1.6792
PRDM1	4	0.0074795	0.025599	0.96893	494	4	-1.402	0.99252	0.9926	0.999656	18972	0	-1.402
MROH5	4	0.0074942	0.025655	0.96893	495	1	0.48386	0.30058	0.44961	0.995066	8578	2	0.48386
FAM21A	4	0.0074952	0.025658	0.96893	496	3	-1.7892	0.73263	0.75469	0.999566	14401	1	-1.7892
RPL3L	4	0.0075046	0.025686	0.96893	497	3	-1.821	0.96916	0.96924	0.999566	18499	0	-1.821
TMEM241	4	0.0075289	0.025762	0.96893	498	4	-1.3295	0.99247	0.99255	0.999656	18971	0	-1.3295
S100A13	4	0.0075456	0.02581	0.96893	499	3	-2.3125	0.098153	0.21253	0.994923	4027	1	-2.3125
ARL6	4	0.007562	0.025861	0.96893	500	4	-1.0531	0.99244	0.99251	0.999656	18970	0	-1.0531
NGFR	4	0.0075686	0.025885	0.96893	501	4	-1.0314	0.99243	0.9925	0.999656	18969	0	-1.0314
FBP2	4	0.0075735	0.025903	0.96893	502	3	-1.0071	0.75326	0.76882	0.999566	14669	1	-1.0071
OBSL1	4	0.0075831	0.025934	0.96893	503	3	-1.0771	0.30415	0.45312	0.995066	8659	1	-1.0771
ADIPOR2	4	0.0075834	0.025935	0.96893	504	3	-1.4341	0.17595	0.32627	0.995066	6246	1	-1.4341
SCML1	4	0.007597	0.02598	0.96893	505	2	-1.2135	0.33418	0.48268	0.995066	9229	1	-1.2135
IL17B	4	0.0076389	0.026109	0.96893	506	3	-1.9751	0.50102	0.63502	0.998091	12148	1	-1.9751
GADD45B	4	0.0076461	0.026139	0.96893	507	3	-1.2032	0.88275	0.88281	0.999566	16810	0	-1.2032
CD226	4	0.0076879	0.026273	0.96893	508	3	-2.5036	0.89303	0.89304	0.999566	17036	0	-2.5036
TNFRSF10A	4	0.0077252	0.026379	0.96893	509	2	-1.0816	0.5921	0.67541	0.999558	12904	1	-1.0816
CCDC30	4	0.0077411	0.026436	0.96893	510	2	-0.49524	0.66186	0.71169	0.999566	13592	1	-0.49524
YPEL3	4	0.0077484	0.026458	0.96893	511	3	-2.3609	0.97534	0.97549	0.999566	18620	0	-2.3609
PHF8	4	0.007751	0.026466	0.96893	512	1	0.63493	0.19165	0.34185	0.995066	6541	2	0.63493
ZNF843	4	0.0077623	0.026497	0.96893	513	2	-1.1351	0.68425	0.72448	0.999566	13840	1	-1.1351
GPRC5D	4	0.0077822	0.026561	0.96893	514	4	-2.4064	0.99222	0.99228	0.999656	18968	0	-2.4064
NXPH2	4	0.0077883	0.026572	0.96893	515	4	-1.5317	0.99221	0.99227	0.999656	18967	0	-1.5317
TNIK	4	0.0078024	0.026615	0.96893	516	1	0.17396	0.40937	0.55726	0.996035	10678	2	0.17396
SMC1B	4	0.007834	0.026721	0.96893	517	4	-2.3996	0.9901	0.9902	0.999566	18931	0	-2.3996
RAMP1	4	0.007842	0.026753	0.96893	518	4	-1.927	0.99202	0.99209	0.999656	18962	0	-1.927
VKORC1L1	4	0.0078426	0.026754	0.96893	519	4	-1.7389	0.99216	0.99223	0.999656	18965	0	-1.7389
RXFP2	4	0.0078537	0.0268	0.96893	520	3	-1.384	0.83039	0.83105	0.999566	15834	1	-1.384
ZNF8	4	0.0078549	0.026806	0.96893	521	4	-3.3169	0.99215	0.9922	0.999656	18964	0	-3.3169
FZD1	4	0.007874	0.026867	0.96893	522	3	-1.1413	0.51875	0.64245	0.998186	12294	1	-1.1413
CKLF-CMTM1	4	0.0079007	0.026954	0.96893	523	3	-1.3752	0.954	0.95407	0.999566	18191	0	-1.3752
ACOT6	4	0.0079051	0.026968	0.96893	524	2	-0.72582	0.36425	0.51227	0.995066	9820	2	-0.72582
ALDH2	4	0.0079274	0.027037	0.96893	525	3	-1.0865	0.36948	0.51741	0.995066	9927	1	-1.0865
MGEA5	4	0.0079281	0.027039	0.96893	526	3	-2.2873	0.96785	0.96795	0.999566	18473	0	-2.2873
CAPG	4	0.0079384	0.027064	0.96893	527	3	-1.1271	0.48208	0.62724	0.998091	11992	1	-1.1271
ADRA1B	4	0.0079564	0.027118	0.96893	528	3	-2.0773	0.97767	0.97782	0.999566	18671	0	-2.0773
TTI1	4	0.0079672	0.027151	0.96893	529	4	-0.88378	0.99203	0.99211	0.999656	18963	0	-0.88378
HPCA	4	0.0079955	0.027232	0.96893	530	3	-2.4247	0.8692	0.86926	0.999566	16519	0	-2.4247
AMMECR1L	4	0.0080591	0.027419	0.96893	531	1	-0.26527	0.82284	0.82408	0.999566	15692	1	-0.26527
CDCA7	4	0.0080667	0.027454	0.96893	532	3	-3.5673	0.53624	0.64991	0.999558	12422	1	-3.5673
CALD1	4	0.0080726	0.027472	0.96893	533	3	-1.2691	0.80112	0.80528	0.999566	15348	1	-1.2691
CYP2C18	4	0.0080932	0.027544	0.96893	534	3	-1.6122	0.020272	0.063793	0.977094	1234	1	-1.6122
EPB41L2	4	0.0080942	0.027545	0.96893	535	3	-1.5036	0.76978	0.78065	0.999566	14886	1	-1.5036
GPAT2	4	0.0081303	0.027658	0.96893	536	4	-1.2011	0.99187	0.99194	0.999656	18961	0	-1.2011
KLHL9	4	0.0081375	0.02768	0.96893	537	2	-1.1909	0.27773	0.42693	0.995066	8109	1	-1.1909
BOK	4	0.0081538	0.02773	0.96893	538	2	-0.6505	0.19491	0.3451	0.995066	6598	1	-0.6505
GPR119	4	0.0081555	0.027733	0.96893	539	4	-1.8084	0.99184	0.99192	0.999656	18960	0	-1.8084
TPGS2	4	0.0081618	0.027758	0.96893	540	1	0.45691	0.035644	0.095252	0.981135	1847	2	0.45691
TCP11L1	4	0.008187	0.02785	0.96893	541	3	-2.7428	0.7615	0.7746	0.999566	14772	1	-2.7428
KIAA1109	4	0.0082131	0.027946	0.96893	542	2	-0.18271	0.11287	0.23831	0.994923	4541	2	-0.18271
RAPH1	4	0.0082237	0.027981	0.96893	543	4	-1.548	0.99178	0.99185	0.999656	18959	0	-1.548
ANXA10	4	0.0082476	0.028063	0.96893	544	3	-2.3809	0.84421	0.8443	0.999566	16083	1	-2.3809
LOC100129216	4	0.0082644	0.028107	0.96893	545	3	-1.6459	0.79965	0.80407	0.999566	15324	1	-1.6459
PLA1A	4	0.0082681	0.028118	0.96893	546	3	-1.5222	0.43047	0.57846	0.997586	11076	1	-1.5222
ADCK2	4	0.008278	0.028151	0.96893	547	3	-1.4944	0.59593	0.67728	0.999558	12936	1	-1.4944
NPR1	4	0.0082991	0.028219	0.96893	548	3	-1.8385	0.96064	0.96071	0.999566	18325	0	-1.8385
SH2B3	4	0.0083009	0.028223	0.96893	549	2	-0.91392	0.65127	0.70591	0.999566	13479	1	-0.91392
IFT57	4	0.0083073	0.028248	0.96893	550	3	-2.4516	0.84677	0.84688	0.999566	16137	0	-2.4516
SLC22A16	4	0.0083158	0.02827	0.96893	551	2	0.27588	0.012313	0.040718	0.966135	799	2	0.27588
HDX	4	0.0083392	0.028356	0.96893	552	2	-1.3095	0.35294	0.5011	0.995066	9586	1	-1.3095
MON2	4	0.0083611	0.02842	0.96893	553	2	-0.80959	0.60994	0.68421	0.999558	13079	1	-0.80959
BEND7	4	0.0083671	0.028437	0.96893	554	3	-4.2467	0.22597	0.37564	0.995066	7198	1	-4.2467
SLPI	4	0.0083957	0.028533	0.96893	555	3	-1.9345	0.94403	0.94408	0.999566	18008	0	-1.9345
DPYSL5	4	0.0083957	0.028534	0.96893	556	4	-0.87634	0.9916	0.99167	0.999656	18957	0	-0.87634
TNFRSF1B	4	0.0084184	0.028603	0.96893	557	2	-0.18975	0.47796	0.62563	0.998091	11963	1	-0.18975
MYL3	4	0.0084596	0.028741	0.96893	558	3	-1.3184	0.56329	0.66195	0.999558	12642	1	-1.3184
POLI	4	0.0084658	0.028757	0.96893	559	2	-0.70831	0.71116	0.74084	0.999566	14140	1	-0.70831
FCGR2A	4	0.0084698	0.028773	0.96893	560	3	-0.83019	0.1257	0.26021	0.994923	4967	1	-0.83019
RNF186	4	0.0084768	0.028793	0.96893	561	2	-0.51068	0.3814	0.52932	0.995787	10156	2	-0.51068
DNTT	4	0.0084928	0.028843	0.96893	562	4	-1.3342	0.99151	0.99157	0.999656	18956	0	-1.3342
MPC1	4	0.0084953	0.028853	0.96893	563	3	-1.0787	0.96032	0.96038	0.999566	18321	0	-1.0787
KCNV2	4	0.0085155	0.028917	0.96893	564	2	0.18906	0.018961	0.060726	0.977094	1175	2	0.18906
ARHGEF2	4	0.0085211	0.028934	0.96893	565	2	0.93109	0.0080848	0.027512	0.95904	540	2	0.93109
OTOP2	4	0.0085599	0.029052	0.96893	566	4	-1.6708	0.98318	0.98328	0.999566	18780	0	-1.6708
GGACT	4	0.0085617	0.02906	0.96893	567	4	-1.1676	0.99144	0.99151	0.999656	18955	0	-1.1676
CXorf40B	4	0.0085724	0.029106	0.96893	568	2	-0.20958	0.76878	0.77991	0.999566	14869	1	-0.20958
HIST1H2BF	4	0.0086237	0.029259	0.96893	569	2	-0.090019	0.62578	0.69234	0.999566	13221	1	-0.090019
IFNA5	4	0.0086305	0.029286	0.96893	570	3	-1.9826	0.13886	0.28259	0.994923	5418	1	-1.9826
RTN4RL1	4	0.0086497	0.029346	0.96893	571	3	-2.4491	0.32221	0.47083	0.995066	9003	1	-2.4491
RANBP17	4	0.0086588	0.02937	0.96893	572	4	-1.6372	0.99134	0.99142	0.999656	18954	0	-1.6372
RPL36A	4	0.008669	0.029403	0.96893	573	3	-2.8936	0.63966	0.69966	0.999566	13367	1	-2.8936
KLF2	4	0.008675	0.029416	0.96893	574	2	0.58705	0.053452	0.12992	0.989627	2503	2	0.58705
KCNK2	4	0.0086977	0.029489	0.96893	575	4	-1.7909	0.9913	0.99137	0.999656	18953	0	-1.7909
PPM1K	4	0.0087064	0.029509	0.96893	576	3	-1.0054	0.7822	0.79011	0.999566	15067	1	-1.0054
MMP15	4	0.0087552	0.029666	0.96893	577	2	-0.73535	0.79207	0.79785	0.999566	15219	1	-0.73535
CCER2	4	0.0087777	0.029743	0.96893	578	1	0.6977	0.090047	0.19797	0.994923	3766	2	0.6977
TNFAIP8L1	4	0.008787	0.029773	0.96893	579	4	-1.6955	0.99121	0.99128	0.999656	18952	0	-1.6955
SMPDL3A	4	0.0087877	0.029775	0.96893	580	3	-1.3947	0.86611	0.86621	0.999566	16473	0	-1.3947
TMEM150B	4	0.0087945	0.029793	0.96893	581	3	-1.0328	0.4201	0.56803	0.99619	10893	1	-1.0328
MGST1	4	0.0088035	0.029824	0.96893	582	3	-1.4051	0.80277	0.80664	0.999566	15380	1	-1.4051
SPATA19	4	0.0088226	0.029887	0.96893	583	2	-0.49783	0.28955	0.43866	0.995066	8356	2	-0.49783
MRGPRX4	4	0.008829	0.029914	0.96893	584	1	0.14789	0.19394	0.34414	0.995066	6583	2	0.14789
PAMR1	4	0.0088308	0.029918	0.96893	585	4	-1.0772	0.99117	0.99124	0.999656	18951	0	-1.0772
MYO3A	4	0.0088508	0.029976	0.96893	586	3	-1.6621	0.65414	0.70745	0.999566	13506	1	-1.6621
SCN4B	4	0.0088883	0.030095	0.96893	587	4	-1.4233	0.99111	0.99119	0.999656	18950	0	-1.4233
OR4F4	4	0.0089025	0.030137	0.96893	588	4	-1.0829	0.9911	0.99118	0.999656	18949	0	-1.0829
C14orf79	4	0.008904	0.030141	0.96893	589	4	-0.93289	0.9911	0.99117	0.999656	18948	0	-0.93289
SNCB	4	0.0089316	0.030228	0.96893	590	2	0.024615	0.38384	0.53172	0.995853	10205	2	0.024615
TRIM6-TRIM34	4	0.0089829	0.030385	0.96893	591	3	-0.77699	0.43936	0.58727	0.997586	11240	1	-0.77699
SNAP29	4	0.0089849	0.03039	0.96893	592	4	-2.2344	0.98993	0.99001	0.999566	18926	0	-2.2344
TACO1	4	0.0089867	0.030396	0.96893	593	2	-1.0208	0.34392	0.49224	0.995066	9441	1	-1.0208
RTN4RL2	4	0.0090047	0.030451	0.96893	594	3	-1.3019	0.75442	0.76959	0.999566	14679	1	-1.3019
CC2D2A	4	0.0090145	0.030478	0.96893	595	4	-1.1179	0.98806	0.98809	0.999566	18878	0	-1.1179
CDH24	4	0.0090208	0.030503	0.96893	596	4	-1.451	0.9809	0.98101	0.999566	18733	0	-1.451
SEPHS2	4	0.0090342	0.030554	0.96893	597	3	-1.3501	0.70278	0.73564	0.999566	14045	1	-1.3501
TNFAIP3	4	0.0090606	0.030644	0.96893	598	2	-0.75542	0.34166	0.49003	0.995066	9391	2	-0.75542
OAS1	4	0.0090835	0.030716	0.96893	599	4	-1.6213	0.99092	0.99099	0.999656	18946	0	-1.6213
RALGAPA1	4	0.0090855	0.030721	0.96893	600	2	-0.0098769	0.29796	0.447	0.995066	8534	2	-0.0098769
NMNAT3	4	0.0090989	0.030763	0.96893	601	3	-1.2499	0.85841	0.85858	0.999566	16336	0	-1.2499
PEG10	4	0.0091033	0.030777	0.96893	602	4	-1.1013	0.9909	0.99098	0.999656	18944	0	-1.1013
CPT1C	4	0.0091643	0.03097	0.96893	603	4	-1.0135	0.99084	0.99092	0.999656	18943	0	-1.0135
PPARG	4	0.0091812	0.031018	0.96893	604	3	-1.2921	0.28697	0.43603	0.995066	8311	1	-1.2921
RHOV	4	0.0091881	0.031037	0.96893	605	2	-0.4901	0.39407	0.54188	0.995885	10393	2	-0.4901
LOC441155	4	0.0091949	0.03106	0.96893	606	4	-1.916	0.99081	0.99089	0.999656	18942	0	-1.916
TGM5	4	0.0092152	0.031128	0.96893	607	3	-1.2193	0.49232	0.63139	0.998091	12075	1	-1.2193
SULT1C2	4	0.009221	0.031147	0.96893	608	2	-1.0891	0.48437	0.62817	0.998091	12006	1	-1.0891
TEKT5	4	0.0092288	0.031175	0.96893	609	4	-1.6291	0.98937	0.98946	0.999566	18911	0	-1.6291
TMSB4X	4	0.0092382	0.031206	0.96893	610	3	-0.93329	0.048249	0.1199	0.983471	2325	1	-0.93329
HMG20B	4	0.0092595	0.031275	0.96893	611	4	-1.0344	0.99074	0.99083	0.999656	18941	0	-1.0344
FTSJ3	4	0.0092907	0.031363	0.96893	612	1	0.17924	0.71814	0.7452	0.999566	14230	1	0.17924
MS4A6E	4	0.009342	0.031526	0.96893	613	1	0.12292	0.55234	0.65705	0.999558	12539	1	0.12292
KLF15	4	0.0093555	0.031571	0.96893	614	4	-0.72196	0.99064	0.99073	0.999656	18940	0	-0.72196
RPGRIP1	4	0.0093933	0.031695	0.96893	615	1	-0.11557	0.11231	0.23732	0.994923	4517	1	-0.11557
ZNF439	4	0.0094183	0.031773	0.96893	616	3	-1.3519	0.014512	0.047489	0.977094	920	1	-1.3519
LYRM2	4	0.0094406	0.031851	0.96893	617	2	-1.7564	0.73284	0.75485	0.999566	14407	1	-1.7564
EPS8L3	4	0.0094445	0.031866	0.96893	618	1	0.19477	0.17309	0.32348	0.995066	6188	2	0.19477
CHRM5	4	0.0094697	0.031947	0.96893	619	3	-1.8502	0.55972	0.66032	0.999558	12608	1	-1.8502
NTN3	4	0.0094958	0.032027	0.96893	620	2	-0.50772	0.47234	0.62044	0.998091	11867	2	-0.50772
TCN2	4	0.0095588	0.032225	0.96893	621	3	-1.9567	0.49165	0.63112	0.998091	12070	1	-1.9567
IGLL5	4	0.0095613	0.032236	0.96893	622	3	-1.1573	0.84407	0.84416	0.999566	16081	1	-1.1573
ETNPPL	4	0.0095896	0.032317	0.96893	623	4	-1.6135	0.99037	0.99047	0.999568	18939	0	-1.6135
GIMAP2	4	0.0096497	0.032508	0.96893	624	2	-0.12005	0.34155	0.48993	0.995066	9389	2	-0.12005
CTDSPL	4	0.0096781	0.032602	0.96893	625	4	-0.97708	0.99032	0.99041	0.999566	18938	0	-0.97708
ZBTB20	4	0.009701	0.032664	0.96893	626	2	-0.28917	0.43561	0.5835	0.997586	11167	1	-0.28917
RBPJL	4	0.0097084	0.032688	0.96893	627	4	-1.5354	0.99029	0.99039	0.999566	18937	0	-1.5354
ACSF3	4	0.0097157	0.032712	0.96893	628	2	-0.96633	0.56442	0.66251	0.999558	12654	1	-0.96633
LOC101929372	4	0.0097164	0.032716	0.96893	629	4	-1.2236	0.99028	0.99038	0.999566	18936	0	-1.2236
TXN	4	0.0097332	0.032769	0.96893	630	4	-3.1142	0.99027	0.99036	0.999566	18935	0	-3.1142
TSTA3	4	0.0097837	0.032911	0.96893	631	4	-1.5262	0.99022	0.99032	0.999566	18934	0	-1.5262
ERLEC1	4	0.0098035	0.032967	0.96893	632	1	-0.010614	0.73855	0.7587	0.999566	14478	1	-0.010614
REEP5	4	0.0098102	0.032992	0.96893	633	3	-2.4213	0.87547	0.87551	0.999566	16655	0	-2.4213
MTIF3	4	0.0098161	0.033012	0.96893	634	3	-1.5346	0.97663	0.97678	0.999566	18649	0	-1.5346
CYBA	4	0.0098256	0.033042	0.96893	635	4	-1.2506	0.99017	0.99027	0.999566	18933	0	-1.2506
SCLY	4	0.0098339	0.033066	0.96893	636	2	-0.71176	0.46309	0.61107	0.997892	11703	2	-0.71176
SPINK5	4	0.0098449	0.033106	0.96893	637	4	-1.3404	0.99016	0.99025	0.999566	18932	0	-1.3404
CHIA	4	0.0098548	0.033141	0.96893	638	3	-1.1158	0.58512	0.67211	0.999558	12845	1	-1.1158
TSPAN19	4	0.0098695	0.033183	0.96893	639	3	-1.8693	0.50445	0.63641	0.998186	12183	1	-1.8693
CAP2	4	0.009906	0.033293	0.96893	640	2	-0.36376	0.76241	0.77524	0.999566	14781	1	-0.36376
ADGRA3	4	0.0099129	0.033316	0.96893	641	4	-1.3369	0.99009	0.99019	0.999566	18930	0	-1.3369
RBMX2	4	0.0099573	0.033457	0.96893	642	1	0.4733	0.58637	0.67271	0.999558	12855	1	0.4733
EQTN	4	0.0099766	0.03352	0.96893	643	3	-1.1348	0.436	0.58388	0.997586	11175	1	-1.1348
IL17RB	4	0.0099989	0.033593	0.96893	644	3	-1.642	0.39123	0.53902	0.995885	10333	1	-1.642
DEFA4	4	0.010002	0.033604	0.96893	645	4	-0.92308	0.99	0.99009	0.999566	18929	0	-0.92308
SNTA1	4	0.010009	0.033617	0.96893	646	2	-0.71136	0.86771	0.8678	0.999566	16497	0	-0.71136
ARMC1	4	0.010012	0.03363	0.96893	647	2	-0.64621	0.80174	0.80581	0.999566	15358	1	-0.64621
MAN2B2	4	0.010024	0.03366	0.96893	648	4	-0.64043	0.98998	0.99007	0.999566	18928	0	-0.64043
EFNA2	4	0.010054	0.033748	0.96893	649	3	-0.91904	0.80223	0.80621	0.999566	15367	1	-0.91904
C8A	4	0.010055	0.03375	0.96893	650	4	-1.089	0.98995	0.99003	0.999566	18927	0	-1.089
FAM189B	4	0.01006	0.033764	0.96893	651	2	-1.0847	0.29139	0.44045	0.995066	8403	1	-1.0847
BEGAIN	4	0.010073	0.033804	0.96893	652	3	-1.3423	0.79994	0.80431	0.999566	15330	1	-1.3423
FRS3	4	0.010076	0.033809	0.96893	653	3	-1.6366	0.83186	0.83245	0.999566	15857	1	-1.6366
WWOX	4	0.010078	0.033817	0.96893	654	2	-1.1268	0.92142	0.92145	0.999566	17572	0	-1.1268
PROP1	4	0.010111	0.033908	0.96893	655	2	-0.27518	0.77193	0.78222	0.999566	14923	1	-0.27518
TVP23B	4	0.010162	0.034075	0.96893	656	1	1.0454	0.10349	0.22189	0.994923	4204	2	1.0454
ESF1	4	0.010196	0.034178	0.96893	657	3	-2.1341	0.53853	0.65094	0.999558	12437	1	-2.1341
ZNF285	4	0.010214	0.034231	0.96893	658	3	-1.1948	0.61988	0.68935	0.999566	13167	1	-1.1948
PTGIR	4	0.010218	0.03425	0.96893	659	4	-1.1725	0.98978	0.98986	0.999566	18925	0	-1.1725
MFSD5	4	0.01022	0.034255	0.96893	660	4	-0.87435	0.98978	0.98986	0.999566	18924	0	-0.87435
STAT3	4	0.010223	0.034259	0.96893	661	3	-2.6745	0.077616	0.17556	0.994923	3352	1	-2.6745
LRRFIP2	4	0.010224	0.034265	0.96893	662	3	-1.6612	0.94552	0.94558	0.999566	18029	0	-1.6612
CSNK2A2	4	0.010231	0.034291	0.96893	663	4	-0.91072	0.98977	0.98985	0.999566	18923	0	-0.91072
CD38	4	0.010233	0.034294	0.96893	664	4	-1.1677	0.98977	0.98985	0.999566	18922	0	-1.1677
IFIT5	4	0.010265	0.034399	0.96893	665	2	-1.8499	0.90892	0.9089	0.999566	17340	0	-1.8499
GAS2L2	4	0.01027	0.034414	0.96893	666	4	-1.9362	0.98973	0.98981	0.999566	18921	0	-1.9362
PCSK1	4	0.010275	0.034432	0.96893	667	4	-0.95543	0.98973	0.98981	0.999566	18920	0	-0.95543
TMEM161A	4	0.010288	0.034474	0.96893	668	4	-1.0648	0.98971	0.9898	0.999566	18919	0	-1.0648
RAB20	4	0.010305	0.034523	0.96893	669	4	-0.68042	0.9897	0.98978	0.999566	18918	0	-0.68042
CALCR	4	0.010313	0.034549	0.96893	670	2	-0.60681	0.5747	0.66729	0.999558	12739	1	-0.60681
HEY1	4	0.010325	0.03458	0.96893	671	3	-2.0037	0.40578	0.55368	0.996035	10615	1	-2.0037
TPM3	4	0.01036	0.03468	0.96893	672	3	-1.6675	0.62441	0.69164	0.999566	13206	1	-1.6675
PRAMEF1	4	0.010367	0.034702	0.96893	673	1	0.36874	0.29768	0.44671	0.995066	8528	2	0.36874
RMDN3	4	0.010412	0.034843	0.96893	674	4	-1.4001	0.98959	0.98967	0.999566	18917	0	-1.4001
SMAD1	4	0.010419	0.034865	0.96893	675	2	-0.46282	0.78834	0.7949	0.999566	15162	1	-0.46282
ANAPC10	4	0.010425	0.034883	0.96893	676	3	-1.4066	0.9408	0.94078	0.999566	17941	0	-1.4066
C16orf78	4	0.010429	0.034902	0.96893	677	2	-0.87841	0.09048	0.19875	0.994923	3780	1	-0.87841
HBG2	4	0.010441	0.034947	0.96893	678	2	-0.73489	0.57316	0.66656	0.999558	12731	1	-0.73489
LHX9	4	0.010446	0.034959	0.96893	679	3	-0.94749	0.14354	0.29036	0.994923	5544	1	-0.94749
RENBP	4	0.010449	0.034968	0.96893	680	4	-1.2439	0.98955	0.98964	0.999566	18916	0	-1.2439
RXRA	4	0.010478	0.035053	0.96893	681	3	-1.5662	0.77908	0.78771	0.999566	15009	1	-1.5662
TMEM161B	4	0.010508	0.03513	0.96893	682	3	-1.0507	0.84144	0.84162	0.999566	16029	1	-1.0507
ZNF444	4	0.010517	0.035158	0.96893	683	4	-0.68593	0.98948	0.98957	0.999566	18914	0	-0.68593
SLC25A23	4	0.010521	0.035171	0.96893	684	1	0.50487	0.10927	0.23204	0.994923	4398	2	0.50487
NOTCH2NL	4	0.010552	0.035269	0.96893	685	4	-1.874	0.98945	0.98954	0.999566	18913	0	-1.874
CD300LG	4	0.010572	0.035335	0.96893	686	2	-2.1167	0.78035	0.7887	0.999566	15032	1	-2.1167
FAM120C	4	0.010591	0.035395	0.96893	687	4	-0.90673	0.98941	0.9895	0.999566	18912	0	-0.90673
ZC3H13	4	0.010624	0.035501	0.96893	688	2	-0.63003	0.31046	0.45939	0.995066	8782	1	-0.63003
FBXW10	4	0.010643	0.035569	0.96893	689	2	-0.53726	0.43095	0.57895	0.997586	11083	2	-0.53726
ORC6	4	0.010675	0.035665	0.96893	690	1	0.6462	0.37898	0.52687	0.995787	10110	2	0.6462
KCNH8	4	0.01069	0.035726	0.96893	691	3	-1.2603	0.97144	0.97157	0.999566	18542	0	-1.2603
DHX16	4	0.010726	0.035854	0.96893	692	2	-0.47245	0.5688	0.66449	0.999558	12693	1	-0.47245
MYH4	4	0.010733	0.035868	0.96893	693	4	-1.2337	0.98927	0.98936	0.999566	18910	0	-1.2337
OR2A14	4	0.010741	0.035895	0.96893	694	4	-0.68775	0.98926	0.98935	0.999566	18909	0	-0.68775
NAT8L	4	0.010751	0.035926	0.96893	695	3	-1.1098	0.9284	0.92836	0.999566	17715	0	-1.1098
MAGEB6	4	0.010753	0.035932	0.96893	696	3	-1.2022	0.96756	0.96765	0.999566	18465	0	-1.2022
C3orf14	4	0.010777	0.036001	0.96893	697	4	-1.1207	0.98922	0.98932	0.999566	18908	0	-1.1207
SLC9A3R2	4	0.010777	0.036001	0.96893	698	2	-0.35273	0.38652	0.53439	0.995885	10252	1	-0.35273
FUT4	4	0.010829	0.036162	0.96893	699	2	-0.76689	0.81916	0.82078	0.999566	15627	1	-0.76689
MGRN1	4	0.010838	0.03619	0.96893	700	4	-1.0702	0.98916	0.98926	0.999566	18907	0	-1.0702
PBX4	4	0.010845	0.036214	0.96893	701	4	-1.1614	0.98916	0.98925	0.999566	18906	0	-1.1614
NRG3	4	0.010847	0.036222	0.96893	702	2	-0.41678	0.21003	0.35995	0.995066	6897	2	-0.41678
MSH6	4	0.010878	0.036318	0.96893	703	2	-1.0186	0.4617	0.6097	0.997671	11678	1	-1.0186
CLDN4	4	0.01088	0.036323	0.96893	704	1	-0.016311	0.59878	0.67865	0.999558	12965	1	-0.016311
ADCY3	4	0.010898	0.036377	0.96893	705	3	-1.2963	0.96414	0.96424	0.999566	18409	0	-1.2963
HILPDA	4	0.010921	0.036451	0.96893	706	3	-1.4126	0.25077	0.40016	0.995066	7624	1	-1.4126
MMP12	4	0.010931	0.036479	0.96893	707	3	-1.1117	0.61407	0.68632	0.999558	13119	1	-1.1117
ARHGAP20	4	0.010951	0.036543	0.96893	708	4	-1.0127	0.98905	0.98914	0.999566	18905	0	-1.0127
ZMAT4	4	0.010973	0.036618	0.96893	709	3	-1.3344	0.86576	0.86588	0.999566	16464	0	-1.3344
PRPF39	4	0.011018	0.036765	0.96893	710	4	-0.8076	0.98898	0.98906	0.999566	18904	0	-0.8076
TMEM259	4	0.011033	0.036814	0.96893	711	2	-0.20753	0.51723	0.64177	0.998186	12282	1	-0.20753
SFTPB	4	0.011038	0.036833	0.96893	712	3	-0.93256	0.56379	0.66219	0.999558	12648	1	-0.93256
PSMA8	4	0.011047	0.036868	0.96893	713	4	-0.61354	0.98895	0.98902	0.999566	18903	0	-0.61354
TNFAIP8L3	4	0.011049	0.036872	0.96893	714	4	-0.85351	0.98895	0.98902	0.999566	18902	0	-0.85351
AKR1C4	4	0.011085	0.036982	0.96893	715	1	0.37237	0.17841	0.32866	0.995066	6289	2	0.37237
TLE6	4	0.01109	0.037001	0.96893	716	3	-1.7171	0.57658	0.66815	0.999558	12758	1	-1.7171
FCRL6	4	0.011129	0.037128	0.96893	717	4	-1.8327	0.98887	0.98893	0.999566	18901	0	-1.8327
LCN9	4	0.011137	0.03715	0.96893	718	3	-1.7439	0.6797	0.72183	0.999566	13788	1	-1.7439
TEKT4	4	0.01114	0.037165	0.96893	719	3	-1.9256	0.65169	0.70615	0.999566	13482	1	-1.9256
ZNF432	4	0.011146	0.037179	0.96893	720	4	-1.2674	0.98885	0.98892	0.999566	18900	0	-1.2674
MTMR6	4	0.01115	0.037186	0.96893	721	4	-1.6752	0.98885	0.98892	0.999566	18899	0	-1.6752
TIMP3	4	0.011155	0.037207	0.96893	722	3	-1.2422	0.43331	0.58122	0.997586	11126	1	-1.2422
HIST1H4L	4	0.011159	0.037222	0.96893	723	3	-0.93274	0.45351	0.60146	0.997586	11507	1	-0.93274
C2orf91	4	0.011191	0.037319	0.96893	724	2	0.46795	0.059702	0.14189	0.992419	2726	2	0.46795
BNIP2	4	0.011213	0.037384	0.96893	725	4	-2.4262	0.98879	0.98885	0.999566	18897	0	-2.4262
LCORL	4	0.011238	0.037453	0.96893	726	1	1.026	0.033111	0.090114	0.981135	1749	3	1.026
ACTRT2	4	0.011249	0.037482	0.96893	727	4	-0.76607	0.98875	0.98882	0.999566	18896	0	-0.76607
ARL4C	4	0.011259	0.037519	0.96893	728	4	-1.686	0.98874	0.98881	0.999566	18895	0	-1.686
SYCE3	4	0.011323	0.037714	0.96893	729	4	-1.5873	0.98745	0.98752	0.999566	18866	0	-1.5873
USP49	4	0.011341	0.037769	0.96893	730	2	-0.64648	0.40929	0.55717	0.996035	10676	1	-0.64648
GABRD	4	0.011384	0.037905	0.96893	731	3	-1.6777	0.81302	0.81538	0.999566	15528	1	-1.6777
CXCL17	4	0.011392	0.037925	0.96893	732	3	-1.0381	0.92786	0.92782	0.999566	17707	0	-1.0381
RNASE6	4	0.011393	0.037927	0.96893	733	4	-2.0178	0.98861	0.98867	0.999566	18894	0	-2.0178
ABCC4	4	0.011412	0.037992	0.96893	734	4	-1.5344	0.98859	0.98864	0.999566	18893	0	-1.5344
SMIM18	4	0.011442	0.038082	0.96893	735	4	-4.0236	0.98856	0.98861	0.999566	18892	0	-4.0236
GSTM3	4	0.011443	0.038084	0.96893	736	1	0.37451	0.32635	0.47495	0.995066	9076	2	0.37451
DCLRE1A	4	0.011457	0.038114	0.96893	737	2	-1.1846	0.21055	0.36047	0.995066	6911	1	-1.1846
CMKLR1	4	0.011471	0.038157	0.96893	738	3	-1.2041	0.90944	0.90941	0.999566	17348	0	-1.2041
KDELC2	4	0.011482	0.038186	0.96893	739	3	-1.1768	0.05594	0.13469	0.991252	2595	1	-1.1768
KRTAP10-9	4	0.011488	0.038209	0.96893	740	2	-0.81026	0.33075	0.47932	0.995066	9162	1	-0.81026
ZNF454	4	0.011494	0.03823	0.96893	741	1	0.13635	0.43321	0.58112	0.997586	11124	1	0.13635
TPK1	4	0.0115	0.038251	0.96893	742	3	-1.9264	0.57387	0.66688	0.999558	12734	1	-1.9264
SRPK1	4	0.011502	0.038259	0.96893	743	3	-0.90571	0.84139	0.84157	0.999566	16027	1	-0.90571
ZDHHC2	4	0.011526	0.038332	0.96893	744	3	-1.0015	0.64613	0.70311	0.999566	13432	1	-1.0015
RALGDS	4	0.01153	0.038342	0.96893	745	4	-1.0351	0.98847	0.98853	0.999566	18891	0	-1.0351
PDHA2	4	0.011533	0.038357	0.96893	746	2	-0.44799	0.34507	0.49339	0.995066	9463	2	-0.44799
CDH3	4	0.011539	0.038372	0.96893	747	4	-1.2919	0.98846	0.98852	0.999566	18890	0	-1.2919
AIP	4	0.011546	0.038397	0.96893	748	2	-0.68045	0.25705	0.40634	0.995066	7742	2	-0.68045
UBR3	4	0.011586	0.038519	0.96893	749	3	-2.0614	0.81959	0.82119	0.999566	15638	1	-2.0614
CHRM2	4	0.011597	0.038558	0.96893	750	3	-0.71395	0.6093	0.68388	0.999558	13071	1	-0.71395
ANO4	4	0.011608	0.038594	0.96893	751	4	-1.3255	0.98839	0.98844	0.999566	18888	0	-1.3255
FLYWCH2	4	0.011608	0.038594	0.96893	752	4	-0.83237	0.98839	0.98844	0.999566	18889	0	-0.83237
MMP2	4	0.011642	0.038683	0.96893	753	3	-1.8471	0.61947	0.68913	0.999566	13163	1	-1.8471
TOM1	4	0.011654	0.038714	0.96893	754	4	-1.4022	0.98835	0.98839	0.999566	18886	0	-1.4022
PLEKHJ1	4	0.011661	0.038741	0.96893	755	2	-0.246	0.32984	0.47841	0.995066	9150	2	-0.246
RASSF1	4	0.011674	0.03878	0.96893	756	2	-0.45928	0.57297	0.66648	0.999558	12729	1	-0.45928
USP17L7	4	0.01175	0.039005	0.96893	757	2	0.31538	0.13727	0.27994	0.994923	5368	2	0.31538
GBP3	4	0.011764	0.039047	0.96893	758	3	-1.2647	0.85048	0.85056	0.999566	16205	0	-1.2647
XDH	4	0.011767	0.039058	0.96893	759	4	-0.80668	0.98823	0.98827	0.999566	18884	0	-0.80668
HIST4H4	4	0.011772	0.039073	0.96893	760	4	-1.1674	0.98823	0.98827	0.999566	18883	0	-1.1674
AMBRA1	4	0.011796	0.039141	0.96893	761	4	-1.1359	0.9882	0.98824	0.999566	18882	0	-1.1359
ETNK1	4	0.011802	0.039159	0.96893	762	3	-1.8387	0.83149	0.8321	0.999566	15850	1	-1.8387
PSAT1	4	0.011803	0.039162	0.96893	763	3	-1.9529	0.94656	0.9466	0.999566	18043	0	-1.9529
C9orf85	4	0.011811	0.039182	0.96893	764	3	-1.0596	0.3803	0.52825	0.995787	10138	1	-1.0596
USP17L1	4	0.011814	0.039192	0.96893	765	3	-1.2499	0.72457	0.74937	0.999566	14302	1	-1.2499
GPRIN3	4	0.011826	0.03923	0.96893	766	4	-1.887	0.98817	0.98821	0.999566	18881	0	-1.887
FAM105A	4	0.011829	0.039236	0.96893	767	3	-2.9775	0.82219	0.82349	0.999566	15679	1	-2.9775
GJD3	4	0.01185	0.039303	0.96893	768	4	-1.1899	0.98815	0.98818	0.999566	18880	0	-1.1899
OR52D1	4	0.011853	0.039308	0.96893	769	2	-1.1532	0.50998	0.6387	0.998186	12221	1	-1.1532
USH1C	4	0.011904	0.03947	0.96893	770	2	-1.0023	0.31696	0.46569	0.995066	8901	1	-1.0023
P2RX5	4	0.011932	0.03955	0.96893	771	3	-2.1307	0.96414	0.96424	0.999566	18411	0	-2.1307
TTYH1	4	0.011939	0.039574	0.96893	772	4	-1.7174	0.98806	0.9881	0.999566	18879	0	-1.7174
KDM4D	4	0.01195	0.039609	0.96893	773	4	-2.0744	0.98805	0.98809	0.999566	18877	0	-2.0744
ETS2	4	0.011955	0.039621	0.96893	774	3	-0.90462	0.50268	0.63568	0.998091	12166	1	-0.90462
MYO1G	4	0.011994	0.039741	0.96893	775	3	-1.8509	0.94312	0.94313	0.999566	17989	0	-1.8509
GABRE	4	0.012006	0.039781	0.96893	776	3	-3.7256	0.96086	0.96093	0.999566	18328	0	-3.7256
SSTR5	4	0.012044	0.039902	0.96893	777	4	-1.1582	0.98796	0.98801	0.999566	18876	0	-1.1582
UBXN4	4	0.012058	0.039939	0.96893	778	2	-1.475	0.064293	0.15059	0.993547	2896	2	-1.475
NRARP	4	0.012078	0.039992	0.96893	779	4	-1.4128	0.98792	0.98798	0.999566	18875	0	-1.4128
BBOX1	4	0.012119	0.040125	0.96893	780	3	-1.8907	0.44852	0.59639	0.997586	11406	1	-1.8907
MYNN	4	0.01216	0.040255	0.96893	781	3	-0.46108	0.20245	0.35257	0.995066	6760	1	-0.46108
PRDM8	4	0.012163	0.040264	0.96893	782	4	-0.63281	0.98784	0.98789	0.999566	18874	0	-0.63281
FAM71E2	4	0.012176	0.040305	0.96893	783	4	-1.3954	0.98782	0.98788	0.999566	18873	0	-1.3954
RHOH	4	0.012191	0.040349	0.96893	784	3	-1.2349	0.5297	0.64711	0.999277	12373	1	-1.2349
IL1A	4	0.012211	0.040411	0.96893	785	2	0.16164	0.16183	0.31234	0.995066	5983	2	0.16164
DNAJC25	4	0.012213	0.040413	0.96893	786	2	-1.387	0.73585	0.75686	0.999566	14445	1	-1.387
BTN3A2	4	0.012239	0.040484	0.96893	787	2	-0.57631	0.37592	0.52387	0.995787	10049	2	-0.57631
RIMBP2	4	0.012262	0.040562	0.96893	788	2	-0.021264	0.30234	0.45135	0.995066	8615	2	-0.021264
PHKG1	4	0.012295	0.040654	0.96893	789	3	-1.568	0.5452	0.65388	0.999558	12479	1	-1.568
BEX2	4	0.012311	0.040714	0.96893	790	3	-0.95928	0.75185	0.76782	0.999566	14647	1	-0.95928
SRCIN1	4	0.012313	0.040718	0.96893	791	1	0.081848	0.324	0.47265	0.995066	9027	1	0.081848
PEX1	4	0.012323	0.040745	0.96893	792	4	-2.4518	0.98768	0.98774	0.999566	18872	0	-2.4518
IRAK2	4	0.012326	0.040758	0.96893	793	3	-1.9941	0.62612	0.69253	0.999566	13225	1	-1.9941
KDM4E	4	0.012332	0.040774	0.96893	794	3	-2.5418	0.1158	0.24329	0.994923	4628	1	-2.5418
AMT	4	0.012335	0.040786	0.96893	795	3	-1.4022	0.89918	0.89921	0.999566	17158	0	-1.4022
RFFL	4	0.012338	0.040792	0.96893	796	3	-1.0997	0.89859	0.8986	0.999566	17147	0	-1.0997
NAT16	4	0.012364	0.040884	0.96893	797	2	-0.63214	0.30361	0.45261	0.995066	8645	1	-0.63214
OR56B4	4	0.012365	0.040887	0.96893	798	3	-0.85091	0.90544	0.90538	0.999566	17271	0	-0.85091
MITF	4	0.01239	0.040958	0.96893	799	2	-0.65201	0.59119	0.67498	0.999558	12893	1	-0.65201
SYNDIG1	4	0.01239	0.040958	0.96893	800	4	-1.227	0.98761	0.98767	0.999566	18871	0	-1.227
TNFRSF13B	4	0.012396	0.040979	0.96893	801	3	-1.724	0.71116	0.74084	0.999566	14139	1	-1.724
PLCXD3	4	0.012403	0.041012	0.96893	802	4	-1.2699	0.9876	0.98765	0.999566	18870	0	-1.2699
PIPOX	4	0.012437	0.041111	0.96893	803	4	-1.915	0.98756	0.98762	0.999566	18869	0	-1.915
NDUFAF4	4	0.012446	0.041138	0.96893	804	3	-2.2671	0.72048	0.74671	0.999566	14254	1	-2.2671
MMP3	4	0.012464	0.04119	0.96893	805	4	-1.1971	0.98754	0.9876	0.999566	18868	0	-1.1971
FZD7	4	0.012467	0.041198	0.96893	806	2	-0.17077	0.1278	0.26379	0.994923	5048	2	-0.17077
TMEM183A	4	0.01247	0.041205	0.96893	807	3	-2.4932	0.9182	0.91816	0.999566	17520	0	-2.4932
NTF3	4	0.012487	0.041255	0.96893	808	3	-1.5992	0.88935	0.88936	0.999566	16954	0	-1.5992
SLC25A17	4	0.012502	0.041301	0.96893	809	3	-4.6453	0.33993	0.48832	0.995066	9346	1	-4.6453
SPATA31D4	4	0.012511	0.041326	0.96893	810	4	-0.50223	0.98749	0.98755	0.999566	18867	0	-0.50223
TLL1	4	0.012569	0.041518	0.96893	811	2	-0.22701	0.12607	0.26086	0.994923	4983	1	-0.22701
ARV1	4	0.01262	0.041698	0.96893	812	1	1.0251	0.076918	0.17427	0.994923	3329	3	1.0251
GRID1	4	0.012643	0.041763	0.96893	813	4	-2.3425	0.98736	0.98743	0.999566	18864	0	-2.3425
MRC2	4	0.012666	0.041819	0.96893	814	4	-0.71548	0.98733	0.9874	0.999566	18863	0	-0.71548
PATE3	4	0.012673	0.041842	0.96893	815	3	-1.764	0.5307	0.64754	0.999309	12383	1	-1.764
TCHHL1	4	0.012696	0.041911	0.96893	816	3	-1.2359	0.83895	0.83918	0.999566	15984	1	-1.2359
C9orf129	4	0.012722	0.041992	0.96893	817	2	-0.82399	0.74493	0.76306	0.999566	14564	1	-0.82399
SCARA3	4	0.012723	0.041993	0.96893	818	3	-1.602	0.52952	0.64704	0.999277	12371	1	-1.602
CDH4	4	0.012736	0.042029	0.96893	819	3	-1.6474	0.44333	0.59117	0.997586	11312	1	-1.6474
VTI1A	4	0.012749	0.042066	0.96893	820	3	-1.1685	0.34628	0.49459	0.995066	9480	1	-1.1685
KDM4A	4	0.01277	0.042138	0.96893	821	4	-2.6037	0.98723	0.9873	0.999566	18862	0	-2.6037
COBL	4	0.012774	0.042152	0.96893	822	1	1.4842	0.011802	0.039159	0.966135	767	3	1.4842
SSTR4	4	0.012779	0.042168	0.96893	823	4	-0.88218	0.98722	0.98729	0.999566	18861	0	-0.88218
TMEM200B	4	0.012787	0.042189	0.96893	824	4	-0.90461	0.98721	0.98728	0.999566	18860	0	-0.90461
MYH2	4	0.012789	0.042191	0.96893	825	4	-0.72158	0.98721	0.98728	0.999566	18859	0	-0.72158
ERCC8	4	0.01279	0.042194	0.96893	826	3	-2.0515	0.93518	0.93513	0.999566	17838	0	-2.0515
GPR151	4	0.012825	0.0423	0.96893	827	1	0.20306	0.1946	0.34479	0.995066	6593	1	0.20306
SUDS3	4	0.012854	0.042395	0.96893	828	4	-3.8489	0.98144	0.98154	0.999566	18739	0	-3.8489
TRPA1	4	0.012871	0.042441	0.96893	829	3	-1.7727	0.63027	0.69462	0.999566	13263	1	-1.7727
PTPN21	4	0.012876	0.042457	0.96893	830	3	-3.1798	0.74863	0.76558	0.999566	14603	1	-3.1798
REP15	4	0.012877	0.042457	0.96893	831	2	-1.0039	0.33392	0.48242	0.995066	9223	2	-1.0039
GRHPR	4	0.012924	0.042601	0.96893	832	3	-1.874	0.56974	0.66493	0.999558	12698	1	-1.874
FSTL4	4	0.012927	0.04261	0.96893	833	2	-1.7679	0.72266	0.74812	0.999566	14275	1	-1.7679
NCOA7	4	0.012933	0.04263	0.96893	834	4	-1.7021	0.98707	0.98714	0.999566	18858	0	-1.7021
MIEF2	4	0.012937	0.042644	0.96893	835	3	-1.2535	0.90737	0.90734	0.999566	17308	0	-1.2535
WIPI1	4	0.012959	0.042708	0.96893	836	4	-1.7411	0.98704	0.98712	0.999566	18857	0	-1.7411
ELP5	4	0.012979	0.042758	0.96893	837	2	-0.21088	0.841	0.84119	0.999566	16018	1	-0.21088
IFNAR2	4	0.012979	0.04276	0.96893	838	4	-2.0245	0.98702	0.9871	0.999566	18856	0	-2.0245
MAPK8IP3	4	0.012998	0.042823	0.96893	839	2	-1.1429	0.87782	0.87785	0.999566	16708	0	-1.1429
NCCRP1	4	0.013024	0.042909	0.96893	840	4	-0.93156	0.98698	0.98705	0.999566	18855	0	-0.93156
NBN	4	0.01303	0.042925	0.96893	841	2	-0.17978	0.46134	0.60935	0.997671	11670	2	-0.17978
GTF2H2C	4	0.01304	0.04295	0.96893	842	4	-2.409	0.98696	0.98704	0.999566	18854	0	-2.409
COL9A3	4	0.013081	0.043068	0.96893	843	1	0.34173	0.14795	0.29768	0.994923	5697	3	0.34173
GOLT1A	4	0.013089	0.043091	0.96893	844	3	-1.9719	0.60881	0.68365	0.999558	13064	1	-1.9719
GPATCH11	4	0.013092	0.043098	0.96893	845	3	-1.7762	0.30489	0.45387	0.995066	8673	1	-1.7762
PARP10	4	0.013132	0.043215	0.96893	846	3	-0.79583	0.72822	0.75183	0.999566	14341	1	-0.79583
TMCO4	4	0.01316	0.043305	0.96893	847	2	-0.35704	0.18425	0.33454	0.995066	6396	2	-0.35704
MRPL21	4	0.013169	0.043329	0.96893	848	4	-0.80792	0.98683	0.98691	0.999566	18853	0	-0.80792
TRPC4AP	4	0.013174	0.043354	0.96893	849	3	-1.4109	0.72187	0.7476	0.999566	14268	1	-1.4109
WWC3	4	0.013183	0.043385	0.96893	850	1	-0.12341	0.4988	0.63408	0.998091	12131	1	-0.12341
ANKRD33B	4	0.013221	0.043497	0.96893	851	4	-1.6363	0.98678	0.98686	0.999566	18852	0	-1.6363
PRR5	4	0.013234	0.043538	0.96893	852	2	-0.76796	0.6775	0.72053	0.999566	13762	1	-0.76796
HTR1B	4	0.013235	0.043541	0.96893	853	3	-2.3043	0.019713	0.06264	0.977094	1213	1	-2.3043
SARNP	4	0.013249	0.043584	0.96893	854	3	-0.94535	0.69641	0.73171	0.999566	13974	1	-0.94535
RABIF	4	0.013261	0.043621	0.96893	855	4	-0.90792	0.98674	0.98681	0.999566	18851	0	-0.90792
LAMC3	4	0.013283	0.043686	0.96893	856	2	-0.43073	0.38526	0.53317	0.995885	10230	2	-0.43073
TUBA4A	4	0.013285	0.043692	0.96893	857	2	-0.71293	0.31712	0.46585	0.995066	8903	1	-0.71293
SEC11A	4	0.013287	0.043698	0.96893	858	3	-1.3434	0.68471	0.72473	0.999566	13845	1	-1.3434
ALPI	4	0.01329	0.043705	0.96893	859	3	-1.2152	0.68499	0.72491	0.999566	13851	1	-1.2152
HEPH	4	0.013303	0.043746	0.96893	860	3	-1.2696	0.20478	0.35481	0.995066	6793	1	-1.2696
TRIP11	4	0.013316	0.043788	0.96893	861	3	-1.0122	0.82274	0.82398	0.999566	15690	1	-1.0122
PRPF31	4	0.013326	0.043812	0.96893	862	4	-1.7116	0.98667	0.98676	0.999566	18850	0	-1.7116
NKX2-8	4	0.013344	0.043876	0.96893	863	2	-0.67799	0.75577	0.77055	0.999566	14696	1	-0.67799
CCL4L2	4	0.013346	0.043878	0.96893	864	3	-1.3653	0.91278	0.91273	0.999566	17414	0	-1.3653
KRTAP9-3	4	0.013385	0.043994	0.96893	865	3	-1.0284	0.95324	0.95334	0.999566	18177	0	-1.0284
ZNF536	4	0.013389	0.044009	0.96893	866	4	-1.2644	0.98661	0.98668	0.999566	18849	0	-1.2644
CAPN12	4	0.013399	0.04404	0.96893	867	4	-1.1378	0.9866	0.98667	0.999566	18848	0	-1.1378
ASB1	4	0.01342	0.044104	0.96893	868	2	0.11642	0.12869	0.2653	0.994923	5077	2	0.11642
CXCR6	4	0.013439	0.044164	0.96893	869	2	-0.67896	0.58601	0.67255	0.999558	12853	1	-0.67896
ZDHHC16	4	0.013455	0.044206	0.96893	870	4	-0.7091	0.98654	0.98662	0.999566	18847	0	-0.7091
CEACAM3	4	0.01349	0.04431	0.96893	871	2	-0.46755	0.015712	0.051115	0.977094	984	1	-0.46755
SLC17A4	4	0.013509	0.044361	0.96893	872	3	-1.033	0.4354	0.58328	0.997586	11165	1	-1.033
ASB15	4	0.013516	0.044388	0.96893	873	3	-1.144	0.90799	0.90797	0.999566	17323	0	-1.144
PTBP1	4	0.01355	0.044505	0.96893	874	4	-1.0121	0.98645	0.98653	0.999566	18846	0	-1.0121
C15orf57	4	0.013571	0.044563	0.96893	875	2	-1.2374	0.35764	0.50578	0.995066	9683	1	-1.2374
N4BP1	4	0.013578	0.044585	0.96893	876	2	-1.2132	0.29493	0.44396	0.995066	8477	1	-1.2132
VSIG10	4	0.013585	0.044606	0.96893	877	2	0.074297	0.1085	0.23072	0.994923	4369	2	0.074297
DAZ2	4	0.013592	0.044627	0.96893	878	3	-1.9809	0.2549	0.40422	0.995066	7703	1	-1.9809
SHISA8	4	0.013643	0.044769	0.96893	879	2	-0.66837	0.78164	0.78968	0.999566	15057	1	-0.66837
ZNF703	4	0.013651	0.044796	0.96893	880	3	-1.8452	0.88992	0.88994	0.999566	16966	0	-1.8452
OR51D1	4	0.01366	0.044831	0.96893	881	3	-1.611	0.87339	0.87346	0.999566	16614	0	-1.611
RAB3D	4	0.013685	0.044915	0.96893	882	4	-2.0865	0.98631	0.9864	0.999566	18845	0	-2.0865
PCDHB13	4	0.013688	0.044923	0.96893	883	2	-1.4643	0.90156	0.90158	0.999566	17198	0	-1.4643
FAM73B	4	0.01369	0.04493	0.96893	884	3	-0.84509	0.94993	0.95	0.999566	18110	0	-0.84509
KDELR3	4	0.013694	0.044943	0.96893	885	1	0.8366	0.21726	0.36708	0.995066	7027	2	0.8366
ITGA9	4	0.013702	0.044966	0.96893	886	2	-0.845	0.93421	0.93415	0.999566	17817	0	-0.845
ZNF138	4	0.013746	0.045086	0.96959	887	1	2.1233	0.0097382	0.032788	0.95904	651	3	2.1233
STPG1	4	0.01375	0.045098	0.96959	888	4	-1.7655	0.98276	0.98286	0.999566	18770	0	-1.7655
RALGPS1	4	0.013797	0.045245	0.970774	889	2	-1.0495	0.81594	0.81793	0.999566	15570	1	-1.0495
RIC1	4	0.013834	0.045365	0.970774	890	3	-1.7827	0.081354	0.18238	0.994923	3471	1	-1.7827
KIAA1191	4	0.013842	0.045387	0.970774	891	4	-1.2251	0.98616	0.98623	0.999566	18843	0	-1.2251
BFSP1	4	0.013848	0.045402	0.970774	892	1	-0.67401	0.33885	0.48726	0.995066	9324	1	-0.67401
ATP6V0E1	4	0.01389	0.045525	0.970774	893	4	-0.93238	0.98611	0.98618	0.999566	18842	0	-0.93238
CSTF2	4	0.013899	0.045544	0.970774	894	1	-0.10695	0.6172	0.68795	0.999566	13146	1	-0.10695
ADSL	4	0.013924	0.045637	0.970774	895	4	-1.9971	0.98608	0.98615	0.999566	18841	0	-1.9971
MANEAL	4	0.013972	0.04579	0.970774	896	3	-1.6713	0.81879	0.82046	0.999566	15619	1	-1.6713
SLITRK6	4	0.013977	0.045805	0.970774	897	3	-1.1525	0.87055	0.87059	0.999566	16547	0	-1.1525
EMC7	4	0.01401	0.045922	0.970774	898	4	-2.9944	0.98599	0.98606	0.999566	18840	0	-2.9944
S100A7	4	0.014018	0.045944	0.970774	899	3	-2.2335	0.75507	0.77003	0.999566	14685	1	-2.2335
GATSL3	4	0.014018	0.045944	0.970774	900	2	-0.58289	0.24262	0.39208	0.995066	7489	2	-0.58289
MAP2K7	4	0.014035	0.045998	0.970774	901	4	-1.7816	0.98597	0.98604	0.999566	18839	0	-1.7816
FRRS1	4	0.014052	0.046058	0.970774	902	2	-0.47546	0.2421	0.39157	0.995066	7480	1	-0.47546
MOV10L1	4	0.014078	0.04614	0.970774	903	3	-1.9759	0.023777	0.070999	0.977094	1381	1	-1.9759
NFAT5	4	0.014082	0.04615	0.970774	904	3	-1.6753	0.82216	0.82347	0.999566	15678	1	-1.6753
HEPHL1	4	0.014103	0.046217	0.970774	905	2	-0.47068	0.1917	0.3419	0.995066	6542	1	-0.47068
CATSPER3	4	0.014106	0.046224	0.970774	906	2	-0.63453	0.24848	0.39788	0.995066	7592	2	-0.63453
LILRA4	4	0.014123	0.046276	0.970774	907	4	-1.3203	0.98588	0.98595	0.999566	18838	0	-1.3203
FAM173A	4	0.014136	0.046312	0.970774	908	4	-0.8294	0.98586	0.98594	0.999566	18837	0	-0.8294
RLN1	4	0.014141	0.046325	0.970774	909	2	-0.65989	0.93993	0.93991	0.999566	17927	0	-0.65989
RBPMS2	4	0.014154	0.046375	0.970774	910	2	-0.51052	0.2358	0.38542	0.995066	7375	2	-0.51052
GTPBP1	4	0.014177	0.04645	0.970774	911	4	-1.5449	0.98582	0.9859	0.999566	18836	0	-1.5449
C15orf41	4	0.014191	0.046489	0.970774	912	4	-0.94672	0.98581	0.98588	0.999566	18834	0	-0.94672
HIP1	4	0.014206	0.046538	0.970774	913	3	-0.72793	0.76301	0.77565	0.999566	14789	1	-0.72793
MAPK12	4	0.014252	0.046696	0.970774	914	3	-2.045	0.95163	0.95176	0.999566	18150	0	-2.045
MTMR2	4	0.014254	0.0467	0.970774	915	3	-1.5554	0.96811	0.9682	0.999566	18479	0	-1.5554
ZYX	4	0.014265	0.04673	0.970774	916	3	-1.2454	0.59172	0.67524	0.999558	12901	1	-1.2454
JSRP1	4	0.014295	0.046829	0.970774	917	3	-2.3402	0.51699	0.64168	0.998186	12280	1	-2.3402
CDY1B	4	0.014308	0.046862	0.970774	918	3	-0.95984	0.27166	0.42087	0.995066	8001	1	-0.95984
PGM1	4	0.014324	0.046913	0.970774	919	2	-0.99689	0.79467	0.79992	0.999566	15257	1	-0.99689
FANCG	4	0.014331	0.046938	0.970774	920	3	-2.3993	0.92669	0.92664	0.999566	17684	0	-2.3993
OR8G2	4	0.014359	0.047018	0.970774	921	1	0.43775	0.041512	0.10685	0.982338	2070	2	0.43775
ADGRE2	4	0.014361	0.047024	0.970774	922	3	-1.0085	0.72288	0.74827	0.999566	14277	1	-1.0085
NBPF8	4	0.014372	0.047062	0.970774	923	4	-1.281	0.98563	0.9857	0.999566	18833	0	-1.281
VTA1	4	0.01441	0.047182	0.970774	924	2	0.47049	0.012262	0.040562	0.966135	797	2	0.47049
MTRNR2L4	4	0.014461	0.047331	0.970774	925	3	-1.3847	0.8135	0.81579	0.999566	15533	1	-1.3847
ERI2	4	0.014512	0.047489	0.970774	926	3	-1.7236	0.43491	0.58282	0.997586	11157	1	-1.7236
HEATR9	4	0.014514	0.047498	0.970774	927	4	-1.1528	0.98549	0.98556	0.999566	18830	0	-1.1528
BTNL2	4	0.014517	0.047503	0.970774	928	4	-0.65626	0.98548	0.98556	0.999566	18829	0	-0.65626
SEC61A2	4	0.014522	0.047518	0.970774	929	4	-2.2391	0.98548	0.98556	0.999566	18828	0	-2.2391
FAM9A	4	0.014546	0.047596	0.970774	930	3	-1.6136	0.94352	0.94356	0.999566	17999	0	-1.6136
CLUH	4	0.014563	0.047648	0.970774	931	1	0.38443	0.42606	0.574	0.997442	10998	2	0.38443
POFUT1	4	0.014574	0.04767	0.970774	932	4	-1.65	0.98543	0.98551	0.999566	18827	0	-1.65
SPEN	4	0.014588	0.047714	0.970774	933	3	-0.80502	0.97839	0.97854	0.999566	18686	0	-0.80502
IRAK3	4	0.014593	0.04773	0.970774	934	4	-1.0586	0.98541	0.98549	0.999566	18826	0	-1.0586
ZIK1	4	0.014615	0.047791	0.970774	935	2	-0.060423	0.22124	0.37102	0.995066	7106	2	-0.060423
OR4X1	4	0.014616	0.047795	0.970774	936	4	-0.87408	0.98538	0.98547	0.999566	18825	0	-0.87408
DCDC1	4	0.014644	0.047881	0.970774	937	2	-1.9739	0.59808	0.67831	0.999558	12960	1	-1.9739
SELP	4	0.014665	0.047941	0.970774	938	1	-0.0771	0.69927	0.73348	0.999566	14005	1	-0.0771
FGFR1OP2	4	0.01467	0.047955	0.970774	939	4	-0.96003	0.98533	0.98541	0.999566	18824	0	-0.96003
ANKDD1A	4	0.014688	0.048019	0.970774	940	4	-1.002	0.98531	0.9854	0.999566	18823	0	-1.002
SPDYE4	4	0.014701	0.048051	0.970774	941	3	-0.79773	0.96888	0.96894	0.999566	18490	0	-0.79773
CLPP	4	0.014733	0.048146	0.970774	942	3	-1.8457	0.86915	0.86921	0.999566	16518	0	-1.8457
PNPLA6	4	0.014734	0.04815	0.970774	943	4	-1.685	0.98527	0.98535	0.999566	18822	0	-1.685
IQSEC3	4	0.014762	0.048234	0.970774	944	4	-0.873	0.98524	0.98532	0.999566	18821	0	-0.873
IGSF3	4	0.014768	0.048248	0.970774	945	1	-0.046102	0.89481	0.8948	0.999566	17069	0	-0.046102
OR1B1	4	0.014819	0.048404	0.970774	946	2	0.039755	0.34472	0.49305	0.995066	9458	2	0.039755
PGD	4	0.014822	0.048417	0.970774	947	2	-0.38965	0.22563	0.3753	0.995066	7189	2	-0.38965
CAPRIN1	4	0.014853	0.048504	0.970774	948	3	-2.5661	0.87384	0.87391	0.999566	16626	0	-2.5661
GBP1	4	0.014864	0.048539	0.970774	949	4	-1.5603	0.98514	0.98523	0.999566	18820	0	-1.5603
ZMYND12	4	0.014865	0.048542	0.970774	950	3	-1.0783	0.97741	0.97755	0.999566	18663	0	-1.0783
KBTBD6	4	0.01487	0.048559	0.970774	951	1	0.27549	0.30411	0.4531	0.995066	8658	2	0.27549
POU4F2	4	0.01488	0.048593	0.970774	952	3	-2.115	0.19821	0.34837	0.995066	6664	1	-2.115
CAPN8	4	0.014887	0.048619	0.970774	953	2	-0.43471	0.84697	0.84709	0.999566	16143	0	-0.43471
KCNMB1	4	0.014913	0.048689	0.970774	954	4	-0.55817	0.98509	0.98518	0.999566	18819	0	-0.55817
GPR26	4	0.014921	0.048707	0.970774	955	2	-0.51257	0.05767	0.13802	0.991301	2658	1	-0.51257
UNC13A	4	0.01493	0.048737	0.970774	956	2	-0.32589	0.20522	0.35523	0.995066	6800	2	-0.32589
GABARAPL1	4	0.014943	0.048774	0.970774	957	3	-1.3133	0.65347	0.70707	0.999566	13501	1	-1.3133
CPB2	4	0.014945	0.048776	0.970774	958	3	-1.0956	0.75566	0.77048	0.999566	14693	1	-1.0956
PRKCE	4	0.014972	0.048863	0.970774	959	1	0.14941	0.77111	0.78162	0.999566	14912	1	0.14941
TMEM121	4	0.014973	0.048869	0.970774	960	2	-1.1669	0.045359	0.11436	0.982338	2217	1	-1.1669
TOX4	4	0.014993	0.048934	0.970774	961	4	-1.4264	0.98501	0.9851	0.999566	18818	0	-1.4264
NPSR1	4	0.015002	0.048955	0.970774	962	2	-0.53605	0.3993	0.54718	0.995885	10495	2	-0.53605
MRPL52	4	0.015013	0.04899	0.970774	963	4	-1.4128	0.98499	0.98509	0.999566	18817	0	-1.4128
GATA6	4	0.015023	0.049018	0.970774	964	2	-1.3512	0.86178	0.86192	0.999566	16399	0	-1.3512
MAX	4	0.015039	0.049064	0.970774	965	3	-2.4609	0.90687	0.90684	0.999566	17301	0	-2.4609
NR4A1	4	0.01507	0.049175	0.971199	966	4	-1.3637	0.98493	0.98503	0.999566	18816	0	-1.3637
LAMA2	4	0.015115	0.049307	0.971199	967	4	-1.4027	0.98488	0.98498	0.999566	18815	0	-1.4027
OR11A1	4	0.015115	0.049307	0.971199	968	4	-1.4974	0.98488	0.98498	0.999566	18814	0	-1.4974
C20orf27	4	0.015125	0.049339	0.971199	969	3	-2.5131	0.78119	0.78933	0.999566	15049	1	-2.5131
PFKM	4	0.015125	0.04934	0.971199	970	2	-0.72244	0.33152	0.48004	0.995066	9178	1	-0.72244
OR6Q1	4	0.015176	0.04949	0.973154	971	3	-1.5817	0.60974	0.68412	0.999558	13075	1	-1.5817
SERTAD2	4	0.015197	0.049553	0.973385	972	3	-2.3971	0.69126	0.7286	0.999566	13917	1	-2.3971
ATAT1	4	0.015256	0.049732	0.973804	973	3	-1.8313	0.93131	0.93126	0.999566	17768	0	-1.8313
ME3	4	0.015263	0.049752	0.973804	974	3	-1.813	0.1958	0.34598	0.995066	6616	1	-1.813
TCTE1	4	0.01527	0.049774	0.973804	975	2	-0.59956	0.74612	0.76387	0.999566	14575	1	-0.59956
GRK6	4	0.015295	0.049865	0.973804	976	4	-1.2951	0.9847	0.98481	0.999566	18813	0	-1.2951
HSD17B8	4	0.015329	0.049968	0.973804	977	1	1.0122	0.07338	0.16765	0.994923	3214	3	1.0122
COL7A1	4	0.015335	0.049984	0.973804	978	4	-1.2728	0.98467	0.98477	0.999566	18812	0	-1.2728
STMN4	4	0.015336	0.049986	0.973804	979	3	-1.2176	0.29735	0.44636	0.995066	8521	1	-1.2176
CTSL	4	0.015364	0.050069	0.973804	980	4	-2.1087	0.98464	0.98474	0.999566	18811	0	-2.1087
SPATA32	4	0.01538	0.050109	0.973804	981	2	-0.86435	0.53166	0.64795	0.999309	12391	1	-0.86435
SUGP2	4	0.01538	0.050112	0.973804	982	1	1.5142	0.066286	0.15437	0.994097	2961	3	1.5142
HSD17B3	4	0.015387	0.050135	0.973804	983	3	-2.1322	0.95297	0.95309	0.999566	18174	0	-2.1322
TRNP1	4	0.015411	0.050202	0.974122	984	4	-1.163	0.98459	0.98471	0.999566	18810	0	-1.163
GNG11	4	0.015468	0.050383	0.976476	985	4	-1.3672	0.98453	0.98465	0.999566	18808	0	-1.3672
ACTC1	4	0.015513	0.050522	0.976476	986	4	-1.1865	0.98449	0.9846	0.999566	18807	0	-1.1865
MND1	4	0.015533	0.050587	0.976476	987	3	-2.086	0.23724	0.38681	0.995066	7399	1	-2.086
FAM129A	4	0.015533	0.050588	0.976476	988	2	-0.53746	0.8862	0.88626	0.999566	16892	0	-0.53746
LRRC74A	4	0.015584	0.050747	0.976476	989	4	-0.98103	0.98442	0.98454	0.999566	18805	0	-0.98103
MCTS1	4	0.015624	0.05086	0.976476	990	3	-1.1606	0.37972	0.52764	0.995787	10123	1	-1.1606
BDH1	4	0.015625	0.050863	0.976476	991	4	-1.0276	0.98438	0.9845	0.999566	18804	0	-1.0276
HELLS	4	0.015636	0.050899	0.976476	992	1	1.0537	0.086029	0.19076	0.994923	3636	3	1.0537
CEMIP	4	0.015649	0.05093	0.976476	993	3	-2.3365	0.94729	0.94735	0.999566	18057	0	-2.3365
FMNL2	4	0.015656	0.050946	0.976476	994	4	-2.1679	0.98434	0.98447	0.999566	18803	0	-2.1679
ILVBL	4	0.015661	0.050966	0.976476	995	4	-1.0894	0.98434	0.98446	0.999566	18802	0	-1.0894
SERPINA4	4	0.015673	0.050999	0.976476	996	4	-1.1077	0.98433	0.98445	0.999566	18801	0	-1.1077
ATP13A2	4	0.01568	0.051022	0.976476	997	2	-0.5392	0.878	0.87804	0.999566	16715	0	-0.5392
HLCS	4	0.015687	0.051039	0.976476	998	1	1.3657	0.020287	0.063825	0.977094	1235	3	1.3657
EIF4E3	4	0.015738	0.05118	0.977281	999	1	0.53942	0.14332	0.29001	0.994923	5541	3	0.53942
NHSL1	4	0.015762	0.051242	0.977281	1000	4	-1.2888	0.98424	0.98436	0.999566	18799	0	-1.2888
MYOM3	4	0.015776	0.05128	0.977281	1001	4	-0.77519	0.98422	0.98435	0.999566	18798	0	-0.77519
PIP4K2C	4	0.015778	0.051285	0.977281	1002	4	-3.0178	0.98422	0.98434	0.999566	18797	0	-3.0178
LIN7B	4	0.015811	0.051387	0.977652	1003	4	-0.71292	0.98419	0.98431	0.999566	18796	0	-0.71292
BCL2L2	4	0.015822	0.051418	0.977652	1004	3	-1.4371	0.18228	0.33255	0.995066	6356	1	-1.4371
BTN2A2	4	0.015884	0.051618	0.977652	1005	4	-1.0337	0.98412	0.98424	0.999566	18795	0	-1.0337
TMEM186	4	0.01589	0.051636	0.977652	1006	4	-1.556	0.98411	0.98423	0.999566	18794	0	-1.556
UNC5D	4	0.015891	0.051638	0.977652	1007	1	1.2718	0.030112	0.084037	0.981135	1635	3	1.2718
FBN1	4	0.015958	0.05183	0.977652	1008	3	-1.5846	0.59278	0.67577	0.999558	12908	1	-1.5846
OR10J5	4	0.015969	0.051863	0.977652	1009	3	-1.8481	0.38723	0.53511	0.995885	10264	1	-1.8481
AGBL3	4	0.015998	0.05195	0.977652	1010	2	-0.43526	0.2694	0.4186	0.995066	7964	2	-0.43526
ACSBG1	4	0.016003	0.051958	0.977652	1011	4	-0.92204	0.984	0.98411	0.999566	18793	0	-0.92204
KMT2C	4	0.016013	0.051989	0.977652	1012	2	-0.25401	0.20199	0.3521	0.995066	6747	2	-0.25401
ZNF101	4	0.016033	0.052054	0.977652	1013	4	-1.6559	0.98397	0.98408	0.999566	18792	0	-1.6559
NR1I3	4	0.01605	0.052118	0.977652	1014	3	-1.6848	0.20869	0.35862	0.995066	6877	1	-1.6848
GSX2	4	0.016052	0.052123	0.977652	1015	3	-1.1726	0.35324	0.50144	0.995066	9591	1	-1.1726
IMPA2	4	0.016073	0.05217	0.977652	1016	4	-1.1508	0.98393	0.98405	0.999566	18791	0	-1.1508
C10orf90	4	0.016092	0.052225	0.977652	1017	3	-1.9784	0.90334	0.90335	0.999566	17227	0	-1.9784
XAGE1B	4	0.016095	0.052234	0.977652	1018	2	-0.78166	0.53632	0.64995	0.999558	12424	1	-0.78166
HNRNPC	4	0.016096	0.052236	0.977652	1019	4	-4.2355	0.9839	0.98402	0.999566	18790	0	-4.2355
ATP8A1	4	0.016119	0.052305	0.977652	1020	4	-1.143	0.98388	0.98399	0.999566	18789	0	-1.143
RPE65	4	0.016126	0.052327	0.977652	1021	3	-1.1992	0.6325	0.69583	0.999566	13287	1	-1.1992
GALE	4	0.016177	0.052482	0.977652	1022	2	-1.401	0.94211	0.9421	0.999566	17969	0	-1.401
GLTP	4	0.016197	0.052547	0.977652	1023	2	0.0934	0.02621	0.076061	0.980125	1480	2	0.0934
DTNA	4	0.016229	0.052659	0.977652	1024	4	-1.6686	0.98377	0.98388	0.999566	18788	0	-1.6686
TMEM234	4	0.016248	0.052712	0.977652	1025	2	-0.4018	0.038721	0.10136	0.981725	1973	2	-0.4018
AKR1C3	4	0.016269	0.052773	0.977652	1026	4	-1.1664	0.98373	0.98384	0.999566	18787	0	-1.1664
CCDC78	4	0.016271	0.052777	0.977652	1027	3	-1.3963	0.92333	0.92338	0.999566	17607	0	-1.3963
FUT7	4	0.016293	0.052841	0.977652	1028	4	-0.73976	0.98371	0.98382	0.999566	18786	0	-0.73976
SALL4	4	0.016304	0.052872	0.977652	1029	3	-1.965	0.92657	0.92652	0.999566	17683	0	-1.965
PLET1	4	0.016343	0.052987	0.977652	1030	4	-0.59773	0.98303	0.98314	0.999566	18777	0	-0.59773
DNMBP	4	0.01635	0.053011	0.977652	1031	1	0.70555	0.098924	0.21388	0.994923	4054	3	0.70555
TADA3	4	0.016357	0.053036	0.977652	1032	2	-0.5732	0.83133	0.83193	0.999566	15848	1	-0.5732
ZNF804B	4	0.016364	0.053054	0.977652	1033	2	-0.19486	0.28076	0.42991	0.995066	8176	2	-0.19486
ACSS1	4	0.016379	0.053099	0.977652	1034	3	-1.6062	0.81444	0.81662	0.999566	15548	1	-1.6062
TBX19	4	0.016401	0.053172	0.977652	1035	1	-0.020654	0.77932	0.7879	0.999566	15015	1	-0.020654
ARL6IP5	4	0.016402	0.053174	0.977652	1036	2	-0.62563	0.49384	0.63199	0.998091	12094	1	-0.62563
GPRIN2	4	0.016404	0.05318	0.977652	1037	3	-1.0397	0.30678	0.45569	0.995066	8714	1	-1.0397
COX8C	4	0.01641	0.053194	0.977652	1038	2	-0.15138	0.2931	0.44216	0.995066	8441	2	-0.15138
SLC13A2	4	0.01644	0.053285	0.977652	1039	2	-0.93102	0.091586	0.20072	0.994923	3812	1	-0.93102
RALY	4	0.016469	0.053372	0.977652	1040	4	-2.108	0.98353	0.98366	0.999566	18785	0	-2.108
ATP5L	4	0.016489	0.053432	0.977652	1041	3	-1.5655	0.17584	0.32616	0.995066	6244	1	-1.5655
RILPL1	4	0.016502	0.053463	0.977652	1042	3	-1.5765	0.87937	0.87942	0.999566	16748	0	-1.5765
ACSL5	4	0.016503	0.053468	0.977652	1043	3	-0.72649	0.71444	0.74282	0.999566	14181	1	-0.72649
OR4C3	4	0.016508	0.053482	0.977652	1044	4	-1.1437	0.98349	0.98362	0.999566	18784	0	-1.1437
EBLN2	4	0.016546	0.053578	0.977652	1045	3	-0.81042	0.90014	0.90017	0.999566	17174	0	-0.81042
SH3RF2	4	0.016554	0.053601	0.977652	1046	1	0.26984	0.3561	0.50426	0.995066	9649	2	0.26984
GCDH	4	0.016605	0.053748	0.977652	1047	2	-0.51772	0.65431	0.70754	0.999566	13507	1	-0.51772
FCHO1	4	0.016613	0.053775	0.977652	1048	3	-1.1611	0.83399	0.83444	0.999566	15895	1	-1.1611
NPS	4	0.016668	0.053935	0.977652	1049	4	-1.6169	0.98333	0.98345	0.999566	18783	0	-1.6169
TTC21A	4	0.016692	0.054004	0.977652	1050	4	-1.1559	0.98331	0.98343	0.999566	18782	0	-1.1559
CCL24	4	0.016707	0.054047	0.977652	1051	3	-1.1755	0.58216	0.6707	0.999558	12811	1	-1.1755
KCNH3	4	0.016726	0.0541	0.977652	1052	3	-1.3628	0.60363	0.68107	0.999558	13014	1	-1.3628
PPP4C	4	0.016743	0.054148	0.977652	1053	3	-2.5805	0.67252	0.71767	0.999566	13711	1	-2.5805
SERPINH1	4	0.016758	0.054197	0.977652	1054	2	-0.35537	0.086505	0.19163	0.994923	3649	2	-0.35537
TMEM50B	4	0.016809	0.054348	0.977652	1055	2	-0.50247	0.89563	0.89565	0.999566	17080	0	-0.50247
CACNA1H	4	0.016823	0.054391	0.977652	1056	4	-1.0524	0.98318	0.98328	0.999566	18781	0	-1.0524
CNKSR1	4	0.016841	0.054449	0.977652	1057	2	-0.66886	0.82079	0.82224	0.999566	15655	1	-0.66886
ICA1L	4	0.016911	0.054671	0.977652	1058	1	1.2158	0.10138	0.21825	0.994923	4131	3	1.2158
SLC12A5	4	0.016932	0.054739	0.977652	1059	3	-1.1082	0.95635	0.95638	0.999566	18232	0	-1.1082
RNF167	4	0.016962	0.054818	0.977652	1060	2	-0.28612	0.26385	0.41311	0.995066	7878	1	-0.28612
C1orf52	4	0.016983	0.054878	0.977652	1061	4	-1.0219	0.98302	0.98312	0.999566	18776	0	-1.0219
GALNT7	4	0.017013	0.054967	0.977652	1062	3	-1.6582	0.3256	0.47424	0.995066	9057	1	-1.6582
HOXB13	4	0.017048	0.05507	0.977652	1063	4	-0.85299	0.98112	0.98121	0.999566	18734	0	-0.85299
MEP1A	4	0.017062	0.055111	0.977652	1064	3	-1.1289	0.40873	0.55661	0.996035	10669	1	-1.1289
NRXN1	4	0.017064	0.055118	0.977652	1065	2	-0.10384	0.17841	0.32866	0.995066	6288	1	-0.10384
CCL2	4	0.017115	0.05527	0.977652	1066	1	0.93222	0.15152	0.30203	0.994923	5800	2	0.93222
GK	4	0.017149	0.055369	0.977652	1067	4	-1.1846	0.98285	0.98295	0.999566	18775	0	-1.1846
ZBTB39	4	0.017163	0.055411	0.977652	1068	3	-1.5721	0.88988	0.8899	0.999566	16965	0	-1.5721
RASSF3	4	0.017177	0.055454	0.977652	1069	2	-0.76045	0.23846	0.38801	0.995066	7415	1	-0.76045
EHD1	4	0.017184	0.055476	0.977652	1070	4	-1.2692	0.98282	0.98291	0.999566	18774	0	-1.2692
C11orf94	4	0.017211	0.055554	0.977652	1071	4	-0.58084	0.98279	0.98289	0.999566	18772	0	-0.58084
GYPA	4	0.017223	0.055588	0.977652	1072	2	-0.65885	0.23838	0.38792	0.995066	7412	1	-0.65885
ESRRA	4	0.017231	0.055608	0.977652	1073	3	-1.3394	0.81418	0.8164	0.999566	15542	1	-1.3394
OTUB2	4	0.017238	0.055626	0.977652	1074	3	-1.736	0.30831	0.45718	0.995066	8744	1	-1.736
PMS2	4	0.017245	0.055646	0.977652	1075	3	-1.5569	0.88343	0.88351	0.999566	16822	0	-1.5569
MPEG1	4	0.01726	0.055694	0.977652	1076	3	-1.3034	0.60741	0.68294	0.999558	13053	1	-1.3034
TMEM50A	4	0.017268	0.055719	0.977652	1077	2	0.085992	0.084714	0.18836	0.994923	3587	2	0.085992
IRF6	4	0.01727	0.055724	0.977652	1078	4	-1.3614	0.98273	0.98283	0.999566	18769	0	-1.3614
KIF6	4	0.017274	0.055737	0.977652	1079	4	-2.9448	0.98273	0.98283	0.999566	18768	0	-2.9448
FAM196B	4	0.017297	0.055801	0.977652	1080	3	-1.0862	0.84588	0.84595	0.999566	16116	0	-1.0862
RHBDF2	4	0.017301	0.055808	0.977652	1081	3	-2.4716	0.064273	0.15056	0.993547	2894	1	-2.4716
FAM131A	4	0.017319	0.055862	0.977652	1082	1	-0.17034	0.26964	0.41884	0.995066	7967	1	-0.17034
EIF1AY	4	0.017333	0.055916	0.977652	1083	3	-1.6319	0.8748	0.87484	0.999566	16642	0	-1.6319
NRK	4	0.01735	0.055967	0.977652	1084	3	-1.345	0.65057	0.70552	0.999566	13475	1	-1.345
ARID1B	4	0.01737	0.056027	0.977652	1085	2	-1.2438	0.63832	0.6989	0.999566	13347	1	-1.2438
DEPTOR	4	0.017384	0.056071	0.977652	1086	4	-0.91545	0.98262	0.98272	0.999566	18767	0	-0.91545
ARMC8	4	0.017421	0.056176	0.977652	1087	1	0.6645	0.13174	0.27056	0.994923	5192	3	0.6645
RNF166	4	0.017427	0.0562	0.977652	1088	4	-1.2508	0.98257	0.98267	0.999566	18766	0	-1.2508
SLC6A11	4	0.017432	0.056211	0.977652	1089	3	-2.1179	0.92126	0.9213	0.999566	17569	0	-2.1179
OR5J2	4	0.017438	0.05623	0.977652	1090	4	-0.85042	0.98256	0.98267	0.999566	18765	0	-0.85042
PDZD11	4	0.017448	0.056261	0.977652	1091	4	-2.1188	0.98255	0.98266	0.999566	18764	0	-2.1188
IL34	4	0.017451	0.056268	0.977652	1092	3	-1.2652	0.68487	0.72483	0.999566	13849	1	-1.2652
IFITM2	4	0.017472	0.056323	0.977652	1093	3	-0.93409	0.79053	0.79663	0.999566	15193	1	-0.93409
CDC42BPA	4	0.017476	0.056333	0.977652	1094	3	-1.7483	0.23264	0.38227	0.995066	7324	1	-1.7483
TEX43	4	0.017523	0.056488	0.977652	1095	2	-2.2434	0.75099	0.76724	0.999566	14635	1	-2.2434
TMEM191B	4	0.017574	0.056649	0.977652	1096	2	-0.34555	0.87245	0.87253	0.999566	16593	0	-0.34555
SRL	4	0.017606	0.056739	0.977652	1097	3	-1.3547	0.35755	0.5057	0.995066	9680	1	-1.3547
REG4	4	0.017617	0.056772	0.977652	1098	3	-1.0189	0.18157	0.33184	0.995066	6340	1	-1.0189
PPM1B	4	0.017617	0.056773	0.977652	1099	4	-0.75491	0.98238	0.98248	0.999566	18763	0	-0.75491
MYLK3	4	0.017632	0.056812	0.977652	1100	4	-1.0265	0.98237	0.98247	0.999566	18762	0	-1.0265
RUNX1	4	0.017642	0.056845	0.977652	1101	4	-0.97893	0.98236	0.98245	0.999566	18761	0	-0.97893
CCDC158	4	0.017676	0.056946	0.977652	1102	2	-0.6207	0.91514	0.91509	0.999566	17454	0	-0.6207
OR11L1	4	0.017715	0.057065	0.977652	1103	4	-0.85416	0.98228	0.98238	0.999566	18759	0	-0.85416
TMED1	4	0.017727	0.057094	0.977652	1104	2	0.18695	0.30257	0.45158	0.995066	8619	2	0.18695
RBBP9	4	0.017734	0.057109	0.977652	1105	3	-1.5183	0.39749	0.54533	0.995885	10458	1	-1.5183
CPTP	4	0.017778	0.057232	0.977652	1106	2	-0.40115	0.11698	0.24529	0.994923	4665	1	-0.40115
HEPACAM2	4	0.017784	0.057254	0.977652	1107	3	-1.1786	0.97608	0.97623	0.999566	18638	0	-1.1786
PHRF1	4	0.017801	0.057311	0.977652	1108	4	-0.70625	0.9822	0.98229	0.999566	18758	0	-0.70625
DDX11	4	0.017837	0.057404	0.977652	1109	3	-1.9639	0.42005	0.56797	0.99619	10891	1	-1.9639
DECR1	4	0.017843	0.05742	0.977652	1110	2	-0.61249	0.2438	0.39324	0.995066	7510	2	-0.61249
PGC	4	0.017846	0.057427	0.977652	1111	4	-0.4516	0.98215	0.98224	0.999566	18757	0	-0.4516
FOXD4L5	4	0.017881	0.057519	0.977652	1112	4	-1.5351	0.98212	0.9822	0.999566	18755	0	-1.5351
CD74	4	0.017882	0.057522	0.977652	1113	3	-2.3481	0.82235	0.82363	0.999566	15682	1	-2.3481
PRAMEF17	4	0.017904	0.057588	0.977652	1114	4	-0.91685	0.9821	0.98218	0.999566	18754	0	-0.91685
DNAJC10	4	0.017906	0.057593	0.977652	1115	4	-1.1041	0.98209	0.98218	0.999566	18753	0	-1.1041
ACTN4	4	0.017937	0.057687	0.977652	1116	2	-1.0149	0.74952	0.76619	0.999566	14615	1	-1.0149
MAVS	4	0.01798	0.057817	0.977652	1117	4	-1.0968	0.98202	0.9821	0.999566	18752	0	-1.0968
PLD3	4	0.017982	0.057825	0.977652	1118	1	0.44768	0.054282	0.13156	0.989627	2537	2	0.44768
HIST1H4A	4	0.018009	0.057904	0.977652	1119	3	-0.85937	0.88002	0.88005	0.999566	16762	0	-0.85937
TTBK1	4	0.018021	0.057937	0.977652	1120	3	-1.5723	0.47827	0.62576	0.998091	11965	1	-1.5723
IL32	4	0.018044	0.058006	0.977652	1121	3	-3.4273	0.64937	0.70489	0.999566	13459	1	-3.4273
FTMT	4	0.018055	0.058038	0.977652	1122	4	-2.1395	0.98195	0.98202	0.999566	18751	0	-2.1395
C1orf226	4	0.018076	0.058101	0.977652	1123	4	-0.94955	0.98192	0.98201	0.999566	18750	0	-0.94955
RHPN2	4	0.018079	0.058108	0.977652	1124	4	-1.3527	0.98192	0.982	0.999566	18749	0	-1.3527
ACER3	4	0.018083	0.05812	0.977652	1125	1	-0.089368	0.37127	0.5192	0.995066	9962	1	-0.089368
CLPTM1	4	0.018092	0.058149	0.977652	1126	4	-0.74794	0.98191	0.98199	0.999566	18748	0	-0.74794
ATP2C2	4	0.018113	0.058211	0.977652	1127	4	-0.51861	0.98189	0.98197	0.999566	18747	0	-0.51861
CPN2	4	0.018125	0.058242	0.977652	1128	4	-0.72649	0.98188	0.98196	0.999566	18746	0	-0.72649
PRICKLE1	4	0.018174	0.058379	0.977652	1129	3	-1.4381	0.55683	0.65907	0.999558	12577	1	-1.4381
TRIM4	4	0.018178	0.058388	0.977652	1130	3	-0.91302	0.92517	0.92511	0.999566	17654	0	-0.91302
DUOXA1	4	0.018185	0.058412	0.977652	1131	2	0.186	0.17076	0.32118	0.995066	6141	2	0.186
KRT222	4	0.018213	0.058489	0.977652	1132	3	-2.1238	0.69807	0.73272	0.999566	13989	1	-2.1238
GPR65	4	0.018236	0.05856	0.977652	1133	2	-0.45913	0.83003	0.83071	0.999566	15830	1	-0.45913
MR1	4	0.018287	0.058709	0.977652	1134	3	-2.5114	0.69091	0.72839	0.999566	13915	1	-2.5114
KLF5	4	0.018288	0.058713	0.977652	1135	3	-2.3196	0.85103	0.85112	0.999566	16212	0	-2.3196
CYLC1	4	0.018291	0.058724	0.977652	1136	4	-1.1152	0.98171	0.98181	0.999566	18745	0	-1.1152
CXorf36	4	0.018296	0.058737	0.977652	1137	4	-1.5603	0.9817	0.9818	0.999566	18744	0	-1.5603
IL20RA	4	0.018299	0.058742	0.977652	1138	4	-0.97273	0.9817	0.9818	0.999566	18743	0	-0.97273
DKK3	4	0.018307	0.058762	0.977652	1139	4	-1.1488	0.98169	0.98179	0.999566	18742	0	-1.1488
ZNF112	4	0.018331	0.058845	0.977652	1140	3	-1.1025	0.25695	0.40624	0.995066	7740	1	-1.1025
SNX6	4	0.018338	0.058862	0.977652	1141	2	-0.8925	0.8713	0.87136	0.999566	16560	0	-0.8925
EPN2	4	0.018389	0.059011	0.977652	1142	3	-2.2004	0.82623	0.82718	0.999566	15757	1	-2.2004
HIST1H1E	4	0.018442	0.059164	0.977652	1143	2	-1.1539	0.70918	0.73962	0.999566	14115	1	-1.1539
IVD	4	0.018528	0.05941	0.977652	1144	4	-1.3523	0.98147	0.98157	0.999566	18741	0	-1.3523
POLR3H	4	0.018542	0.059458	0.977652	1145	2	-0.16722	0.05594	0.13469	0.991252	2596	2	-0.16722
METAP2	4	0.018549	0.059478	0.977652	1146	3	-1.8078	0.91582	0.91578	0.999566	17472	0	-1.8078
TMEM129	4	0.018572	0.059551	0.977652	1147	4	-0.77987	0.98143	0.98153	0.999566	18738	0	-0.77987
SFRP4	4	0.018585	0.059591	0.977652	1148	3	-1.5794	0.25595	0.40528	0.995066	7724	1	-1.5794
HSD17B13	4	0.018586	0.059595	0.977652	1149	3	-1.1178	0.56039	0.66065	0.999558	12617	1	-1.1178
CLEC4C	4	0.018593	0.059615	0.977652	1150	3	-2.33	0.94839	0.94846	0.999566	18076	0	-2.33
ITGA7	4	0.018628	0.059708	0.977652	1151	4	-0.6979	0.98137	0.98147	0.999566	18737	0	-0.6979
GRM7	4	0.018644	0.059757	0.977652	1152	2	-0.30152	0.73099	0.75363	0.999566	14384	1	-0.30152
ENHO	4	0.018688	0.059887	0.977652	1153	4	-0.91175	0.98131	0.98141	0.999566	18736	0	-0.91175
XRCC1	4	0.018746	0.060061	0.977652	1154	3	-0.71837	0.60342	0.68097	0.999558	13011	1	-0.71837
TST	4	0.018768	0.060131	0.977652	1155	2	-0.75173	0.43098	0.57897	0.997586	11084	1	-0.75173
ETAA1	4	0.018811	0.060261	0.977652	1156	4	-1.6811	0.98119	0.98128	0.999566	18735	0	-1.6811
NRP1	4	0.018824	0.060301	0.977652	1157	2	-0.97067	0.86073	0.86091	0.999566	16377	0	-0.97067
KIAA0141	4	0.018843	0.060354	0.977652	1158	3	-1.1572	0.97374	0.97387	0.999566	18593	0	-1.1572
NCOA3	4	0.018847	0.060362	0.977652	1159	2	-0.90246	0.89278	0.8928	0.999566	17031	0	-0.90246
STRIP2	4	0.01888	0.060452	0.977652	1160	3	-2.1923	0.14299	0.28948	0.994923	5533	1	-2.1923
TPBG	4	0.018898	0.060517	0.977652	1161	2	-0.29063	0.3974	0.54524	0.995885	10456	1	-0.29063
MRGPRG	4	0.018904	0.060537	0.977652	1162	3	-1.5735	0.96553	0.96564	0.999566	18428	0	-1.5735
ABRACL	4	0.018916	0.060577	0.977652	1163	3	-1.3538	0.28566	0.43476	0.995066	8285	1	-1.3538
CCND2	4	0.018949	0.060685	0.977652	1164	2	-0.66038	0.22135	0.37112	0.995066	7111	1	-0.66038
IL9	4	0.019	0.060848	0.977652	1165	1	0.15157	0.11914	0.24904	0.994923	4750	1	0.15157
R3HDML	4	0.019057	0.061021	0.977652	1166	2	-0.40348	0.29877	0.44778	0.995066	8550	2	-0.40348
CD200	4	0.019102	0.061151	0.977652	1167	2	-0.44834	0.78203	0.78998	0.999566	15063	1	-0.44834
CLDN14	4	0.019146	0.061279	0.977652	1168	3	-1.1599	0.047527	0.11856	0.983471	2296	1	-1.1599
SOBP	4	0.019153	0.061305	0.977652	1169	1	0.041612	0.52027	0.64309	0.998186	12310	1	0.041612
CRABP1	4	0.019169	0.06136	0.977652	1170	4	-0.56541	0.98083	0.98093	0.999566	18732	0	-0.56541
C17orf51	4	0.019174	0.061379	0.977652	1171	3	-1.2929	0.44103	0.58891	0.997586	11271	1	-1.2929
GINS1	4	0.019182	0.061405	0.977652	1172	3	-1.8941	0.89684	0.89684	0.999566	17101	0	-1.8941
CTNNB1	4	0.019186	0.061415	0.977652	1173	2	-0.75582	0.0036365	0.012918	0.911662	268	1	-0.75582
BTBD18	4	0.019198	0.06145	0.977652	1174	4	-0.9205	0.9808	0.9809	0.999566	18731	0	-0.9205
FOXS1	4	0.019204	0.061475	0.977652	1175	1	0.23789	0.38134	0.52927	0.995787	10154	2	0.23789
CSF2RB	4	0.019206	0.061481	0.977652	1176	3	-1.3786	0.85361	0.85371	0.999566	16256	0	-1.3786
PSMD10	4	0.019221	0.061533	0.977652	1177	4	-0.69981	0.98078	0.98088	0.999566	18730	0	-0.69981
DZIP1L	4	0.019243	0.061608	0.977652	1178	3	-1.3461	0.86318	0.8633	0.999566	16429	0	-1.3461
SPCS1	4	0.019255	0.061638	0.977652	1179	3	-1.6445	0.53772	0.65057	0.999558	12433	1	-1.6445
FEZ2	4	0.019255	0.061639	0.977652	1180	4	-0.69929	0.98074	0.98084	0.999566	18729	0	-0.69929
PRDM15	4	0.019275	0.061698	0.977652	1181	3	-1.5521	0.50824	0.63796	0.998186	12207	1	-1.5521
RERG	4	0.019282	0.06172	0.977652	1182	3	-1.0211	0.74332	0.76194	0.999566	14543	1	-1.0211
NRM	4	0.019314	0.061816	0.977652	1183	4	-1.4604	0.98069	0.9808	0.999566	18727	0	-1.4604
MFSD12	4	0.019316	0.061825	0.977652	1184	3	-1.6017	0.83979	0.84	0.999566	16000	1	-1.6017
RIF1	4	0.019327	0.061857	0.977652	1185	4	-2.6548	0.98067	0.98078	0.999566	18726	0	-2.6548
ZC3HC1	4	0.019332	0.061874	0.977652	1186	2	-0.67906	0.052522	0.12809	0.989627	2466	1	-0.67906
ADAM2	4	0.019357	0.061942	0.977652	1187	1	0.53743	0.10439	0.22344	0.994923	4232	2	0.53743
CEACAM18	4	0.019394	0.062046	0.977652	1188	4	-1.0976	0.98061	0.98073	0.999566	18725	0	-1.0976
SLCO2B1	4	0.019413	0.062108	0.977652	1189	3	-1.176	0.90811	0.90808	0.999566	17326	0	-1.176
KAAG1	4	0.019416	0.062115	0.977652	1190	4	-0.83579	0.98058	0.98072	0.999566	18724	0	-0.83579
CUZD1	4	0.019458	0.062254	0.977652	1191	3	-3.1692	0.48174	0.62711	0.998091	11990	1	-3.1692
KLHDC8B	4	0.01947	0.062287	0.977652	1192	2	-0.89995	0.8271	0.82801	0.999566	15770	1	-0.89995
SLMO2	4	0.019509	0.062394	0.977652	1193	1	0.19776	0.77007	0.78086	0.999566	14892	1	0.19776
HK2	4	0.019511	0.062396	0.977652	1194	3	-1.7897	0.97627	0.97641	0.999566	18641	0	-1.7897
USP30	4	0.01956	0.062562	0.977652	1195	2	0.27781	0.34719	0.49551	0.995066	9493	2	0.27781
DEFA1B	4	0.019568	0.062584	0.977652	1196	3	-0.79579	0.21038	0.36029	0.995066	6908	1	-0.79579
FSTL1	4	0.019584	0.062626	0.977652	1197	2	-0.78387	0.69839	0.73292	0.999566	13995	1	-0.78387
MED23	4	0.019594	0.062648	0.977652	1198	4	-3.3261	0.98041	0.98055	0.999566	18723	0	-3.3261
IQCA1	4	0.019608	0.062688	0.977652	1199	3	-1.5627	0.50277	0.63572	0.998091	12168	1	-1.5627
DCTN3	4	0.01961	0.062693	0.977652	1200	4	-1.1297	0.98039	0.98053	0.999566	18722	0	-1.1297
FAM71E1	4	0.019611	0.062695	0.977652	1201	3	-1.3067	0.36153	0.5096	0.995066	9762	1	-1.3067
CLECL1	4	0.019665	0.062832	0.977652	1202	3	-1.3193	0.81602	0.818	0.999566	15572	1	-1.3193
DDN	4	0.019677	0.062864	0.977652	1203	3	-1.1281	0.60968	0.68409	0.999558	13074	1	-1.1281
SLC6A6	4	0.019681	0.062881	0.977652	1204	3	-1.2697	0.80805	0.81111	0.999566	15459	1	-1.2697
PEMT	4	0.019713	0.062981	0.977652	1205	2	-1.4738	0.97265	0.97277	0.999566	18568	0	-1.4738
LONP1	4	0.019764	0.063119	0.977652	1206	2	-0.53158	0.196	0.34618	0.995066	6619	1	-0.53158
EHMT2	4	0.01977	0.06314	0.977652	1207	4	-0.64557	0.98023	0.98036	0.999566	18721	0	-0.64557
SSRP1	4	0.019772	0.063143	0.977652	1208	2	-0.21809	0.062773	0.14769	0.993547	2831	2	-0.21809
ZNF726	4	0.019796	0.063209	0.977652	1209	2	-0.16441	0.26538	0.4147	0.995066	7906	2	-0.16441
MC3R	4	0.019804	0.063226	0.977652	1210	4	-1.2362	0.9802	0.98033	0.999566	18720	0	-1.2362
FOXB2	4	0.019808	0.063238	0.977652	1211	4	-0.91366	0.98019	0.98032	0.999566	18719	0	-0.91366
GJA1	4	0.019815	0.063256	0.977652	1212	3	-1.0084	0.71125	0.74089	0.999566	14141	1	-1.0084
RUNX1T1	4	0.019819	0.063269	0.977652	1213	3	-1.482	0.82822	0.82902	0.999566	15795	1	-1.482
MCCC1	4	0.019854	0.063372	0.977652	1214	2	-1.7708	0.41897	0.56687	0.99619	10871	1	-1.7708
BTN1A1	4	0.019866	0.063402	0.977652	1215	2	-0.52882	0.31685	0.46558	0.995066	8898	1	-0.52882
NDUFS3	4	0.019916	0.063557	0.977652	1216	3	-0.88606	0.57618	0.66798	0.999558	12753	1	-0.88606
FAM83A	4	0.019927	0.063581	0.977652	1217	4	-1.421	0.98007	0.9802	0.999566	18718	0	-1.421
ABCA8	4	0.019967	0.063692	0.977652	1218	4	-1.4266	0.98003	0.98016	0.999566	18717	0	-1.4266
CNTD2	4	0.019967	0.063692	0.977652	1219	3	-3.0325	0.97552	0.97567	0.999566	18624	0	-3.0325
FKBP8	4	0.019969	0.063697	0.977652	1220	2	-0.60145	0.13861	0.28216	0.994923	5411	1	-0.60145
FAM157A	4	0.020008	0.063802	0.977652	1221	4	-1.369	0.97999	0.98011	0.999566	18716	0	-1.369
OXSM	4	0.020009	0.063803	0.977652	1222	3	-1.2436	0.97764	0.97778	0.999566	18670	0	-1.2436
FHIT	4	0.02001	0.063807	0.977652	1223	2	-1.4951	0.77587	0.78522	0.999566	14969	1	-1.4951
OR51S1	4	0.02003	0.063867	0.977652	1224	4	-1.186	0.97997	0.98009	0.999566	18715	0	-1.186
ASGR1	4	0.020031	0.063869	0.977652	1225	3	-0.84749	0.90142	0.90145	0.999566	17192	0	-0.84749
PYURF	4	0.020069	0.063998	0.977652	1226	2	-0.30046	0.15963	0.31009	0.995066	5949	2	-0.30046
LSS	4	0.020085	0.064039	0.977652	1227	3	-2.4198	0.68067	0.7224	0.999566	13798	1	-2.4198
MAGEC1	4	0.020095	0.064068	0.977652	1228	4	-0.61594	0.97991	0.98003	0.999566	18714	0	-0.61594
GFRA2	4	0.02012	0.064141	0.977652	1229	2	0.32295	0.086191	0.19106	0.994923	3642	2	0.32295
CFAP45	4	0.020134	0.06418	0.977652	1230	3	-1.3448	0.30273	0.45175	0.995066	8628	1	-1.3448
FHL3	4	0.020171	0.064289	0.977652	1231	2	-0.31118	0.30199	0.45099	0.995066	8603	2	-0.31118
MOXD1	4	0.020183	0.064322	0.977652	1232	2	-1.0689	0.23149	0.38113	0.995066	7302	1	-1.0689
HIST1H2AE	4	0.020185	0.064326	0.977652	1233	4	-1.4174	0.97982	0.97993	0.999566	18713	0	-1.4174
OR1K1	4	0.020233	0.064464	0.977652	1234	3	-1.0111	0.11599	0.2436	0.994923	4636	1	-1.0111
TMEM132C	4	0.020258	0.064534	0.977652	1235	3	-1.0339	0.83951	0.83973	0.999566	15994	1	-1.0339
SERPINA9	4	0.02026	0.06454	0.977652	1236	4	-0.70642	0.97974	0.97986	0.999566	18712	0	-0.70642
IGSF9B	4	0.020272	0.064582	0.977652	1237	2	-0.038967	0.17912	0.32939	0.995066	6300	2	-0.038967
GALNTL6	4	0.02028	0.064606	0.977652	1238	4	-2.073	0.97972	0.97984	0.999566	18711	0	-2.073
ARC	4	0.020316	0.064697	0.977652	1239	2	-0.079472	0.20788	0.35783	0.995066	6864	2	-0.079472
ASAH2B	4	0.020323	0.06472	0.977652	1240	2	-2.9377	0.7736	0.78352	0.999566	14944	1	-2.9377
FOXP3	4	0.020332	0.064743	0.977652	1241	2	-0.65011	0.7963	0.80126	0.999566	15276	1	-0.65011
MPO	4	0.02034	0.064774	0.977652	1242	3	-0.90474	0.88815	0.88817	0.999566	16929	0	-0.90474
CCDC23	4	0.020374	0.064875	0.977652	1243	2	-0.37425	0.75736	0.77168	0.999566	14717	1	-0.37425
TIMD4	4	0.020386	0.064912	0.977652	1244	3	-2.9196	0.8904	0.89043	0.999566	16979	0	-2.9196
SOX14	4	0.020419	0.065009	0.977652	1245	4	-0.69482	0.97958	0.97971	0.999566	18710	0	-0.69482
C17orf99	4	0.020425	0.06503	0.977652	1246	3	-1.3477	0.73061	0.75338	0.999566	14378	1	-1.3477
INPP5E	4	0.020476	0.065181	0.977652	1247	2	-0.11329	0.71488	0.74308	0.999566	14187	1	-0.11329
AFF2	4	0.020485	0.065208	0.977652	1248	4	-0.84787	0.97951	0.97965	0.999566	18708	0	-0.84787
RP1L1	4	0.020507	0.065268	0.977652	1249	3	-1.2018	0.62836	0.69362	0.999566	13241	1	-1.2018
TBC1D17	4	0.020527	0.065325	0.977652	1250	3	-1.4076	0.96209	0.96218	0.999566	18354	0	-1.4076
GRIN1	4	0.020529	0.065329	0.977652	1251	4	-1.2668	0.97947	0.97961	0.999566	18707	0	-1.2668
BSG	4	0.020536	0.065354	0.977652	1252	4	-0.84072	0.97946	0.9796	0.999566	18706	0	-0.84072
FEZF1	4	0.020544	0.065376	0.977652	1253	4	-1.2814	0.97946	0.97959	0.999566	18705	0	-1.2814
DEFB107A	4	0.020557	0.065415	0.977652	1254	3	-1.9357	0.85285	0.85293	0.999566	16245	0	-1.9357
EZR	4	0.02056	0.065425	0.977652	1255	3	-2.4948	0.85156	0.85164	0.999566	16222	0	-2.4948
C1GALT1C1L	4	0.020573	0.065461	0.977652	1256	3	-0.9357	0.94969	0.94975	0.999566	18105	0	-0.9357
HGD	4	0.020578	0.065472	0.977652	1257	1	0.44974	0.34366	0.49197	0.995066	9432	2	0.44974
SC5D	4	0.020615	0.065585	0.977652	1258	2	-1.9336	0.40091	0.54884	0.995885	10527	1	-1.9336
ZNF667	4	0.020627	0.065619	0.977652	1259	3	-1.4265	0.081524	0.18269	0.994923	3477	1	-1.4265
THOC1	4	0.020632	0.065628	0.977652	1260	2	-1.2305	0.58681	0.67293	0.999558	12860	1	-1.2305
OSGEP	4	0.020637	0.065639	0.977652	1261	4	-0.47903	0.97936	0.9795	0.999566	18704	0	-0.47903
CD5	4	0.020639	0.065649	0.977652	1262	3	-0.94291	0.55721	0.65924	0.999558	12581	1	-0.94291
B3GALNT2	4	0.020645	0.065665	0.977652	1263	4	-0.93718	0.97935	0.97949	0.999566	18703	0	-0.93718
SLC16A12	4	0.020679	0.065764	0.977652	1264	2	0.12898	0.11221	0.23714	0.994923	4514	2	0.12898
CSN2	4	0.02069	0.065792	0.977652	1265	4	-1.1576	0.97931	0.97945	0.999566	18702	0	-1.1576
RAI14	4	0.020694	0.065804	0.977652	1266	3	-1.4137	0.017217	0.055569	0.977094	1068	1	-1.4137
GNPDA2	4	0.020699	0.065818	0.977652	1267	4	-0.95413	0.9793	0.97944	0.999566	18701	0	-0.95413
BCL9L	4	0.020718	0.065877	0.977652	1268	4	-2.2374	0.97928	0.97942	0.999566	18700	0	-2.2374
CENPH	4	0.02073	0.065911	0.977652	1269	1	0.17004	0.31522	0.464	0.995066	8873	1	0.17004
ALDH4A1	4	0.020766	0.066015	0.977652	1270	4	-0.96953	0.97923	0.97938	0.999566	18699	0	-0.96953
HSD17B14	4	0.020781	0.066058	0.977652	1271	1	0.33678	0.26976	0.41895	0.995066	7969	2	0.33678
SUPT20HL2	4	0.020803	0.06613	0.977652	1272	4	-1.2526	0.9792	0.97934	0.999566	18698	0	-1.2526
DOCK4	4	0.020832	0.066219	0.977652	1273	2	-0.31053	0.39375	0.54158	0.995885	10385	2	-0.31053
FMNL3	4	0.020832	0.066219	0.977652	1274	3	-1.6792	0.96146	0.96155	0.999566	18340	0	-1.6792
FBXO2	4	0.020837	0.066236	0.977652	1275	3	-1.8764	0.64076	0.70025	0.999566	13375	1	-1.8764
LYPD4	4	0.020865	0.066315	0.977652	1276	4	-0.73713	0.97913	0.97927	0.999566	18697	0	-0.73713
ZMAT1	4	0.020875	0.066336	0.977652	1277	4	-1.9038	0.97907	0.97921	0.999566	18696	0	-1.9038
ZNF385A	4	0.020883	0.066352	0.977652	1278	2	-0.6244	0.56701	0.66368	0.999558	12678	1	-0.6244
NXPH3	4	0.0209	0.066386	0.977652	1279	2	-1.1747	0.44359	0.59143	0.997586	11319	1	-1.1747
HSP90AA1	4	0.020916	0.066438	0.977652	1280	3	-2.6853	0.93089	0.9308	0.999566	17761	0	-2.6853
PIFO	4	0.02095	0.066545	0.977652	1281	3	-1.1952	0.17568	0.32601	0.995066	6240	1	-1.1952
TIPARP	4	0.02096	0.066571	0.977652	1282	4	-1.1588	0.97904	0.97917	0.999566	18695	0	-1.1588
QTRT1	4	0.020984	0.066627	0.977652	1283	3	-0.74887	0.95589	0.95593	0.999566	18223	0	-0.74887
MIR205HG	4	0.020994	0.066659	0.977652	1284	3	-2.0591	0.96414	0.96424	0.999566	18382	0	-2.0591
ATP2B4	4	0.021049	0.066831	0.977652	1285	4	-1.2914	0.97895	0.9791	0.999566	18694	0	-1.2914
DLAT	4	0.021127	0.067055	0.977652	1286	3	-0.66427	0.93232	0.93228	0.999566	17783	0	-0.66427
WISP2	4	0.021137	0.067077	0.977652	1287	2	-0.73332	0.042062	0.10793	0.982338	2091	1	-0.73332
GPATCH3	4	0.021172	0.067187	0.977652	1288	3	-1.2142	0.018185	0.058412	0.977094	1126	1	-1.2142
SDR42E1	4	0.021188	0.06723	0.977652	1289	1	0.76267	0.014052	0.046058	0.975956	899	2	0.76267
SMIM22	4	0.021212	0.067297	0.977652	1290	3	-1.3515	0.93568	0.93562	0.999566	17845	0	-1.3515
PCDHGA3	4	0.021213	0.067297	0.977652	1291	4	-1.046	0.97879	0.97893	0.999566	18693	0	-1.046
C18orf65	4	0.021231	0.067348	0.977652	1292	4	-0.41124	0.97877	0.97891	0.999566	18692	0	-0.41124
NLGN2	4	0.021239	0.067369	0.977652	1293	2	0.041275	0.10575	0.22586	0.994923	4275	2	0.041275
GAST	4	0.021267	0.067459	0.977652	1294	4	-1.1416	0.97873	0.97889	0.999566	18691	0	-1.1416
CDC14A	4	0.021271	0.067474	0.977652	1295	4	-1.2599	0.97873	0.97889	0.999566	18690	0	-1.2599
DQX1	4	0.02128	0.067501	0.977652	1296	3	-1.1024	0.74617	0.76389	0.999566	14576	1	-1.1024
ADCY6	4	0.021282	0.067507	0.977652	1297	4	-1.0314	0.97872	0.97888	0.999566	18688	0	-1.0314
HIST2H4A	4	0.021282	0.067507	0.977652	1298	4	-1.0402	0.97872	0.97888	0.999566	18689	0	-1.0402
ZNF274	4	0.021289	0.067526	0.977652	1299	3	-1.0436	0.72631	0.75054	0.999566	14322	1	-1.0436
ATP2C1	4	0.02133	0.067632	0.977652	1300	2	-0.97055	0.32928	0.47787	0.995066	9140	2	-0.97055
CACNA1F	4	0.02134	0.067662	0.977652	1301	1	-0.059331	0.70427	0.73657	0.999566	14059	1	-0.059331
C12orf73	4	0.021347	0.067682	0.977652	1302	3	-1.7513	0.2634	0.41266	0.995066	7867	1	-1.7513
TLX3	4	0.021355	0.067703	0.977652	1303	2	-0.15428	0.097971	0.21222	0.994923	4023	2	-0.15428
IFNK	4	0.02136	0.067716	0.977652	1304	4	-1.4662	0.97864	0.9788	0.999566	18687	0	-1.4662
ZNF532	4	0.021391	0.067804	0.977652	1305	1	0.50358	0.32382	0.47245	0.995066	9023	2	0.50358
SLC4A9	4	0.021421	0.067888	0.977652	1306	3	-2.5936	0.97082	0.97094	0.999566	18534	0	-2.5936
BCAS2	4	0.02143	0.067916	0.977652	1307	3	-1.8028	0.32109	0.46977	0.995066	8980	1	-1.8028
NECAB1	4	0.021442	0.067942	0.977652	1308	3	-0.81878	0.63237	0.69575	0.999566	13286	1	-0.81878
TMC2	4	0.021464	0.067989	0.977652	1309	3	-1.7284	0.18494	0.33521	0.995066	6407	1	-1.7284
PCDHGC4	4	0.021493	0.068056	0.977652	1310	2	0.29165	0.29582	0.44485	0.995066	8494	2	0.29165
SLC25A43	4	0.021496	0.068064	0.977652	1311	2	-0.38506	0.08196	0.18348	0.994923	3490	2	-0.38506
STK31	4	0.021528	0.068124	0.977652	1312	3	-2.1917	0.33152	0.48004	0.995066	9176	1	-2.1917
TRIM49D2	4	0.021543	0.068157	0.977652	1313	2	-0.37354	0.87821	0.87826	0.999566	16720	0	-0.37354
USP17L4	4	0.021594	0.068263	0.977652	1314	1	0.23868	0.62081	0.68979	0.999566	13180	1	0.23868
OSBPL1A	4	0.021602	0.06828	0.977652	1315	2	-1.0295	0.39356	0.54138	0.995885	10380	1	-1.0295
PDHB	4	0.021636	0.068342	0.977652	1316	2	0.3771	0.16167	0.31217	0.995066	5979	2	0.3771
ZNF507	4	0.021645	0.068364	0.977652	1317	2	-0.32425	0.75203	0.76794	0.999566	14651	1	-0.32425
C2CD3	4	0.021662	0.068405	0.977652	1318	3	-1.4821	0.77514	0.78466	0.999566	14962	1	-1.4821
CLDN23	4	0.021683	0.068457	0.977652	1319	3	-0.74647	0.071573	0.16426	0.994923	3153	1	-0.74647
TRAM1	4	0.021683	0.068457	0.977652	1320	2	-0.53571	0.91653	0.91649	0.999566	17486	0	-0.53571
ATP11B	4	0.021747	0.068581	0.977652	1321	2	0.091208	0.2219	0.37164	0.995066	7120	2	0.091208
PDIA4	4	0.021773	0.068637	0.977652	1322	2	-0.40308	0.42392	0.57189	0.996501	10968	2	-0.40308
CTLA4	4	0.021798	0.068681	0.977652	1323	3	-2.0045	0.86358	0.86368	0.999566	16434	0	-2.0045
PCSK4	4	0.021833	0.068754	0.977652	1324	2	-0.49541	0.14845	0.29853	0.994923	5714	1	-0.49541
MBL2	4	0.021841	0.068773	0.977652	1325	2	-0.65425	0.35599	0.50414	0.995066	9647	2	-0.65425
OR2L2	4	0.021848	0.068788	0.977652	1326	2	-0.45732	0.87412	0.87419	0.999566	16628	0	-0.45732
BEX1	4	0.021899	0.068892	0.977652	1327	1	-0.063534	0.79849	0.8031	0.999566	15306	1	-0.063534
CYP26A1	4	0.02195	0.068995	0.977652	1328	1	-0.12092	0.5627	0.66169	0.999558	12633	1	-0.12092
KCNK4	4	0.021981	0.069058	0.977652	1329	3	-1.1217	0.94964	0.94971	0.999566	18103	0	-1.1217
FMOD	4	0.022001	0.069099	0.977652	1330	1	0.062461	0.83755	0.83785	0.999566	15957	1	0.062461
N4BP2L2	4	0.022005	0.06911	0.977652	1331	3	-1.9222	0.97435	0.97449	0.999566	18607	0	-1.9222
BCL2L10	4	0.022052	0.069202	0.977652	1332	1	0.57158	0.30566	0.4546	0.995066	8691	2	0.57158
TEX33	4	0.022065	0.069231	0.977652	1333	2	-0.9915	0.80309	0.8069	0.999566	15383	1	-0.9915
IER3	4	0.022102	0.069305	0.977652	1334	1	0.51952	0.32047	0.46913	0.995066	8967	2	0.51952
ATG9A	4	0.022186	0.069457	0.977652	1335	3	-1.5447	0.68723	0.72617	0.999566	13877	1	-1.5447
ANKRD27	4	0.022212	0.069511	0.977652	1336	3	-1.0543	0.89643	0.89646	0.999566	17094	0	-1.0543
EMC1	4	0.022229	0.069552	0.977652	1337	3	-1.2397	0.34007	0.48846	0.995066	9350	1	-1.2397
RNF170	4	0.022251	0.0696	0.977652	1338	3	-1.1518	0.52888	0.64674	0.999277	12366	1	-1.1518
ZCCHC14	4	0.022306	0.069708	0.977652	1339	2	-0.25839	0.42076	0.5687	0.99619	10905	1	-0.25839
CPE	4	0.022356	0.069806	0.977652	1340	1	1.0823	0.05449	0.13195	0.989627	2547	3	1.0823
PABPC1L2B	4	0.022407	0.069898	0.977652	1341	3	-0.56617	0.9542	0.95427	0.999566	18197	0	-0.56617
DMXL1	4	0.022411	0.069906	0.977652	1342	3	-2.0766	0.75403	0.76934	0.999566	14674	1	-2.0766
TFG	4	0.022419	0.069921	0.977652	1343	2	-0.13104	0.20832	0.35827	0.995066	6868	2	-0.13104
CDS1	4	0.022422	0.069932	0.977652	1344	3	-1.4696	0.89109	0.89113	0.999566	16996	0	-1.4696
ARSG	4	0.022458	0.069998	0.977652	1345	3	-1.0339	0.92822	0.92817	0.999566	17712	0	-1.0339
CGA	4	0.022475	0.070034	0.977652	1346	2	-0.49015	0.32576	0.4744	0.995066	9063	2	-0.49015
CHRM3	4	0.022509	0.070103	0.977652	1347	1	1.2451	0.054085	0.13117	0.989627	2527	3	1.2451
ABCC8	4	0.022524	0.070141	0.977652	1348	3	-1.2799	0.39256	0.54036	0.995885	10358	1	-1.2799
PELI3	4	0.022559	0.070221	0.977652	1349	2	0.27007	0.10055	0.21677	0.994923	4105	2	0.27007
ELF1	4	0.022566	0.070233	0.977652	1350	2	-0.54304	0.0013165	0.0048174	0.86215	103	1	-0.54304
CD14	4	0.022605	0.070316	0.977652	1351	3	-1.9578	0.95749	0.95756	0.999566	18256	0	-1.9578
HDAC2	4	0.02261	0.070325	0.977652	1352	3	-2.2937	0.44728	0.59518	0.997586	11383	1	-2.2937
MPZL1	4	0.022661	0.070433	0.977652	1353	2	-0.98112	0.95003	0.95011	0.999566	18111	0	-0.98112
OR10C1	4	0.022688	0.070485	0.977652	1354	2	-0.80899	0.8114	0.81398	0.999566	15509	1	-0.80899
ANKRD36	4	0.022712	0.070532	0.977652	1355	3	-2.4087	0.87655	0.8766	0.999566	16681	0	-2.4087
FUCA1	4	0.022741	0.070592	0.977652	1356	2	-0.68243	0.81464	0.81681	0.999566	15549	1	-0.68243
SCN1B	4	0.022845	0.070805	0.977652	1357	3	-1.3845	0.91951	0.91953	0.999566	17541	0	-1.3845
RARA	4	0.022865	0.070846	0.977652	1358	3	-1.2423	0.96124	0.9613	0.999566	18336	0	-1.2423
CTSH	4	0.022874	0.070865	0.977652	1359	3	-1.2449	0.33195	0.48047	0.995066	9190	1	-1.2449
ARMC3	4	0.022889	0.070899	0.977652	1360	3	-1.4427	0.74884	0.76574	0.999566	14606	1	-1.4427
C3AR1	4	0.022915	0.070943	0.977652	1361	2	0.27366	0.19596	0.34613	0.995066	6617	2	0.27366
WDR44	4	0.022933	0.070974	0.977652	1362	2	-0.52869	0.4096	0.55747	0.996035	10681	2	-0.52869
PRLHR	4	0.022981	0.071071	0.977652	1363	3	-1.1659	0.43385	0.58175	0.997586	11135	1	-1.1659
OR1I1	4	0.022981	0.071072	0.977652	1364	3	-1.4403	0.97587	0.97603	0.999566	18633	0	-1.4403
WDR34	4	0.022999	0.071114	0.977652	1365	3	-2.0461	0.021594	0.066513	0.977094	1293	1	-2.0461
ANKRD12	4	0.023067	0.071251	0.977652	1366	2	-0.53564	0.46646	0.61443	0.997925	11765	1	-0.53564
CCS	4	0.023088	0.071295	0.977652	1367	3	-1.3012	0.86974	0.86978	0.999566	16528	0	-1.3012
SLC25A30	4	0.023091	0.071302	0.977652	1368	2	-0.96094	0.43446	0.58236	0.997586	11146	2	-0.96094
TMEM163	4	0.023118	0.071365	0.977652	1369	2	-1.753	0.40413	0.55199	0.996035	10586	1	-1.753
H1FNT	4	0.023161	0.071465	0.977652	1370	3	-1.5124	0.9661	0.96622	0.999566	18440	0	-1.5124
AXIN2	4	0.023169	0.071478	0.977652	1371	3	-0.51254	0.61392	0.68625	0.999558	13115	1	-0.51254
FAM13B	4	0.023205	0.071551	0.977652	1372	2	-0.79273	0.41716	0.56509	0.996035	10839	2	-0.79273
UBLCP1	4	0.023219	0.071582	0.977652	1373	2	-0.5668	0.17031	0.32075	0.995066	6133	1	-0.5668
LGALS4	4	0.023223	0.071589	0.977652	1374	2	-1.0961	0.41449	0.56241	0.996035	10779	1	-1.0961
SFRP2	4	0.023284	0.071719	0.977652	1375	2	0.053279	0.16838	0.31883	0.995066	6094	2	0.053279
VPS53	4	0.02329	0.071729	0.977652	1376	3	-2.0792	0.913	0.91295	0.999566	17419	0	-2.0792
SLC6A12	4	0.023321	0.071804	0.977652	1377	1	0.73765	0.10789	0.22964	0.994923	4348	3	0.73765
FAS	4	0.023372	0.071905	0.977652	1378	3	-0.56594	0.63285	0.69602	0.999566	13294	1	-0.56594
MTHFD1L	4	0.023377	0.071917	0.977652	1379	2	-0.95457	0.45308	0.60101	0.997586	11491	1	-0.95457
STRADA	4	0.023417	0.071986	0.977652	1380	3	-1.3087	0.9446	0.94464	0.999566	18018	0	-1.3087
OTUD3	4	0.023422	0.071999	0.977652	1381	2	-0.49875	0.33957	0.48796	0.995066	9339	2	-0.49875
PEBP4	4	0.02343	0.072022	0.977652	1382	3	-2.4113	0.95086	0.951	0.999566	18130	0	-2.4113
RAB40A	4	0.023452	0.072063	0.977652	1383	3	-1.3245	0.87533	0.87539	0.999566	16652	0	-1.3245
RRAS2	4	0.023461	0.072082	0.977652	1384	2	-0.98339	0.39909	0.54697	0.995885	10492	1	-0.98339
MAB21L3	4	0.023548	0.072265	0.977652	1385	3	-1.4485	0.81977	0.82135	0.999566	15640	1	-1.4485
SH3BGR	4	0.023559	0.072289	0.977652	1386	3	-1.8849	0.87791	0.87793	0.999566	16712	0	-1.8849
N4BP2	4	0.023575	0.072318	0.977652	1387	3	-2.0012	0.94535	0.94541	0.999566	18026	0	-2.0012
USP17L30	4	0.023591	0.072346	0.977652	1388	3	-2.2881	0.8709	0.87096	0.999566	16554	0	-2.2881
FXYD3	4	0.023625	0.072418	0.977652	1389	1	1.447	0.068383	0.15831	0.994097	3041	3	1.447
KBTBD7	4	0.023683	0.07252	0.977652	1390	3	-1.6033	0.53505	0.64941	0.999558	12416	1	-1.6033
IZUMO1	4	0.023696	0.072551	0.977652	1391	2	-0.17651	0.028689	0.081188	0.981135	1577	2	-0.17651
HPRT1	4	0.023696	0.072551	0.977652	1392	3	-1.5692	0.71391	0.74249	0.999566	14173	1	-1.5692
ZNF787	4	0.023727	0.07262	0.977652	1393	1	0.54217	0.21306	0.36294	0.995066	6955	2	0.54217
CNGB3	4	0.023777	0.072705	0.977652	1394	3	-1.5767	0.96414	0.96424	0.999566	18379	0	-1.5767
SPRED3	4	0.023802	0.072759	0.977652	1395	3	-0.6941	0.89031	0.89034	0.999566	16975	0	-0.6941
FAM69A	4	0.023821	0.072793	0.977652	1396	3	-1.9404	0.84344	0.84356	0.999566	16067	1	-1.9404
EIF2D	4	0.023828	0.072806	0.977652	1397	3	-2.4015	0.95048	0.95058	0.999566	18123	0	-2.4015
ABHD14B	4	0.02383	0.072808	0.977652	1398	3	-1.1117	0.69948	0.73361	0.999566	14006	1	-1.1117
GDF6	4	0.023852	0.072846	0.977652	1399	3	-1.2926	0.89046	0.89049	0.999566	16980	0	-1.2926
KCNK9	4	0.023862	0.072868	0.977652	1400	3	-0.95039	0.17452	0.32489	0.995066	6209	1	-0.95039
CLTCL1	4	0.023879	0.072907	0.977652	1401	2	-0.67478	0.2244	0.3741	0.995066	7165	2	-0.67478
TP53INP2	4	0.02388	0.072911	0.977652	1402	3	-0.94951	0.96749	0.96758	0.999566	18464	0	-0.94951
FBXL18	4	0.023885	0.072916	0.977652	1403	3	-1.3443	0.94329	0.94333	0.999566	17994	0	-1.3443
SEMA4C	4	0.023898	0.072945	0.977652	1404	3	-1.1344	0.069471	0.16036	0.994097	3081	1	-1.1344
SLC29A3	4	0.023905	0.07295	0.977652	1405	2	-0.50099	0.89856	0.89856	0.999566	17146	0	-0.50099
PKN2	4	0.02393	0.072999	0.977652	1406	2	-0.057748	0.42058	0.56853	0.99619	10902	1	-0.057748
MYZAP	4	0.02398	0.073107	0.977652	1407	1	1.5582	0.023568	0.070597	0.977094	1370	3	1.5582
ZSCAN26	4	0.024008	0.073161	0.977652	1408	3	-1.4952	0.37894	0.52684	0.995787	10109	1	-1.4952
C5orf47	4	0.024075	0.073297	0.977652	1409	3	-0.75508	0.94898	0.94904	0.999566	18086	0	-0.75508
TMED8	4	0.024084	0.07331	0.977652	1410	3	-0.7634	0.73949	0.75934	0.999566	14496	1	-0.7634
TNNI3	4	0.024086	0.073317	0.977652	1411	3	-1.5867	0.77051	0.78117	0.999566	14901	1	-1.5867
CYP2E1	4	0.024093	0.073332	0.977652	1412	2	-0.24705	0.044161	0.11201	0.982338	2166	2	-0.24705
CERKL	4	0.024128	0.073408	0.977652	1413	3	-1.0814	0.92316	0.92321	0.999566	17606	0	-1.0814
UNC13D	4	0.024129	0.07341	0.977652	1414	3	-0.9795	0.75688	0.77135	0.999566	14711	1	-0.9795
KLHL17	4	0.024133	0.073417	0.977652	1415	2	-1.7897	0.10772	0.22936	0.994923	4342	2	-1.7897
CXorf23	4	0.024183	0.073517	0.977652	1416	2	-0.80526	0.95459	0.95466	0.999566	18206	0	-0.80526
UBE2S	4	0.02421	0.073571	0.977652	1417	2	-1.1441	0.85034	0.85042	0.999566	16203	0	-1.1441
JMJD4	4	0.024215	0.073582	0.977652	1418	3	-1.2682	0.97248	0.9726	0.999566	18560	0	-1.2682
SEMA4B	4	0.024234	0.073615	0.977652	1419	2	-0.98957	0.83415	0.83459	0.999566	15897	1	-0.98957
GOLGA8B	4	0.024248	0.073637	0.977652	1420	3	-1.4798	0.68114	0.72271	0.999566	13803	1	-1.4798
ANO5	4	0.024285	0.073729	0.977652	1421	3	-0.80638	0.50643	0.63721	0.998186	12195	1	-0.80638
AP2A2	4	0.024317	0.073801	0.977652	1422	3	-1.7964	0.12434	0.25792	0.994923	4916	1	-1.7964
GPR33	4	0.024335	0.073838	0.977652	1423	2	0.49689	0.039336	0.10261	0.981973	1996	2	0.49689
MEX3B	4	0.024349	0.073867	0.977652	1424	3	-1.7906	0.96732	0.96741	0.999566	18459	0	-1.7906
RRAGC	4	0.024368	0.073901	0.977652	1425	3	-1.4231	0.76964	0.78056	0.999566	14884	1	-1.4231
CA3	4	0.024377	0.073921	0.977652	1426	3	-1.4894	0.48312	0.62766	0.998091	11998	1	-1.4894
ACTR2	4	0.024386	0.073939	0.977652	1427	3	-0.88784	0.80614	0.80948	0.999566	15431	1	-0.88784
SPATA2	4	0.024398	0.073972	0.977652	1428	3	-0.87511	0.57735	0.66851	0.999558	12763	1	-0.87511
WAS	4	0.024425	0.074025	0.977652	1429	3	-1.2782	0.58456	0.67184	0.999558	12835	1	-1.2782
TMEM183B	4	0.024428	0.074035	0.977652	1430	3	-1.3599	0.91694	0.9169	0.999566	17499	0	-1.3599
ARMCX5	4	0.024437	0.074049	0.977652	1431	3	-1.5287	0.42847	0.57642	0.997586	11036	1	-1.5287
CPA1	4	0.024453	0.074088	0.977652	1432	3	-1.0355	0.92533	0.92528	0.999566	17659	0	-1.0355
ADCY4	4	0.024487	0.074152	0.977652	1433	1	0.15282	0.7571	0.77151	0.999566	14712	1	0.15282
KCTD10	4	0.024589	0.074375	0.977652	1434	1	-0.2113	0.69259	0.72937	0.999566	13930	1	-0.2113
SLC35E3	4	0.024615	0.074428	0.977652	1435	2	-1.2162	0.91672	0.91668	0.999566	17490	0	-1.2162
HOMER2	4	0.024619	0.074438	0.977652	1436	3	-1.1208	0.90374	0.90373	0.999566	17233	0	-1.1208
UHRF1BP1L	4	0.024624	0.074451	0.977652	1437	3	-1.5895	0.083775	0.18668	0.994923	3545	1	-1.5895
ZNF358	4	0.024633	0.074469	0.977652	1438	2	-0.40431	0.38829	0.53614	0.995885	10283	2	-0.40431
ZSWIM2	4	0.02464	0.074478	0.977652	1439	2	-0.51343	0.89088	0.8909	0.999566	16991	0	-0.51343
ZGRF1	4	0.02469	0.074583	0.977652	1440	1	0.48406	0.26273	0.41197	0.995066	7855	2	0.48406
UBTD1	4	0.024741	0.074684	0.977652	1441	2	-0.37172	0.66596	0.71397	0.999566	13631	1	-0.37172
CD1B	4	0.024768	0.074745	0.977652	1442	3	-1.2464	0.91462	0.91455	0.999566	17445	0	-1.2464
LYNX1	4	0.024792	0.074795	0.977652	1443	3	-0.8914	0.20839	0.35834	0.995066	6869	1	-0.8914
KDM7A	4	0.024842	0.074882	0.977652	1444	2	-0.99699	0.60289	0.6807	0.999558	13005	1	-0.99699
C1QBP	4	0.024855	0.07491	0.977652	1445	3	-1.5866	0.66712	0.71459	0.999566	13649	1	-1.5866
FAM20C	4	0.024878	0.074959	0.977652	1446	2	-0.81395	0.45943	0.60737	0.997586	11634	1	-0.81395
SPATA6	4	0.024942	0.075092	0.977652	1447	2	-0.782	0.47572	0.62379	0.998091	11926	1	-0.782
ABCG4	4	0.024944	0.075098	0.977652	1448	2	-0.4111	0.85109	0.85118	0.999566	16214	0	-0.4111
SPG11	4	0.024961	0.075126	0.977652	1449	3	-1.1411	0.33335	0.48185	0.995066	9213	1	-1.1411
FABP6	4	0.024994	0.075198	0.977652	1450	1	1.7484	0.0017808	0.0064631	0.86215	139	3	1.7484
APTX	4	0.025005	0.075223	0.977652	1451	3	-1.1407	0.53344	0.6487	0.999483	12403	1	-1.1407
CREBRF	4	0.025045	0.075301	0.977652	1452	2	-0.89612	0.58972	0.67428	0.999558	12877	1	-0.89612
NT5DC1	4	0.025069	0.075354	0.977652	1453	3	-1.5722	0.97572	0.97587	0.999566	18629	0	-1.5722
FPGT	4	0.025087	0.075388	0.977652	1454	3	-1.3768	0.76353	0.77606	0.999566	14800	1	-1.3768
PRSS46	4	0.025096	0.075408	0.977652	1455	2	-0.095861	0.21732	0.36714	0.995066	7029	2	-0.095861
C11orf57	4	0.025137	0.07549	0.977652	1456	2	-0.80624	0.42716	0.57509	0.997552	11016	2	-0.80624
GRK4	4	0.025146	0.075511	0.977652	1457	2	-0.43422	0.16328	0.31373	0.995066	6010	2	-0.43422
CLEC10A	4	0.025197	0.075619	0.977652	1458	1	1.3769	0.032877	0.089635	0.981135	1740	2	1.3769
TMEM230	4	0.025206	0.075632	0.977652	1459	3	-2.2999	0.95296	0.95308	0.999566	18173	0	-2.2999
CD6	4	0.025224	0.075672	0.977652	1460	2	-0.44111	0.083146	0.18558	0.994923	3523	2	-0.44111
IRS2	4	0.025237	0.075703	0.977652	1461	3	-1.9358	0.26074	0.40999	0.995066	7814	1	-1.9358
ITGA3	4	0.025248	0.075723	0.977652	1462	1	0.056324	0.6564	0.70869	0.999566	13524	1	0.056324
SRM	4	0.025255	0.075737	0.977652	1463	3	-2.8581	0.93355	0.9335	0.999566	17805	0	-2.8581
IL22RA2	4	0.025277	0.075787	0.977652	1464	3	-1.2011	0.87152	0.87157	0.999566	16566	0	-1.2011
SLC22A12	4	0.025298	0.075829	0.977652	1465	1	0.18643	0.58145	0.6704	0.999558	12802	1	0.18643
ASCL2	4	0.025349	0.075944	0.977652	1466	1	1.7068	0.045633	0.11488	0.982338	2231	3	1.7068
TMEM87B	4	0.02536	0.075966	0.977652	1467	3	-1.5764	0.95417	0.95424	0.999566	18195	0	-1.5764
ACP6	4	0.0254	0.076052	0.977652	1468	3	-1.2446	0.033481	0.090895	0.981135	1765	1	-1.2446
SLC34A1	4	0.025444	0.076141	0.977652	1469	2	-1.2302	0.61674	0.6877	0.999566	13143	1	-1.2302
LHFPL4	4	0.025481	0.076223	0.977652	1470	3	-2.1688	0.91085	0.91081	0.999566	17373	0	-2.1688
SRRM5	4	0.025501	0.076262	0.977652	1471	2	-0.23725	0.66528	0.7136	0.999566	13622	1	-0.23725
KCTD14	4	0.025536	0.076323	0.977652	1472	2	-0.82769	0.69571	0.7313	0.999566	13964	1	-0.82769
TWF1	4	0.025552	0.076357	0.977652	1473	1	0.51072	0.29761	0.44664	0.995066	8527	2	0.51072
ZNF768	4	0.025582	0.076418	0.977652	1474	2	-1.9959	0.95891	0.95898	0.999566	18291	0	-1.9959
C16orf89	4	0.025602	0.07647	0.977652	1475	3	-0.93864	0.97652	0.97665	0.999566	18646	0	-0.93864
ANXA1	4	0.025634	0.076528	0.977652	1476	3	-1.3192	0.96778	0.96787	0.999566	18471	0	-1.3192
NOG	4	0.025643	0.076557	0.977652	1477	3	-0.74881	0.20365	0.35374	0.995066	6776	1	-0.74881
OR1D5	4	0.025646	0.076564	0.977652	1478	3	-0.83051	0.81713	0.81896	0.999566	15595	1	-0.83051
SEC11C	4	0.025653	0.076574	0.977652	1479	2	-0.56639	0.48633	0.62896	0.998091	12025	1	-0.56639
CUBN	4	0.025674	0.076621	0.977652	1480	2	-0.85276	0.77864	0.78738	0.999566	15002	1	-0.85276
AMTN	4	0.025686	0.076644	0.977652	1481	3	-0.87243	0.89411	0.8941	0.999566	17051	0	-0.87243
CACNB4	4	0.025704	0.076666	0.977652	1482	3	-1.4906	0.68464	0.72469	0.999566	13844	1	-1.4906
TCF15	4	0.025729	0.076719	0.977652	1483	3	-1.6605	0.7751	0.78463	0.999566	14960	1	-1.6605
IDH3B	4	0.025754	0.076767	0.977652	1484	2	-0.39945	0.35885	0.50699	0.995066	9707	1	-0.39945
NT5DC2	4	0.025797	0.076856	0.977652	1485	3	-1.041	0.89342	0.89341	0.999566	17043	0	-1.041
MED17	4	0.025801	0.076869	0.977652	1486	3	-1.4293	0.12836	0.26473	0.994923	5062	1	-1.4293
RFX3	4	0.025805	0.076879	0.977652	1487	2	0.32899	0.085111	0.1891	0.994923	3607	2	0.32899
TUFT1	4	0.025806	0.076881	0.977652	1488	3	-1.8268	0.76606	0.77788	0.999566	14834	1	-1.8268
FNDC3B	4	0.025849	0.076971	0.977652	1489	2	-0.79815	0.93074	0.93064	0.999566	17756	0	-0.79815
NIPSNAP3A	4	0.025856	0.076983	0.977652	1490	3	-3.0614	0.13635	0.2784	0.994923	5339	1	-3.0614
PRR32	4	0.025872	0.077012	0.977652	1491	2	-0.83423	0.34327	0.49161	0.995066	9423	1	-0.83423
TM4SF20	4	0.025872	0.077012	0.977652	1492	2	-0.12851	0.18891	0.33912	0.995066	6496	2	-0.12851
ANKRD17	4	0.025878	0.077027	0.977652	1493	3	-1.4208	0.91529	0.91525	0.999566	17460	0	-1.4208
BRWD3	4	0.025886	0.077042	0.977652	1494	2	-1.6528	0.58287	0.67104	0.999558	12817	1	-1.6528
BAZ1A	4	0.025951	0.077174	0.977652	1495	2	-1.3284	0.82813	0.82894	0.999566	15792	1	-1.3284
RP1	4	0.02597	0.077217	0.977652	1496	3	-1.4184	0.97422	0.97434	0.999566	18604	0	-1.4184
MTMR9	4	0.026109	0.077497	0.977652	1497	2	-0.96571	0.80433	0.80791	0.999566	15407	1	-0.96571
ZDHHC20	4	0.026109	0.077497	0.977652	1498	3	-0.56736	0.83967	0.83988	0.999566	15997	1	-0.56736
ZFR2	4	0.026146	0.077581	0.977652	1499	3	-1.3378	0.31391	0.46277	0.995066	8847	1	-1.3378
SEMA3A	4	0.02616	0.077608	0.977652	1500	1	0.15175	0.79268	0.79833	0.999566	15229	1	0.15175
C4orf22	4	0.02621	0.077724	0.977652	1501	2	-0.41206	0.78944	0.79575	0.999566	15179	1	-0.41206
ACAD8	4	0.026261	0.07783	0.977652	1502	2	-0.046032	0.29814	0.44717	0.995066	8538	2	-0.046032
SAMD11	4	0.026311	0.077952	0.977652	1503	2	-0.46833	0.46281	0.61079	0.997878	11695	1	-0.46833
CYP4F12	4	0.026323	0.077974	0.977652	1504	3	-1.1865	0.52528	0.64522	0.999055	12339	1	-1.1865
NKTR	4	0.026388	0.078115	0.977652	1505	3	-1.675	0.96694	0.96704	0.999566	18451	0	-1.675
DEFB127	4	0.026406	0.078149	0.977652	1506	3	-1.9493	0.7935	0.79898	0.999566	15240	1	-1.9493
SPON2	4	0.026413	0.078169	0.977652	1507	1	0.12175	0.73535	0.75654	0.999566	14438	1	0.12175
CFAP44	4	0.026503	0.078342	0.977652	1508	3	-0.93292	0.28963	0.43874	0.995066	8358	1	-0.93292
PENK	4	0.026513	0.078364	0.977652	1509	3	-0.71209	0.77333	0.78331	0.999566	14942	1	-0.71209
CLIC5	4	0.026514	0.078367	0.977652	1510	2	-0.28956	0.82355	0.82472	0.999566	15702	1	-0.28956
SPCS2	4	0.026565	0.078479	0.977652	1511	1	1.5206	0.028948	0.081712	0.981135	1587	3	1.5206
SGK1	4	0.026574	0.078494	0.977652	1512	3	-1.0901	0.46491	0.61287	0.997925	11728	1	-1.0901
PDLIM5	4	0.02661	0.07857	0.977652	1513	3	-0.98285	0.61861	0.68869	0.999566	13153	1	-0.98285
ATP8B4	4	0.026615	0.078582	0.977652	1514	2	-1.173	0.81935	0.82096	0.999566	15631	1	-1.173
ATP7B	4	0.02664	0.078627	0.977652	1515	3	-1.2309	0.97693	0.97705	0.999566	18656	0	-1.2309
NPBWR2	4	0.026659	0.078669	0.977652	1516	2	-0.57764	0.62941	0.69417	0.999566	13254	1	-0.57764
AAR2	4	0.026666	0.07868	0.977652	1517	2	0.4822	0.071144	0.16345	0.994923	3136	2	0.4822
CDX4	4	0.026694	0.078741	0.977652	1518	3	-1.0085	0.97337	0.9735	0.999566	18584	0	-1.0085
OR5H1	4	0.026723	0.078808	0.977652	1519	3	-0.86539	0.73186	0.75422	0.999566	14391	1	-0.86539
RBM20	4	0.026753	0.07886	0.977652	1520	2	-0.60193	0.31355	0.46244	0.995066	8839	2	-0.60193
FGFR1	4	0.026762	0.078884	0.977652	1521	2	-0.66754	0.23327	0.38293	0.995066	7338	1	-0.66754
CFP	4	0.026781	0.078928	0.977652	1522	2	-1.3484	0.84666	0.84677	0.999566	16134	0	-1.3484
KAT2B	4	0.026792	0.078952	0.977652	1523	2	-1.3369	0.2818	0.43093	0.995066	8199	1	-1.3369
EEF2K	4	0.026818	0.079	0.977652	1524	2	-0.69122	0.32897	0.47758	0.995066	9131	1	-0.69122
RNF133	4	0.026836	0.079038	0.977652	1525	3	-2.0747	0.97611	0.97625	0.999566	18639	0	-2.0747
PPM1L	4	0.026865	0.0791	0.977652	1526	2	-0.66685	0.2533	0.40265	0.995066	7666	2	-0.66685
KLRG2	4	0.026868	0.079108	0.977652	1527	3	-1.3637	0.95637	0.9564	0.999566	18233	0	-1.3637
TMOD2	4	0.02691	0.079192	0.977652	1528	3	-1.4597	0.96414	0.96424	0.999566	18419	0	-1.4597
CAT	4	0.026922	0.079212	0.977652	1529	2	-1.0616	0.65849	0.7098	0.999566	13544	1	-1.0616
OR1Q1	4	0.02693	0.079233	0.977652	1530	3	-0.8417	0.95289	0.953	0.999566	18169	0	-0.8417
KLHL22	4	0.026978	0.079335	0.977652	1531	2	-0.83503	0.73514	0.75638	0.999566	14436	1	-0.83503
PPAN-P2RY11	4	0.026994	0.079366	0.977652	1532	3	-1.9438	0.67243	0.71762	0.999566	13709	1	-1.9438
ZNF614	4	0.027009	0.079391	0.977652	1533	3	-1.7462	0.64727	0.70372	0.999566	13440	1	-1.7462
TPX2	4	0.027018	0.079418	0.977652	1534	3	-1.2389	0.95188	0.95201	0.999566	18153	0	-1.2389
HIST1H4H	4	0.02702	0.07942	0.977652	1535	1	1.0675	0.067893	0.1574	0.994097	3021	2	1.0675
RILPL2	4	0.027023	0.079425	0.977652	1536	3	-1.8726	0.74354	0.7621	0.999566	14544	1	-1.8726
FOXD4L6	4	0.027038	0.079451	0.977652	1537	3	-2.0198	0.72631	0.75054	0.999566	14323	1	-2.0198
OR51I1	4	0.027044	0.079462	0.977652	1538	3	-1.42	0.75889	0.77276	0.999566	14739	1	-1.42
SLMO1	4	0.027054	0.079488	0.977652	1539	3	-0.85791	0.85502	0.85512	0.999566	16278	0	-0.85791
NUMB	4	0.02706	0.079498	0.977652	1540	3	-1.4414	0.90034	0.90037	0.999566	17176	0	-1.4414
SHISA5	4	0.027071	0.079518	0.977652	1541	3	-1.0819	0.52469	0.64496	0.999055	12334	1	-1.0819
NEGR1	4	0.027121	0.07963	0.977652	1542	3	-1.5672	0.45127	0.59915	0.997586	11455	1	-1.5672
ZNF282	4	0.027132	0.079652	0.977652	1543	3	-1.826	0.96414	0.96424	0.999566	18405	0	-1.826
PITPNC1	4	0.027139	0.079668	0.977652	1544	2	-0.78384	0.22332	0.37305	0.995066	7146	1	-0.78384
ACOT11	4	0.027158	0.079706	0.977652	1545	2	-0.64426	0.92195	0.922	0.999566	17585	0	-0.64426
SLTM	4	0.027172	0.079735	0.977652	1546	2	-0.39492	0.47218	0.62028	0.998091	11861	2	-0.39492
SRSF10	4	0.027177	0.079747	0.977652	1547	3	-1.2262	0.41304	0.56091	0.996035	10748	1	-1.2262
DYRK1B	4	0.027182	0.079759	0.977652	1548	3	-1.6778	0.78005	0.78849	0.999566	15028	1	-1.6778
FAM169A	4	0.027222	0.079852	0.977652	1549	2	-0.78942	0.8749	0.87495	0.999566	16644	0	-0.78942
REG3G	4	0.027273	0.079951	0.977652	1550	1	0.59965	0.03202	0.087908	0.981135	1709	2	0.59965
SFTA2	4	0.027281	0.079964	0.977652	1551	3	-0.83725	0.96669	0.96679	0.999566	18445	0	-0.83725
C20orf78	4	0.027346	0.080107	0.977652	1552	3	-2.0487	0.5231	0.64426	0.998919	12325	1	-2.0487
RHOB	4	0.027347	0.080108	0.977652	1553	3	-1.156	0.39577	0.54363	0.995885	10418	1	-1.156
MSLN	4	0.027366	0.08014	0.977652	1554	2	-0.086215	0.15587	0.30639	0.995066	5872	2	-0.086215
INSIG1	4	0.027374	0.080156	0.977652	1555	1	0.24169	0.26185	0.41112	0.995066	7836	1	0.24169
ILDR2	4	0.027405	0.08021	0.977652	1556	3	-0.98841	0.97109	0.9712	0.999566	18537	0	-0.98841
CPM	4	0.027451	0.0803	0.977652	1557	3	-1.0208	0.15512	0.30562	0.995066	5857	1	-1.0208
RAP1GAP	4	0.027475	0.080347	0.977652	1558	2	-0.17322	0.80961	0.81246	0.999566	15474	1	-0.17322
CHRNB4	4	0.027505	0.080416	0.977652	1559	3	-1.0339	0.76364	0.77613	0.999566	14802	1	-1.0339
POMGNT2	4	0.02759	0.080581	0.977652	1560	3	-1.5124	0.37675	0.52469	0.995787	10064	1	-1.5124
DUSP21	4	0.027594	0.080592	0.977652	1561	3	-1.2468	0.9479	0.94797	0.999566	18068	0	-1.2468
MTFR1	4	0.027627	0.080674	0.977652	1562	3	-1.7803	0.95701	0.95708	0.999566	18246	0	-1.7803
DDX43	4	0.027635	0.080688	0.977652	1563	3	-1.2437	0.6719	0.71732	0.999566	13702	1	-1.2437
FNDC9	4	0.02767	0.080745	0.977652	1564	3	-1.292	0.89405	0.89404	0.999566	17049	0	-1.292
CDK14	4	0.027678	0.080759	0.977652	1565	2	-0.34715	0.80101	0.80519	0.999566	15346	1	-0.34715
UGT1A4	4	0.027689	0.080785	0.977652	1566	3	-1.1071	0.96165	0.96173	0.999566	18346	0	-1.1071
HTR3D	4	0.027708	0.080823	0.977652	1567	2	-0.36017	0.14895	0.29931	0.994923	5736	1	-0.36017
PPP1R3F	4	0.027728	0.08086	0.977652	1568	3	-1.1432	0.1597	0.31017	0.995066	5951	1	-1.1432
UNK	4	0.027761	0.080924	0.977652	1569	2	-1.229	0.75765	0.77187	0.999566	14720	1	-1.229
GAGE12I	4	0.027765	0.080933	0.977652	1570	3	-1.4096	0.8258	0.82677	0.999566	15746	1	-1.4096
C19orf73	4	0.027779	0.080961	0.977652	1571	3	-1.0007	0.41802	0.56594	0.996046	10854	1	-1.0007
JMJD1C	4	0.027784	0.080974	0.977652	1572	2	-2.1138	0.89836	0.89837	0.999566	17141	0	-2.1138
RAD51AP2	4	0.027823	0.081056	0.977652	1573	2	-0.34595	0.35922	0.50736	0.995066	9715	2	-0.34595
RAP2B	4	0.027829	0.081068	0.977652	1574	2	-0.62436	0.24137	0.39086	0.995066	7471	1	-0.62436
NARR	4	0.027876	0.081175	0.977652	1575	3	-0.84582	0.97264	0.97275	0.999566	18567	0	-0.84582
NKX2-3	4	0.02788	0.081182	0.977652	1576	2	-0.076143	0.21881	0.36861	0.995066	7062	2	-0.076143
MCM4	4	0.02788	0.081182	0.977652	1577	1	0.87064	0.094442	0.20591	0.994923	3903	2	0.87064
GRM4	4	0.027931	0.08128	0.977652	1578	2	0.92017	0.038384	0.1007	0.981725	1960	2	0.92017
GSDMD	4	0.027981	0.081373	0.977652	1579	1	0.34473	0.19643	0.34659	0.995066	6629	2	0.34473
IGIP	4	0.028002	0.081421	0.977652	1580	3	-0.93694	0.95751	0.95759	0.999566	18257	0	-0.93694
MYO5B	4	0.028009	0.081436	0.977652	1581	2	-0.86072	0.38472	0.53266	0.995885	10219	1	-0.86072
TSLP	4	0.028032	0.081492	0.977652	1582	2	0.082754	0.14905	0.29947	0.994923	5740	2	0.082754
OTC	4	0.028033	0.081495	0.977652	1583	2	-0.53408	0.34327	0.49161	0.995066	9422	2	-0.53408
PVALB	4	0.028063	0.081555	0.977652	1584	3	-1.22	0.92747	0.92744	0.999566	17695	0	-1.22
SLCO1B1	4	0.028082	0.081599	0.977652	1585	2	-0.69667	0.80402	0.80767	0.999566	15400	1	-0.69667
ZCCHC4	4	0.028098	0.08163	0.977652	1586	3	-0.79261	0.8885	0.88851	0.999566	16938	0	-0.79261
PAQR4	4	0.028108	0.08165	0.977652	1587	3	-0.80613	0.95871	0.95879	0.999566	18283	0	-0.80613
PIK3CG	4	0.028154	0.08173	0.977652	1588	3	-1.8235	0.9015	0.90152	0.999566	17194	0	-1.8235
UBE2D4	4	0.028169	0.081757	0.977652	1589	3	-1.18	0.96969	0.96978	0.999566	18513	0	-1.18
TJP3	4	0.028183	0.081781	0.977652	1590	1	0.25041	0.17577	0.32609	0.995066	6243	1	0.25041
RAD54L2	4	0.028234	0.081875	0.977652	1591	2	-0.87851	0.46005	0.60804	0.997586	11647	1	-0.87851
AP3S1	4	0.028278	0.08197	0.977652	1592	3	-1.2756	0.70755	0.73859	0.999566	14095	1	-1.2756
UGT1A3	4	0.028284	0.081985	0.977652	1593	3	-0.33951	0.18689	0.33709	0.995066	6448	1	-0.33951
MDFIC	4	0.028331	0.082072	0.977652	1594	3	-1.0593	0.63879	0.69918	0.999566	13351	1	-1.0593
EGF	4	0.028335	0.082078	0.977652	1595	2	-0.4627	0.43877	0.58667	0.997586	11225	1	-0.4627
RAPGEFL1	4	0.028339	0.082087	0.977652	1596	3	-3.2652	0.90138	0.90141	0.999566	17190	0	-3.2652
ZCCHC18	4	0.028362	0.082135	0.977652	1597	3	-1.0948	0.92057	0.92058	0.999566	17556	0	-1.0948
CD40LG	4	0.028365	0.08214	0.977652	1598	2	-0.47074	0.18346	0.33374	0.995066	6375	2	-0.47074
KIAA1549L	4	0.028408	0.082237	0.977652	1599	3	-1.3928	0.97762	0.97776	0.999566	18668	0	-1.3928
RGS12	4	0.028421	0.082257	0.977652	1600	3	-1.1304	0.11241	0.23749	0.994923	4521	1	-1.1304
ZNF211	4	0.028436	0.082294	0.977652	1601	3	-0.82248	0.13695	0.27941	0.994923	5355	1	-0.82248
ZNF879	4	0.028475	0.082366	0.977652	1602	2	-0.34251	0.825	0.82607	0.999566	15729	1	-0.34251
ACRC	4	0.028525	0.082485	0.977652	1603	3	-1.432	0.55133	0.65662	0.999558	12532	1	-1.432
NR3C2	4	0.028553	0.082541	0.977652	1604	3	-1.249	0.95427	0.95434	0.999566	18201	0	-1.249
DNAH7	4	0.028588	0.082605	0.977652	1605	3	-0.50598	0.92652	0.92646	0.999566	17681	0	-0.50598
CLDN16	4	0.028638	0.082692	0.977652	1606	3	-0.86184	0.22992	0.37958	0.995066	7273	1	-0.86184
SPRY1	4	0.028689	0.082811	0.977652	1607	2	-1.5832	0.95387	0.95396	0.999566	18185	0	-1.5832
RUNX2	4	0.028699	0.082825	0.977652	1608	3	-2.0834	0.90407	0.90404	0.999566	17239	0	-2.0834
CCDC40	4	0.028739	0.082915	0.977652	1609	1	0.33258	0.12771	0.26362	0.994923	5043	2	0.33258
ACYP2	4	0.028785	0.083012	0.977652	1610	2	-0.83824	0.41483	0.56278	0.996035	10785	1	-0.83824
SOAT2	4	0.028789	0.08302	0.977652	1611	3	-1.4769	0.52766	0.64622	0.999277	12357	1	-1.4769
SUMO3	4	0.02884	0.083123	0.977652	1612	3	-2.0598	0.38026	0.52821	0.995787	10136	1	-2.0598
DOCK8	4	0.028889	0.08322	0.977652	1613	3	-2.0007	0.63587	0.69763	0.999566	13325	1	-2.0007
CIR1	4	0.028891	0.083222	0.977652	1614	1	0.60094	0.03808	0.1001	0.981135	1948	2	0.60094
MRPS7	4	0.028899	0.08324	0.977652	1615	3	-1.1389	0.88948	0.8895	0.999566	16958	0	-1.1389
GDI1	4	0.028901	0.083243	0.977652	1616	2	-1.1733	0.657	0.70903	0.999566	13528	1	-1.1733
CACNG4	4	0.028921	0.08328	0.977652	1617	3	-1.3472	0.49282	0.6316	0.998091	12082	1	-1.3472
CNKSR3	4	0.028935	0.08331	0.977652	1618	3	-1.6551	0.96841	0.9685	0.999566	18483	0	-1.6551
CSDC2	4	0.028941	0.083319	0.977652	1619	2	-0.11618	0.13522	0.27645	0.994923	5300	2	-0.11618
NUDT7	4	0.028959	0.083349	0.977652	1620	3	-2.0155	0.85837	0.85854	0.999566	16334	0	-2.0155
PLCB1	4	0.028992	0.083413	0.977652	1621	1	0.53629	0.29856	0.44755	0.995066	8545	2	0.53629
MINA	4	0.029008	0.083443	0.977652	1622	2	-0.51501	0.15464	0.30514	0.995066	5848	2	-0.51501
UBR1	4	0.029028	0.083475	0.977652	1623	2	-0.60052	0.11113	0.23527	0.994923	4475	1	-0.60052
SGIP1	4	0.029043	0.083498	0.977652	1624	3	-0.93544	0.77717	0.78623	0.999566	14978	1	-0.93544
UCN2	4	0.029054	0.083522	0.977652	1625	3	-1.0644	0.84072	0.84092	0.999566	16015	1	-1.0644
RSPH9	4	0.029086	0.083591	0.977652	1626	2	-1.1718	0.8291	0.82984	0.999566	15812	1	-1.1718
LVRN	4	0.029093	0.083608	0.977652	1627	2	-0.21244	0.47505	0.6231	0.998091	11909	1	-0.21244
TCEB3B	4	0.02913	0.083678	0.977652	1628	3	-2.2335	0.65498	0.70792	0.999566	13513	1	-2.2335
PCDHB6	4	0.029144	0.083711	0.977652	1629	1	0.073457	0.45277	0.60069	0.997586	11485	1	0.073457
APBB1IP	4	0.029152	0.083726	0.977652	1630	3	-1.3471	0.097388	0.21118	0.994923	4010	1	-1.3471
SREK1IP1	4	0.029194	0.083808	0.977652	1631	1	0.73627	0.26164	0.41089	0.995066	7831	2	0.73627
PRKCH	4	0.029245	0.083903	0.977652	1632	1	0.81619	0.23527	0.38489	0.995066	7367	2	0.81619
ARSA	4	0.029281	0.083977	0.977652	1633	3	-0.93376	0.94273	0.94274	0.999566	17982	0	-0.93376
OR52E6	4	0.029295	0.084009	0.977652	1634	2	0.15749	0.29121	0.44028	0.995066	8399	2	0.15749
FGF12	4	0.029311	0.08404	0.977652	1635	2	-1.0184	0.41131	0.55923	0.996035	10712	2	-1.0184
STMND1	4	0.029318	0.084058	0.977652	1636	3	-0.91404	0.38816	0.53603	0.995885	10278	1	-0.91404
IRF2	4	0.029335	0.08409	0.977652	1637	3	-1.1113	0.35558	0.50374	0.995066	9643	1	-1.1113
CATSPER2	4	0.029346	0.084104	0.977652	1638	1	0.63824	0.030018	0.083841	0.981135	1631	2	0.63824
KCNB1	4	0.029418	0.084239	0.977652	1639	3	-1.1087	0.86006	0.86023	0.999566	16364	0	-1.1087
SLC2A10	4	0.029421	0.084246	0.977652	1640	2	-0.51057	0.68477	0.72476	0.999566	13846	1	-0.51057
C3orf20	4	0.029433	0.08426	0.977652	1641	3	-1.7381	0.53474	0.64927	0.999483	12415	1	-1.7381
FIZ1	4	0.029497	0.084395	0.977652	1642	1	0.04668	0.32368	0.47232	0.995066	9022	2	0.04668
SEPTIN5	4	0.029548	0.084489	0.977652	1643	2	-0.93382	0.19931	0.34944	0.995066	6686	1	-0.93382
TMEM106A	4	0.029563	0.084521	0.977652	1644	3	-0.81034	0.76981	0.78067	0.999566	14887	1	-0.81034
SPACA4	4	0.029573	0.084539	0.977652	1645	3	-1.1386	0.58064	0.67003	0.999558	12793	1	-1.1386
GSTT2B	4	0.029598	0.084588	0.977652	1646	2	0.046866	0.45125	0.59914	0.997586	11454	2	0.046866
ZNF772	4	0.029614	0.084615	0.977652	1647	3	-1.7695	0.48911	0.6301	0.998091	12044	1	-1.7695
PEX5	4	0.029649	0.084686	0.977652	1648	1	0.8955	0.060484	0.14336	0.992419	2757	3	0.8955
CRAT	4	0.029678	0.084748	0.977652	1649	3	-2.072	0.71769	0.7449	0.999566	14225	1	-2.072
NFE2L3	4	0.029699	0.084787	0.977652	1650	2	-0.46486	0.62664	0.69278	0.999566	13229	1	-0.46486
C21orf2	4	0.029717	0.084826	0.977652	1651	3	-1.3241	0.65781	0.70946	0.999566	13537	1	-1.3241
MAP3K8	4	0.02975	0.084888	0.977652	1652	2	-0.56847	0.23098	0.38065	0.995066	7293	2	-0.56847
HLA-DRA	4	0.029788	0.084977	0.977652	1653	3	-0.96501	0.26772	0.41692	0.995066	7937	1	-0.96501
ATXN3	4	0.0298	0.084997	0.977652	1654	2	-0.1615	0.0093933	0.031695	0.95904	625	2	-0.1615
TMEM99	4	0.029801	0.084999	0.977652	1655	2	-0.2719	0.0043041	0.015129	0.92938	309	2	-0.2719
RNF4	4	0.029835	0.085071	0.977652	1656	3	-0.89166	0.69996	0.73391	0.999566	14015	1	-0.89166
PIDD1	4	0.029867	0.085144	0.977652	1657	3	-1.0837	0.66998	0.71624	0.999566	13680	1	-1.0837
STUB1	4	0.029901	0.085214	0.977652	1658	3	-1.0985	0.95883	0.9589	0.999566	18289	0	-1.0985
SUMO4	4	0.02991	0.085231	0.977652	1659	2	-1.0676	0.70508	0.73707	0.999566	14069	1	-1.0676
CPNE2	4	0.029939	0.085287	0.977652	1660	2	-0.28219	0.44888	0.59677	0.997586	11413	2	-0.28219
MURC	4	0.029949	0.085308	0.977652	1661	2	-1.113	0.78106	0.78924	0.999566	15046	1	-1.113
GPR156	4	0.03003	0.085472	0.977652	1662	3	-0.71207	0.95295	0.95306	0.999566	18172	0	-0.71207
PYCRL	4	0.030048	0.085508	0.977652	1663	3	-1.3067	0.74452	0.76279	0.999566	14556	1	-1.3067
PAK4	4	0.030075	0.08556	0.977652	1664	3	-1.536	0.69486	0.73076	0.999566	13950	1	-1.536
COA4	4	0.030117	0.085654	0.977652	1665	2	-0.57334	0.36109	0.50918	0.995066	9753	2	-0.57334
SFRP1	4	0.030141	0.085708	0.977652	1666	3	-1.4634	0.97327	0.9734	0.999566	18581	0	-1.4634
TAP1	4	0.030167	0.085765	0.977652	1667	3	-0.75423	0.96537	0.96548	0.999566	18425	0	-0.75423
GSTCD	4	0.030172	0.085774	0.977652	1668	3	-1.4976	0.75056	0.76692	0.999566	14630	1	-1.4976
AKT3	4	0.030188	0.085811	0.977652	1669	3	-2.7029	0.56184	0.6613	0.999558	12628	1	-2.7029
TTLL3	4	0.030204	0.085841	0.977652	1670	3	-0.90483	0.082807	0.18498	0.994923	3514	1	-0.90483
CD55	4	0.030206	0.085844	0.977652	1671	3	-1.5237	0.9706	0.97073	0.999566	18530	0	-1.5237
SLITRK1	4	0.030226	0.08589	0.977652	1672	2	-0.74954	0.42096	0.56891	0.99619	10909	1	-0.74954
DGKI	4	0.030255	0.08594	0.977652	1673	3	-1.7341	0.83979	0.84	0.999566	15999	1	-1.7341
KRTAP12-1	4	0.030262	0.085954	0.977652	1674	3	-1.4751	0.9674	0.96749	0.999566	18461	0	-1.4751
KLHDC7A	4	0.0303	0.086031	0.977652	1675	3	-1.6202	0.21148	0.36141	0.995066	6928	1	-1.6202
AMY1B	4	0.030305	0.086044	0.977652	1676	2	0.6806	0.038909	0.10175	0.981725	1981	2	0.6806
ZNF883	4	0.030353	0.086137	0.977652	1677	3	-1.3768	0.90806	0.90803	0.999566	17325	0	-1.3768
GNA15	4	0.030355	0.086146	0.977652	1678	2	-0.080415	0.17234	0.32271	0.995066	6177	2	-0.080415
ALDH18A1	4	0.030406	0.086237	0.977652	1679	1	1.7661	0.020007	0.063228	0.977094	1223	3	1.7661
LRRC31	4	0.030448	0.086329	0.977652	1680	3	-0.89197	0.41501	0.56296	0.996035	10789	1	-0.89197
STAMBP	4	0.030507	0.086446	0.977652	1681	2	-1.5115	0.58179	0.67054	0.999558	12807	1	-1.5115
ZNF551	4	0.030534	0.086509	0.977652	1682	3	-1.1907	0.94528	0.94532	0.999566	18024	0	-1.1907
ATP5A1	4	0.030594	0.086623	0.977652	1683	2	0.4853	0.058375	0.13935	0.991301	2685	2	0.4853
LCN6	4	0.030608	0.086649	0.977652	1684	2	-0.32179	0.88516	0.88519	0.999566	16861	0	-0.32179
CAPN10	4	0.03064	0.086711	0.977652	1685	3	-0.96073	0.77942	0.78799	0.999566	15017	1	-0.96073
BEND6	4	0.030645	0.08672	0.977652	1686	3	-1.4232	0.97601	0.97616	0.999566	18636	0	-1.4232
SPAG1	4	0.030658	0.086756	0.977652	1687	2	-0.499	0.6905	0.72814	0.999566	13909	1	-0.499
MBNL1	4	0.030709	0.086873	0.977652	1688	3	-0.86167	0.62901	0.69396	0.999566	13248	1	-0.86167
DEF6	4	0.030759	0.086966	0.977652	1689	1	1.0912	0.0046132	0.016181	0.942109	326	2	1.0912
C9orf69	4	0.03081	0.087074	0.977652	1690	3	-1.2287	0.87961	0.87964	0.999566	16754	0	-1.2287
USP50	4	0.030838	0.087136	0.977652	1691	3	-1.4793	0.97588	0.97604	0.999566	18634	0	-1.4793
PMM2	4	0.030854	0.08718	0.977652	1692	3	-1.0509	0.2289	0.37852	0.995066	7253	1	-1.0509
MNS1	4	0.030865	0.087202	0.977652	1693	3	-1.3522	0.63995	0.69982	0.999566	13370	1	-1.3522
KLHL29	4	0.03094	0.087366	0.977652	1694	3	-1.006	0.69712	0.73213	0.999566	13983	1	-1.006
C2orf81	4	0.030951	0.087384	0.977652	1695	3	-1.8517	0.74656	0.76417	0.999566	14583	1	-1.8517
PSME2	4	0.030961	0.087403	0.977652	1696	2	-0.35883	0.57518	0.66751	0.999558	12744	1	-0.35883
LOC100133267	4	0.031011	0.087491	0.977652	1697	1	1.0048	0.11159	0.23608	0.994923	4489	2	1.0048
OXGR1	4	0.031042	0.087551	0.977652	1698	3	-2.1076	0.041362	0.10656	0.982338	2062	1	-2.1076
NEURL3	4	0.031062	0.087584	0.977652	1699	2	0.6488	0.17539	0.32574	0.995066	6233	2	0.6488
LIPH	4	0.031073	0.087616	0.977652	1700	2	-1.2368	0.4914	0.63102	0.998091	12069	1	-1.2368
OR7C1	4	0.03109	0.08765	0.977652	1701	3	-2.3691	0.85643	0.85658	0.999566	16301	0	-2.3691
TTC22	4	0.031093	0.087654	0.977652	1702	3	-1.091	0.92384	0.92387	0.999566	17617	0	-1.091
ZNF540	4	0.031107	0.08768	0.977652	1703	3	-2.0586	0.78881	0.79526	0.999566	15171	1	-2.0586
CD248	4	0.031112	0.087693	0.977652	1704	1	0.77237	0.058263	0.13913	0.991301	2680	2	0.77237
KIF4B	4	0.031144	0.087758	0.977652	1705	3	-0.74012	0.97006	0.97018	0.999566	18518	0	-0.74012
OGFOD1	4	0.031163	0.087794	0.977652	1706	3	-1.9341	0.232	0.38164	0.995066	7316	1	-1.9341
GSPT2	4	0.031184	0.087839	0.977652	1707	2	-0.42361	0.2733	0.42253	0.995066	8036	2	-0.42361
CHCHD3	4	0.031264	0.087987	0.977652	1708	2	-1.0348	0.48818	0.6297	0.998091	12037	1	-1.0348
LIPC	4	0.031301	0.088045	0.977652	1709	3	-0.93757	0.92285	0.92291	0.999566	17599	0	-0.93757
STARD8	4	0.031306	0.088057	0.977652	1710	3	-3.1769	0.96973	0.96982	0.999566	18514	0	-3.1769
AIMP2	4	0.031314	0.088077	0.977652	1711	1	2.218	0.018954	0.060701	0.977094	1174	3	2.218
PLAC8	4	0.031364	0.088185	0.977652	1712	3	-0.7821	0.67363	0.71833	0.999566	13721	1	-0.7821
KRT37	4	0.031365	0.088186	0.977652	1713	3	-0.96287	0.255	0.40434	0.995066	7708	1	-0.96287
GPX3	4	0.031415	0.088293	0.977652	1714	1	0.67138	0.27497	0.42417	0.995066	8062	2	0.67138
SLFN13	4	0.03142	0.088302	0.977652	1715	3	-1.3542	0.86149	0.86165	0.999566	16394	0	-1.3542
CHIC1	4	0.031445	0.088353	0.977652	1716	2	-0.7864	0.26107	0.41032	0.995066	7820	2	-0.7864
STEAP1	4	0.031469	0.088394	0.977652	1717	3	-0.9794	0.90838	0.90836	0.999566	17332	0	-0.9794
METTL24	4	0.031506	0.088462	0.977652	1718	2	-1.3475	0.33297	0.48147	0.995066	9206	1	-1.3475
PDE6G	4	0.031516	0.088485	0.977652	1719	2	-0.6158	0.037009	0.097897	0.981135	1902	2	-0.6158
ZNF429	4	0.031566	0.088581	0.977652	1720	2	-0.31067	0.54312	0.65297	0.999558	12465	1	-0.31067
SLC25A36	4	0.031597	0.088643	0.977652	1721	2	-1.0815	0.87592	0.87599	0.999566	16663	0	-1.0815
DEFB112	4	0.031605	0.08866	0.977652	1722	3	-2.0097	0.65947	0.71035	0.999566	13562	1	-2.0097
IFIT2	4	0.031627	0.088693	0.977652	1723	2	-0.29443	0.11188	0.2366	0.994923	4499	2	-0.29443
ASIC2	4	0.031668	0.088781	0.977652	1724	3	-0.90034	0.4858	0.62874	0.998091	12019	1	-0.90034
MAML2	4	0.031686	0.088822	0.977652	1725	3	-0.94141	0.82645	0.82739	0.999566	15762	1	-0.94141
OR5M11	4	0.031717	0.088879	0.977652	1726	3	-0.98817	0.31871	0.4674	0.995066	8938	1	-0.98817
BCO2	4	0.031744	0.088926	0.977652	1727	3	-1.5207	0.9478	0.94785	0.999566	18065	0	-1.5207
PHGDH	4	0.031768	0.088974	0.977652	1728	2	-0.059923	0.13435	0.27498	0.994923	5271	2	-0.059923
PARP9	4	0.031799	0.089026	0.977652	1729	3	-1.0801	0.29858	0.44758	0.995066	8547	1	-1.0801
OR52B6	4	0.031809	0.089058	0.977652	1730	2	-0.33021	0.0041515	0.01464	0.927	298	2	-0.33021
NLRP13	4	0.031817	0.089074	0.977652	1731	3	-1.052	0.3664	0.5144	0.995066	9864	1	-1.052
APC2	4	0.031818	0.089075	0.977652	1732	2	-0.3535	0.057744	0.13816	0.991301	2660	1	-0.3535
COBLL1	4	0.03186	0.089172	0.977652	1733	2	-0.56754	0.59344	0.6761	0.999558	12915	1	-0.56754
DIP2A	4	0.031883	0.089216	0.977652	1734	3	-1.2056	0.9343	0.93424	0.999566	17820	0	-1.2056
S100A6	4	0.031894	0.089231	0.977652	1735	3	-0.6275	0.55877	0.65992	0.999558	12593	1	-0.6275
PCLO	4	0.031919	0.08929	0.977652	1736	2	0.39218	0.063972	0.14998	0.993547	2879	2	0.39218
GAL3ST1	4	0.03197	0.089384	0.977652	1737	3	-1.5387	0.41964	0.56754	0.99619	10882	1	-1.5387
GALNT14	4	0.032009	0.089464	0.977652	1738	3	-1.1055	0.019509	0.062234	0.977094	1204	1	-1.1055
ZNF784	4	0.032043	0.089531	0.977652	1739	2	-0.18513	0.30808	0.45696	0.995066	8739	2	-0.18513
CLIC6	4	0.032069	0.089592	0.977652	1740	3	-1.6552	0.13762	0.28052	0.994923	5378	1	-1.6552
ZCRB1	4	0.03207	0.089595	0.977652	1741	2	-0.21949	0.58985	0.67433	0.999558	12880	1	-0.21949
PITX3	4	0.03208	0.08962	0.977652	1742	3	-1.0213	0.97075	0.97086	0.999566	18533	0	-1.0213
OTOL1	4	0.032104	0.089661	0.977652	1743	2	-1.4448	0.49409	0.63209	0.998091	12098	1	-1.4448
ARMCX1	4	0.032121	0.089692	0.977652	1744	2	0.16997	0.30431	0.4533	0.995066	8662	2	0.16997
PCGF1	4	0.032171	0.089799	0.977652	1745	2	-0.22611	0.18574	0.336	0.995066	6427	2	-0.22611
OTOR	4	0.032185	0.08982	0.977652	1746	3	-0.96698	0.8611	0.86127	0.999566	16383	0	-0.96698
TMEM47	4	0.032206	0.089857	0.977652	1747	3	-1.7577	0.82994	0.83063	0.999566	15827	1	-1.7577
DPH7	4	0.032212	0.089875	0.977652	1748	3	-1.4252	0.60561	0.68203	0.999558	13036	1	-1.4252
PVRL4	4	0.032216	0.089882	0.977652	1749	2	-0.74278	0.89204	0.89203	0.999566	17014	0	-0.74278
DGAT2L6	4	0.032222	0.0899	0.977652	1750	2	-1.7405	0.83826	0.83852	0.999566	15970	1	-1.7405
NLK	4	0.032245	0.089953	0.977652	1751	3	-1.0201	0.68059	0.72236	0.999566	13797	1	-1.0201
LGR4	4	0.032247	0.089956	0.977652	1752	3	-1.3589	0.78746	0.7942	0.999566	15147	1	-1.3589
BCL7A	4	0.032272	0.090004	0.977652	1753	2	0.15885	0.27231	0.42153	0.995066	8012	2	0.15885
RAB23	4	0.032278	0.090015	0.977652	1754	3	-1.6721	0.71685	0.74434	0.999566	14213	1	-1.6721
TSSK4	4	0.032322	0.090104	0.977652	1755	1	0.42016	0.4601	0.6081	0.997586	11648	2	0.42016
CDK15	4	0.032369	0.090187	0.977652	1756	3	-1.5616	0.46646	0.61443	0.997925	11766	1	-1.5616
SPRR2G	4	0.032423	0.090285	0.977652	1757	2	-0.65978	0.67849	0.72111	0.999566	13770	1	-0.65978
PAPPA2	4	0.032466	0.09039	0.977652	1758	3	-0.89834	0.93749	0.93745	0.999566	17880	0	-0.89834
MAGI3	4	0.032474	0.090404	0.977652	1759	1	-0.70847	0.23183	0.38147	0.995066	7313	1	-0.70847
OR5AK2	4	0.032481	0.090419	0.977652	1760	3	-0.99096	0.96719	0.96727	0.999566	18457	0	-0.99096
ADAMTS13	4	0.032502	0.090462	0.977652	1761	2	-0.79172	0.72339	0.74859	0.999566	14283	1	-0.79172
TTC36	4	0.032524	0.090494	0.977652	1762	1	1.6265	0.0052139	0.018158	0.945625	367	2	1.6265
ZFP14	4	0.032543	0.09054	0.977652	1763	2	-0.84987	0.79161	0.79748	0.999566	15208	1	-0.84987
C6orf120	4	0.032574	0.0906	0.977652	1764	1	0.19822	0.52801	0.64639	0.999277	12360	1	0.19822
PDC	4	0.032594	0.090637	0.977652	1765	2	-0.61561	0.61039	0.68444	0.999558	13081	1	-0.61561
ALX4	4	0.032625	0.090703	0.977652	1766	2	-0.10037	0.52345	0.64443	0.999021	12327	1	-0.10037
PRKCSH	4	0.032643	0.090742	0.977652	1767	3	-1.2977	0.95961	0.95967	0.999566	18304	0	-1.2977
GLB1L3	4	0.032675	0.090795	0.977652	1768	2	-0.25147	0.94957	0.94965	0.999566	18102	0	-0.25147
GTDC1	4	0.032682	0.090808	0.977652	1769	3	-1.351	0.24829	0.3977	0.995066	7587	1	-1.351
CCDC86	4	0.032707	0.090862	0.977652	1770	2	-0.97542	0.24149	0.39098	0.995066	7473	2	-0.97542
GABRR3	4	0.03271	0.090866	0.977652	1771	3	-1.4203	0.93166	0.93162	0.999566	17774	0	-1.4203
SLC30A4	4	0.032748	0.090939	0.977652	1772	2	-0.56636	0.72656	0.7507	0.999566	14325	1	-0.56636
PPL	4	0.032754	0.090954	0.977652	1773	3	-2.4666	0.85972	0.85987	0.999566	16358	0	-2.4666
TRMT2B	4	0.032773	0.090994	0.977652	1774	2	-1.1754	0.81739	0.81918	0.999566	15600	1	-1.1754
DUS2	4	0.032789	0.091027	0.977652	1775	2	-0.47487	0.22878	0.3784	0.995066	7251	1	-0.47487
C15orf59	4	0.032793	0.091033	0.977652	1776	3	-0.85368	0.45938	0.60732	0.997586	11632	1	-0.85368
S100A7A	4	0.032851	0.091145	0.977652	1777	2	-0.71431	0.86096	0.86115	0.999566	16382	0	-0.71431
SUV420H2	4	0.032877	0.091195	0.977652	1778	2	-1.0562	0.32907	0.47767	0.995066	9132	2	-1.0562
CD1D	4	0.032927	0.091293	0.977652	1779	2	-0.15535	0.36709	0.51507	0.995066	9875	2	-0.15535
TCF24	4	0.032928	0.091295	0.977652	1780	3	-1.5082	0.027324	0.07841	0.980125	1523	1	-1.5082
ITPRIPL2	4	0.032941	0.091327	0.977652	1781	3	-1.3324	0.15177	0.30226	0.994923	5806	1	-1.3324
LCLAT1	4	0.032972	0.091392	0.977652	1782	3	-2.638	0.83272	0.83325	0.999566	15875	1	-2.638
ZIC5	4	0.032977	0.091404	0.977652	1783	2	-0.57212	0.93065	0.93053	0.999566	17752	0	-0.57212
NUDT3	4	0.033005	0.091456	0.977652	1784	2	-0.53433	0.16621	0.31662	0.995066	6058	1	-0.53433
DMC1	4	0.033016	0.091481	0.977652	1785	3	-1.0151	0.97227	0.97239	0.999566	18555	0	-1.0151
CILP	4	0.033046	0.091543	0.977652	1786	3	-1.577	0.38109	0.52903	0.995787	10150	1	-1.577
OTOA	4	0.033055	0.09156	0.977652	1787	3	-2.3653	0.7976	0.80236	0.999566	15295	1	-2.3653
SULT2B1	4	0.033067	0.091577	0.977652	1788	3	-1.1986	0.18236	0.33263	0.995066	6358	1	-1.1986
KIAA1598	4	0.0331	0.091646	0.977652	1789	3	-1.5697	0.55964	0.6603	0.999558	12606	1	-1.5697
GML	4	0.033134	0.09173	0.977652	1790	2	-0.91673	0.56145	0.66112	0.999558	12624	1	-0.91673
MATN4	4	0.033179	0.091827	0.977652	1791	1	0.14561	0.81673	0.8186	0.999566	15586	1	0.14561
ANKMY1	4	0.03319	0.091855	0.977652	1792	2	-0.92115	0.87897	0.87901	0.999566	16737	0	-0.92115
ZNF793	4	0.033229	0.091933	0.977652	1793	2	-0.77501	0.047203	0.11794	0.983471	2281	1	-0.77501
C9orf3	4	0.033235	0.091944	0.977652	1794	3	-0.64112	0.71901	0.74576	0.999566	14239	1	-0.64112
ULBP1	4	0.033242	0.09196	0.977652	1795	2	-1.1419	0.51064	0.639	0.998186	12228	1	-1.1419
SMCO3	4	0.033254	0.091987	0.977652	1796	3	-1.7844	0.96105	0.96112	0.999566	18329	0	-1.7844
ADAMTS12	4	0.033258	0.091992	0.977652	1797	2	-1.063	0.83266	0.83317	0.999566	15872	1	-1.063
MACROD2	4	0.03333	0.092147	0.977652	1798	2	-0.52878	0.78792	0.79455	0.999566	15153	1	-0.52878
KIAA0922	4	0.033392	0.092269	0.977652	1799	3	-1.0454	0.39899	0.54687	0.995885	10488	1	-1.0454
NCSTN	4	0.033418	0.092329	0.977652	1800	2	-1.5107	0.62545	0.69219	0.999566	13214	1	-1.5107
RSPH10B	4	0.03342	0.092331	0.977652	1801	3	-1.6113	0.83244	0.83299	0.999566	15867	1	-1.6113
PLP1	4	0.033428	0.092347	0.977652	1802	3	-0.75359	0.63009	0.69454	0.999566	13262	1	-0.75359
GFI1	4	0.033531	0.092557	0.977652	1803	1	0.064422	0.46765	0.61565	0.998091	11787	1	0.064422
GPRASP2	4	0.033573	0.092644	0.977652	1804	2	-1.1158	0.379	0.52689	0.995787	10111	1	-1.1158
SULT1A2	4	0.033605	0.09271	0.977652	1805	2	-0.62459	0.37083	0.51876	0.995066	9956	1	-0.62459
XRN1	4	0.033615	0.092738	0.977652	1806	2	-0.10872	0.24408	0.39352	0.995066	7517	2	-0.10872
BIN3	4	0.03364	0.092794	0.977652	1807	3	-1.3735	0.059349	0.1412	0.992419	2713	1	-1.3735
C17orf49	4	0.033657	0.092829	0.977652	1808	3	-1.0717	0.1931	0.34331	0.995066	6563	1	-1.0717
CAB39L	4	0.033682	0.092877	0.977652	1809	3	-0.80534	0.20576	0.35576	0.995066	6812	1	-0.80534
FRG2C	4	0.033703	0.092921	0.977652	1810	3	-2.659	0.89612	0.89614	0.999566	17089	0	-2.659
EPHA7	4	0.033725	0.092963	0.977652	1811	3	-1.0295	0.15607	0.30661	0.995066	5877	1	-1.0295
AMIGO3	4	0.033733	0.092976	0.977652	1812	2	-0.31298	0.19556	0.34573	0.995066	6611	2	-0.31298
HS1BP3	4	0.03374	0.092992	0.977652	1813	3	-0.94031	0.51507	0.64084	0.998186	12262	1	-0.94031
GREB1L	4	0.033761	0.093037	0.977652	1814	3	-1.4794	0.47758	0.62547	0.998091	11960	1	-1.4794
GEMIN7	4	0.033783	0.093086	0.977652	1815	1	0.1927	0.36471	0.51272	0.995066	9830	1	0.1927
DEFB124	4	0.033833	0.093189	0.977652	1816	2	-0.42791	0.31921	0.46789	0.995066	8947	1	-0.42791
ROS1	4	0.033865	0.09325	0.977652	1817	2	0.55937	0.0043317	0.01522	0.92938	312	2	0.55937
ANKRD34B	4	0.033896	0.093307	0.977652	1818	2	-1.0552	0.80782	0.81091	0.999566	15456	1	-1.0552
ETHE1	4	0.033948	0.093425	0.977652	1819	2	-0.63998	0.017625	0.056791	0.977094	1089	1	-0.63998
VCL	4	0.033984	0.09349	0.977652	1820	2	-0.72771	0.62986	0.69442	0.999566	13258	1	-0.72771
ZNF827	4	0.033992	0.093506	0.977652	1821	3	-1.1768	0.96069	0.96075	0.999566	18327	0	-1.1768
ALPK3	4	0.034016	0.09356	0.977652	1822	2	-0.76882	0.59966	0.67908	0.999558	12977	1	-0.76882
IHH	4	0.034035	0.093593	0.977652	1823	1	1.4674	0.0082617	0.028098	0.95904	554	3	1.4674
PF4V1	4	0.034078	0.093687	0.977652	1824	2	-0.87805	0.21829	0.36809	0.995066	7055	1	-0.87805
OR2W3	4	0.034085	0.093702	0.977652	1825	2	0.19569	0.42431	0.57228	0.996809	10972	2	0.19569
BTAF1	4	0.034094	0.093727	0.977652	1826	2	-0.76374	0.68332	0.72395	0.999566	13830	1	-0.76374
FAM171B	4	0.034141	0.093816	0.977652	1827	2	-1.3592	0.6051	0.68177	0.999558	13030	1	-1.3592
RBMXL1	4	0.034178	0.093892	0.977652	1828	2	-1.4351	0.90834	0.90831	0.999566	17331	0	-1.4351
GH2	4	0.034186	0.093913	0.977652	1829	2	-0.8823	0.0012133	0.0044459	0.86215	92	1	-0.8823
SH2D2A	4	0.03422	0.093975	0.977652	1830	2	0.056545	0.13274	0.27223	0.994923	5222	2	0.056545
U2AF1L4	4	0.034236	0.094012	0.977652	1831	2	-0.21105	0.21444	0.36431	0.995066	6982	2	-0.21105
SEZ6L2	4	0.034286	0.094112	0.977652	1832	2	-0.93194	0.31603	0.46478	0.995066	8884	2	-0.93194
CBFA2T3	4	0.034335	0.094208	0.977652	1833	2	-0.26995	0.44957	0.59744	0.997586	11426	2	-0.26995
NCLN	4	0.034337	0.094211	0.977652	1834	3	-0.86956	0.089758	0.19747	0.994923	3751	1	-0.86956
DNAJB14	4	0.034351	0.094237	0.977652	1835	2	-2.1903	0.94895	0.94901	0.999566	18085	0	-2.1903
PRTFDC1	4	0.034387	0.094301	0.977652	1836	1	0.32178	0.17085	0.32128	0.995066	6143	2	0.32178
IL12A	4	0.03444	0.094417	0.977652	1837	2	-0.8402	0.71645	0.74408	0.999566	14208	1	-0.8402
NAP1L1	4	0.034466	0.094473	0.977652	1838	3	-1.2938	0.26212	0.41139	0.995066	7843	1	-1.2938
ITPKA	4	0.034506	0.094549	0.977652	1839	3	-1.1146	0.95859	0.95866	0.999566	18281	0	-1.1146
STK17A	4	0.034534	0.094598	0.977652	1840	2	-0.23489	0.076446	0.17341	0.994923	3314	2	-0.23489
MAP3K3	4	0.034538	0.094605	0.977652	1841	1	0.51184	0.38156	0.52948	0.995787	10161	2	0.51184
POLL	4	0.034558	0.094641	0.977652	1842	3	-1.5275	0.93186	0.93181	0.999566	17776	0	-1.5275
PLSCR4	4	0.034598	0.094713	0.977652	1843	3	-0.86065	0.27878	0.42795	0.995066	8126	1	-0.86065
DYM	4	0.034638	0.094788	0.977652	1844	1	-0.18356	0.85122	0.85129	0.999566	16215	0	-0.18356
MICALCL	4	0.034739	0.094984	0.977652	1845	2	-0.23891	0.3207	0.46937	0.995066	8973	2	-0.23891
CCDC73	4	0.034754	0.095019	0.977652	1846	3	-1.8438	0.88469	0.88473	0.999566	16852	0	-1.8438
GPR3	4	0.034797	0.095095	0.977652	1847	3	-0.77317	0.80245	0.80639	0.999566	15372	1	-0.77317
BPNT1	4	0.034812	0.095123	0.977652	1848	3	-1.2684	0.49579	0.63283	0.998091	12111	1	-1.2684
NCOA2	4	0.03485	0.095186	0.977652	1849	2	-0.94244	0.62072	0.68975	0.999566	13178	1	-0.94244
COL28A1	4	0.03489	0.095265	0.977652	1850	1	0.28072	0.11891	0.24862	0.994923	4741	2	0.28072
TRIM33	4	0.034903	0.095292	0.977652	1851	3	-1.2653	0.95389	0.95397	0.999566	18186	0	-1.2653
EVI2A	4	0.03491	0.095307	0.977652	1852	3	-0.78043	0.86906	0.86912	0.999566	16516	0	-0.78043
TGFBR3	4	0.034991	0.095467	0.977652	1853	2	0.14959	0.295	0.44402	0.995066	8479	2	0.14959
PNPLA8	4	0.035017	0.095511	0.977652	1854	3	-1.4764	0.81207	0.81455	0.999566	15517	1	-1.4764
OR5H14	4	0.035041	0.095561	0.977652	1855	2	-1.2387	0.45298	0.60091	0.997586	11489	1	-1.2387
ZRANB1	4	0.035075	0.095633	0.977652	1856	3	-1.1673	0.83923	0.83947	0.999566	15989	1	-1.1673
CHD9	4	0.035141	0.095763	0.977652	1857	1	0.74552	0.14536	0.29342	0.994923	5610	2	0.74552
TRIM43	4	0.035171	0.095829	0.977652	1858	3	-1.9111	0.48171	0.6271	0.998091	11989	1	-1.9111
C12orf57	4	0.035192	0.095879	0.977652	1859	1	-0.076958	0.57444	0.66717	0.999558	12738	1	-0.076958
NDUFA8	4	0.035199	0.095892	0.977652	1860	2	-0.73938	0.93649	0.93644	0.999566	17860	0	-0.73938
BPIFA3	4	0.0352	0.095892	0.977652	1861	3	-0.89145	0.081742	0.18309	0.994923	3485	1	-0.89145
ZNF761	4	0.035242	0.095976	0.977652	1862	1	-0.062959	0.9282	0.92816	0.999566	17711	0	-0.062959
COPG1	4	0.035268	0.096035	0.977652	1863	3	-0.8451	0.43989	0.5878	0.997586	11252	1	-0.8451
CD99	4	0.035292	0.096086	0.977652	1864	1	0.0068732	0.46539	0.61335	0.997925	11737	1	0.0068732
PGLYRP4	4	0.035313	0.096123	0.977652	1865	3	-1.6137	0.72949	0.75266	0.999566	14360	1	-1.6137
KRTAP10-5	4	0.035339	0.096172	0.977652	1866	3	-0.63283	0.85011	0.85018	0.999566	16200	0	-0.63283
MORN5	4	0.035342	0.09618	0.977652	1867	3	-1.5373	0.236	0.38561	0.995066	7382	1	-1.5373
IRGM	4	0.035432	0.096364	0.977652	1868	2	-1.032	0.95152	0.95166	0.999566	18149	0	-1.032
ST5	4	0.035439	0.096374	0.977652	1869	3	-1.6331	0.87786	0.87788	0.999566	16710	0	-1.6331
ALOX15B	4	0.035479	0.096459	0.977652	1870	3	-1.1364	0.68244	0.72344	0.999566	13820	1	-1.1364
GPR19	4	0.035517	0.096526	0.977652	1871	3	-1.6117	0.34928	0.49753	0.995066	9532	1	-1.6117
RNF212	4	0.035544	0.09658	0.977652	1872	3	-1.5952	0.95122	0.95136	0.999566	18141	0	-1.5952
MMD2	4	0.03556	0.096608	0.977652	1873	3	-0.98803	0.64757	0.70389	0.999566	13442	1	-0.98803
USP12	4	0.035644	0.09676	0.977652	1874	2	-0.28761	0.13363	0.27374	0.994923	5241	2	-0.28761
LRRC40	4	0.035694	0.096859	0.977652	1875	3	-0.87189	0.93149	0.93145	0.999566	17769	0	-0.87189
NANOS2	4	0.035699	0.096871	0.977652	1876	3	-0.88799	0.63706	0.69825	0.999566	13339	1	-0.88799
OR1S2	4	0.03573	0.096933	0.977652	1877	2	-0.86832	0.64183	0.70081	0.999566	13383	1	-0.86832
LRGUK	4	0.035745	0.096956	0.977652	1878	2	-0.65092	0.81125	0.81384	0.999566	15505	1	-0.65092
CMTM1	4	0.035793	0.09705	0.977652	1879	3	-1.5329	0.73904	0.75904	0.999566	14485	1	-1.5329
ZNF2	4	0.035845	0.097157	0.977652	1880	2	-1.995	0.86228	0.86242	0.999566	16408	0	-1.995
ZNF37A	4	0.035895	0.09726	0.977652	1881	2	-1.3717	0.51599	0.64125	0.998186	12271	1	-1.3717
LIMD2	4	0.035902	0.097267	0.977652	1882	3	-1.5904	0.077422	0.17519	0.994923	3342	1	-1.5904
STAR	4	0.035931	0.097337	0.977652	1883	3	-1.1516	0.91689	0.91684	0.999566	17496	0	-1.1516
AARD	4	0.035946	0.097363	0.977652	1884	3	-1.1845	0.95764	0.95769	0.999566	18260	0	-1.1845
SLC37A1	4	0.035996	0.097447	0.977652	1885	2	-0.75644	0.87323	0.87332	0.999566	16610	0	-0.75644
PDZRN4	4	0.036019	0.097494	0.977652	1886	2	-0.7212	0.82508	0.82614	0.999566	15732	1	-0.7212
ZNF449	4	0.036046	0.097556	0.977652	1887	2	-0.54514	0.2579	0.40719	0.995066	7757	1	-0.54514
TRAPPC12	4	0.036096	0.097646	0.977652	1888	2	0.02173	0.63642	0.69791	0.999566	13331	1	0.02173
HEMK1	4	0.036121	0.097696	0.977652	1889	2	-0.7482	0.034638	0.093263	0.981135	1805	2	-0.7482
COL23A1	4	0.036143	0.097731	0.977652	1890	3	-0.98877	0.14083	0.28585	0.994923	5467	1	-0.98877
TBCE	4	0.036197	0.09784	0.977652	1891	1	-0.45157	0.29933	0.44837	0.995066	8560	1	-0.45157
CCAR1	4	0.036297	0.098025	0.977652	1892	2	0.94185	0.06539	0.15267	0.99405	2934	2	0.94185
TBATA	4	0.036308	0.098047	0.977652	1893	2	-0.29632	0.11656	0.24456	0.994923	4650	2	-0.29632
C11orf97	4	0.036315	0.098061	0.977652	1894	3	-2.0904	0.95969	0.95975	0.999566	18308	0	-2.0904
SCRT2	4	0.036348	0.098121	0.977652	1895	1	0.57431	0.1074	0.22877	0.994923	4332	3	0.57431
BNC2	4	0.036392	0.098206	0.977652	1896	3	-1.0144	0.87122	0.87128	0.999566	16559	0	-1.0144
UCN3	4	0.036404	0.098229	0.977652	1897	3	-0.7692	0.57747	0.66857	0.999558	12764	1	-0.7692
IQGAP2	4	0.036513	0.098447	0.977652	1898	2	-0.83797	0.85782	0.85799	0.999566	16324	0	-0.83797
FAM200B	4	0.036549	0.098509	0.977652	1899	3	-4.3012	0.9686	0.96868	0.999566	18485	0	-4.3012
TGM3	4	0.036552	0.098516	0.977652	1900	3	-0.88983	0.3625	0.51057	0.995066	9784	1	-0.88983
PAK2	4	0.036599	0.098608	0.977652	1901	1	-0.48879	0.19613	0.3463	0.995066	6623	1	-0.48879
CCNG2	4	0.036642	0.098684	0.977652	1902	2	-1.2011	0.93082	0.93073	0.999566	17759	0	-1.2011
GDA	4	0.036649	0.098695	0.977652	1903	3	-0.91508	0.24128	0.39079	0.995066	7469	1	-0.91508
PPARGC1B	4	0.036653	0.098701	0.977652	1904	2	-0.77328	0.2356	0.38522	0.995066	7373	1	-0.77328
SLC29A1	4	0.036665	0.098718	0.977652	1905	3	-2.138	0.23985	0.38936	0.995066	7438	1	-2.138
GTF2F2	4	0.036699	0.098774	0.977652	1906	1	-0.72544	0.66653	0.71427	0.999566	13640	1	-0.72544
PITPNM3	4	0.036701	0.098778	0.977652	1907	3	-0.91229	0.75891	0.77277	0.999566	14740	1	-0.91229
TRIM2	4	0.036749	0.098879	0.977652	1908	1	0.047285	0.74445	0.76273	0.999566	14554	1	0.047285
ARFGEF3	4	0.036785	0.098946	0.977652	1909	3	-0.79582	0.77369	0.78358	0.999566	14946	1	-0.79582
GUCA2B	4	0.0368	0.098972	0.977652	1910	3	-0.72219	0.64005	0.69987	0.999566	13371	1	-0.72219
NEK4	4	0.036833	0.099034	0.977652	1911	3	-0.9967	0.08677	0.1921	0.994923	3660	1	-0.9967
PIK3R6	4	0.03685	0.099065	0.977652	1912	1	1.2103	0.092115	0.20167	0.994923	3828	2	1.2103
ASB8	4	0.0369	0.099165	0.977652	1913	2	-0.7751	0.90083	0.90085	0.999566	17181	0	-0.7751
RSPO3	4	0.03695	0.099257	0.977652	1914	1	1.1704	0.10803	0.22988	0.994923	4352	3	1.1704
HMX1	4	0.036964	0.099288	0.977652	1915	3	-2.6303	0.91808	0.91803	0.999566	17518	0	-2.6303
PSENEN	4	0.036977	0.099312	0.977652	1916	2	-0.42333	0.68642	0.72573	0.999566	13870	1	-0.42333
CCDC83	4	0.036982	0.099325	0.977652	1917	3	-1.6463	0.78067	0.78894	0.999566	15038	1	-1.6463
CLSTN2	4	0.037001	0.099367	0.977652	1918	3	-0.52299	0.0060039	0.020787	0.955491	411	1	-0.52299
SLC26A4	4	0.037024	0.099416	0.977652	1919	3	-2.2993	0.19214	0.34232	0.995066	6549	1	-2.2993
ACOT7	4	0.037051	0.099465	0.977652	1920	2	-0.63418	0.81014	0.8129	0.999566	15488	1	-0.63418
RPUSD3	4	0.037085	0.099536	0.977652	1921	2	-0.29927	0.22967	0.37933	0.995066	7267	2	-0.29927
TCEAL2	4	0.037096	0.099558	0.977652	1922	3	-1.4194	0.97119	0.9713	0.999566	18538	0	-1.4194
MYBPH	4	0.037118	0.099602	0.977652	1923	2	-0.15691	0.0033274	0.011865	0.911662	248	2	-0.15691
ACTR3C	4	0.037139	0.099648	0.977652	1924	2	-0.41524	0.3721	0.52002	0.995066	9982	2	-0.41524
MCU	4	0.037151	0.099674	0.977652	1925	1	0.41397	0.7296	0.75273	0.999566	14362	1	0.41397
MEPE	4	0.037156	0.09969	0.977652	1926	3	-2.1695	0.048199	0.11981	0.983471	2322	1	-2.1695
ACY1	4	0.037165	0.099707	0.977652	1927	3	-1.8431	0.64926	0.70483	0.999566	13458	1	-1.8431
TTC9C	4	0.037183	0.09974	0.977652	1928	3	-1.5229	0.92203	0.92206	0.999566	17587	0	-1.5229
SRRM4	4	0.037201	0.099775	0.977652	1929	2	0.12755	0.31742	0.46614	0.995066	8909	2	0.12755
NRROS	4	0.037222	0.099815	0.977652	1930	3	-1.6943	0.96253	0.96263	0.999566	18366	0	-1.6943
PSG5	4	0.037246	0.099864	0.977652	1931	3	-3.3791	0.68323	0.7239	0.999566	13829	1	-3.3791
TLR4	4	0.037264	0.099893	0.977652	1932	3	-1.2254	0.043262	0.11026	0.982338	2141	1	-1.2254
PDGFD	4	0.037289	0.099945	0.977652	1933	3	-0.93244	0.94044	0.94042	0.999566	17937	0	-0.93244
EMB	4	0.037291	0.099949	0.977652	1934	3	-1.3931	0.48462	0.62828	0.998091	12009	1	-1.3931
DHRS7B	4	0.037302	0.099974	0.977652	1935	3	-1.4171	0.89312	0.89312	0.999566	17039	0	-1.4171
PLA2G4A	4	0.037313	0.1	0.977652	1936	3	-1.3071	0.77982	0.7883	0.999566	15020	1	-1.3071
ZNF189	4	0.037356	0.10009	0.977652	1937	3	-1.5716	0.66563	0.71378	0.999566	13626	1	-1.5716
LZIC	4	0.037411	0.1002	0.977652	1938	3	-0.62809	0.9717	0.97181	0.999566	18545	0	-0.62809
REG1B	4	0.037452	0.10028	0.977652	1939	2	-0.60755	0.8947	0.89469	0.999566	17066	0	-0.60755
PAPSS1	4	0.037476	0.10033	0.977652	1940	2	-1.6609	0.96414	0.96424	0.999566	18406	0	-1.6609
ZNF440	4	0.037503	0.10038	0.977652	1941	3	-0.76918	0.88703	0.8871	0.999566	16909	0	-0.76918
MSX1	4	0.037552	0.1005	0.977652	1942	3	-0.85299	0.78504	0.79228	0.999566	15114	1	-0.85299
ZNF84	4	0.037553	0.1005	0.977652	1943	2	-1.1034	0.091298	0.20022	0.994923	3803	1	-1.1034
SH3BP4	4	0.037563	0.10052	0.977652	1944	2	-0.35953	0.241	0.39049	0.995066	7461	2	-0.35953
FABP3	4	0.037603	0.10059	0.977652	1945	3	-1.5874	0.90484	0.9048	0.999566	17252	0	-1.5874
FRMD3	4	0.037654	0.1007	0.977652	1946	3	-1.2183	0.68164	0.723	0.999566	13807	1	-1.2183
TCF19	4	0.037727	0.10085	0.977652	1947	2	-0.63709	0.4105	0.55842	0.996035	10695	2	-0.63709
USP15	4	0.037754	0.10091	0.977652	1948	2	0.43396	0.034538	0.093078	0.981135	1802	2	0.43396
SEZ6L	4	0.037804	0.10101	0.977652	1949	2	-0.18815	0.41392	0.56181	0.996035	10766	2	-0.18815
GRIN2C	4	0.037825	0.10105	0.977652	1950	3	-3.6536	0.71028	0.74029	0.999566	14128	1	-3.6536
UROD	4	0.037847	0.1011	0.977652	1951	3	-1.4867	0.91421	0.91414	0.999566	17439	0	-1.4867
CRISPLD1	4	0.037894	0.10119	0.977652	1952	3	-0.91445	0.76155	0.77463	0.999566	14773	1	-0.91445
RBM6	4	0.037921	0.10125	0.977652	1953	3	-1.1523	0.74102	0.76035	0.999566	14513	1	-1.1523
C3orf56	4	0.037921	0.10125	0.977652	1954	3	-1.3891	0.60983	0.68416	0.999558	13078	1	-1.3891
FAM229B	4	0.037935	0.10127	0.977652	1955	2	-0.56975	0.7825	0.79033	0.999566	15072	1	-0.56975
LYRM1	4	0.037946	0.1013	0.977652	1956	3	-0.86515	0.80883	0.81176	0.999566	15466	1	-0.86515
TDRD1	4	0.037954	0.10131	0.977652	1957	2	-1.19	0.92296	0.92302	0.999566	17602	0	-1.19
C6orf10	4	0.038004	0.10141	0.977652	1958	3	-1.3333	0.95737	0.95745	0.999566	18252	0	-1.3333
LRRCC1	4	0.038055	0.10152	0.977652	1959	3	-0.73028	0.90512	0.90507	0.999566	17260	0	-0.73028
ZGPAT	4	0.038076	0.10156	0.977652	1960	3	-1.3427	0.51242	0.63975	0.998186	12239	1	-1.3427
TM9SF3	4	0.038095	0.1016	0.977652	1961	3	-1.1509	0.83739	0.83772	0.999566	15954	1	-1.1509
FOXL1	4	0.038101	0.10161	0.977652	1962	3	-2.3638	0.89891	0.89893	0.999566	17154	0	-2.3638
CCDC9	4	0.038122	0.10165	0.977652	1963	3	-2.554	0.88159	0.88161	0.999566	16790	0	-2.554
TMEM176A	4	0.038165	0.10174	0.977652	1964	2	-0.93078	0.91622	0.91617	0.999566	17480	0	-0.93078
ZNF184	4	0.038192	0.1018	0.977652	1965	3	-1.1034	0.32588	0.47451	0.995066	9066	1	-1.1034
G3BP1	4	0.038192	0.1018	0.977652	1966	3	-1.0722	0.031667	0.087202	0.981135	1687	1	-1.0722
GMEB1	4	0.038198	0.10181	0.977652	1967	2	-0.76593	0.15065	0.30117	0.994923	5780	1	-0.76593
SLC5A1	4	0.038198	0.10181	0.977652	1968	2	-1.5327	0.39853	0.54639	0.995885	10477	2	-1.5327
CRYZ	4	0.038211	0.10183	0.977652	1969	3	-0.99123	0.015712	0.051115	0.977094	985	1	-0.99123
BNIP1	4	0.038231	0.10187	0.977652	1970	2	-1.1775	0.88462	0.88468	0.999566	16849	0	-1.1775
RASAL2	4	0.038255	0.10191	0.977652	1971	2	0.31078	0.11277	0.23812	0.994923	4536	2	0.31078
PDCD2L	4	0.038266	0.10192	0.977652	1972	3	-0.92377	0.4691	0.61711	0.998091	11807	1	-0.92377
NPPC	4	0.038272	0.10194	0.977652	1973	3	-2.4056	0.89407	0.89406	0.999566	17050	0	-2.4056
WDFY4	4	0.038275	0.10194	0.977652	1974	2	-0.55038	0.12123	0.2526	0.994923	4821	2	-0.55038
CDC42SE2	4	0.038278	0.10195	0.977652	1975	3	-1.0665	0.94734	0.94739	0.999566	18059	0	-1.0665
ZNF717	4	0.03829	0.10197	0.977652	1976	3	-1.0928	0.96515	0.96526	0.999566	18422	0	-1.0928
OR9K2	4	0.038305	0.102	0.977652	1977	2	-1.0043	0.81778	0.81955	0.999566	15605	1	-1.0043
WDPCP	4	0.038356	0.1021	0.977652	1978	2	0.011205	0.27265	0.42186	0.995066	8021	2	0.011205
ANKRD35	4	0.038394	0.10217	0.977652	1979	3	-2.0555	0.90758	0.90754	0.999566	17313	0	-2.0555
MAP3K1	4	0.03844	0.10226	0.977652	1980	3	-0.91273	0.76984	0.78069	0.999566	14889	1	-0.91273
AP5B1	4	0.038451	0.10228	0.977652	1981	2	-0.68042	0.15925	0.30971	0.995066	5941	2	-0.68042
LRRC42	4	0.038456	0.10229	0.977652	1982	3	-0.78008	0.52697	0.64593	0.999277	12350	1	-0.78008
KCNJ5	4	0.038556	0.10248	0.977652	1983	2	-0.24769	0.75138	0.7675	0.999566	14641	1	-0.24769
DENND1A	4	0.038657	0.10268	0.977652	1984	1	-0.051741	0.2026	0.35271	0.995066	6764	1	-0.051741
MCMBP	4	0.038693	0.10276	0.977652	1985	2	-0.65612	0.17412	0.32447	0.995066	6204	1	-0.65612
ITSN2	4	0.038707	0.10278	0.977652	1986	1	-0.45414	0.55133	0.65662	0.999558	12530	1	-0.45414
CEP152	4	0.038757	0.10289	0.977652	1987	1	0.099664	0.74992	0.76647	0.999566	14623	1	0.099664
RAB22A	4	0.03877	0.10292	0.977652	1988	3	-0.75545	0.33411	0.48261	0.995066	9227	1	-0.75545
DNAJC6	4	0.038807	0.103	0.977652	1989	2	-0.44863	0.87702	0.87705	0.999566	16690	0	-0.44863
PRSS35	4	0.038842	0.10307	0.977652	1990	2	-1.6118	0.10945	0.23234	0.994923	4405	2	-1.6118
BCL2A1	4	0.038844	0.10307	0.977652	1991	3	-1.0181	0.88202	0.88206	0.999566	16799	0	-1.0181
CDRT4	4	0.038857	0.1031	0.977652	1992	2	0.13245	0.24249	0.39194	0.995066	7485	2	0.13245
MYBPHL	4	0.038903	0.10319	0.977652	1993	2	-0.63997	0.20286	0.35298	0.995066	6769	2	-0.63997
SLCO6A1	4	0.038907	0.1032	0.977652	1994	2	-0.18486	0.28667	0.43574	0.995066	8304	2	-0.18486
ADAMTS19	4	0.038925	0.10324	0.977652	1995	2	-0.23446	0.02927	0.082343	0.981135	1601	2	-0.23446
FRG1	4	0.038957	0.1033	0.977652	1996	1	0.1669	0.26882	0.41805	0.995066	7953	1	0.1669
MBOAT4	4	0.039007	0.10341	0.977652	1997	1	0.18768	0.13935	0.28336	0.994923	5431	1	0.18768
PNKP	4	0.039066	0.10353	0.977652	1998	3	-1.7562	0.81568	0.8177	0.999566	15565	1	-1.7562
[truncated: 17,114 more rows]
