# Supplementary material for: Complementary CRISPR genome-wide genetic screens in PARP10-knockout and overexpressing cells identify synthetic interactions for PARP10-mediated cellular survival
Source: Oncotarget. 2022 Sep 28;13:1078–91. doi: 10.18632/oncotarget.28277 (PMC9518689; doi:10.18632/oncotarget.28277)
Supplement: Supplementary file 3 [file oncotarget-13-28277-s003.xls]

## Sheet: Sheet1
Supplementary Table 2: MAGeCK analyses of the CRISPR screens identifying genes necessary for proliferation of PARP10-knockout HeLa cells.
Gene ID	num	neg|score	neg|p-value	neg|fdr	neg|rank	neg|goodsgrna	neg|lfc	pos|score	pos|p-value	pos|fdr	pos|rank	pos|goodsgrna	pos|lfc	neg log score
HSD17B2	4	2.6139e-05	0.00010335	0.789143	1	3	-1.0361	0.90745	0.90744	0.999945	17254	0	-1.0361	-4.58271
TMEM167B	4	3.2217e-05	0.00012511	0.789143	2	4	-1.4972	0.98839	0.98838	0.999945	18855	0	-1.4972	-4.49191
SLC26A11	4	5.172e-05	0.00020385	0.789143	3	4	-1.3288	0.99995	0.99994	0.999945	19112	0	-1.3288	-4.28634
FAM32A	4	7.8417e-05	0.00031472	0.789143	4	4	-1.737	0.98987	0.98984	0.999945	18890	0	-1.737	-4.10559
PXYLP1	4	9.0227e-05	0.0003572	0.789143	5	4	-1.8655	0.99991	0.99991	0.999945	19111	0	-1.8655	-4.04466
NMNAT2	4	9.3608e-05	0.00037118	0.789143	6	3	-1.6852	0.8746	0.87454	0.999945	16633	0	-1.6852	-4.02869
AADACL2	4	0.00010856	0.0004261	0.789143	7	4	-2.9304	0.99924	0.99925	0.999945	19095	0	-2.9304	-3.96433
AURKB	4	0.00011528	0.00045304	0.789143	8	4	-1.8052	0.99988	0.99989	0.999945	19110	0	-1.8052	-3.93825
USP9Y	4	0.00013069	0.00051779	0.789143	9	1	0.18301	0.31643	0.46895	0.999945	8835	2	0.18301	-3.88376
CILP2	4	0.0001659	0.00064834	0.789143	10	4	-1.9601	0.99691	0.99694	0.999945	19036	0	-1.9601	-3.78015
NDUFV1	4	0.00017671	0.00068305	0.789143	11	4	-2.3018	0.99982	0.99983	0.999945	19109	0	-2.3018	-3.75274
CT47A5	4	0.00018023	0.00069082	0.789143	12	4	-1.7892	0.99949	0.99949	0.999945	19100	0	-1.7892	-3.74417
TMEM69	4	0.00018297	0.00069911	0.789143	13	2	-0.57636	0.3579	0.50893	0.999945	9585	1	-0.57636	-3.73762
URAD	4	0.00018357	0.00070118	0.789143	14	3	-1.7036	0.96207	0.96208	0.999945	18311	0	-1.7036	-3.7362
GK5	4	0.00021841	0.00082655	0.789143	15	2	-1.3313	0.72484	0.75449	0.999945	14316	1	-1.3313	-3.66073
C19orf44	4	0.00022416	0.00084572	0.789143	16	4	-2.6833	0.99978	0.99978	0.999945	19108	0	-2.6833	-3.64944
RRM2B	4	0.00023524	0.0008825	0.789143	17	3	-1.616	0.60819	0.69174	0.999945	13078	1	-1.616	-3.62849
PCNX	4	0.00023661	0.00088561	0.789143	18	3	-1.3517	0.84473	0.84487	0.999945	16065	1	-1.3517	-3.62597
MRPL22	4	0.00025404	0.00094985	0.789143	19	4	-2.1105	0.99975	0.99975	0.999945	19107	0	-2.1105	-3.5951
B4GALNT3	4	0.00026516	0.00098818	0.789143	20	4	-1.4293	0.99973	0.99974	0.999945	19106	0	-1.4293	-3.57649
NXNL2	4	0.00027052	0.0010048	0.789143	21	4	-2.0404	0.99973	0.99973	0.999945	19105	0	-2.0404	-3.5678
USP42	4	0.00028751	0.0010628	0.789143	22	2	-1.1209	0.80431	0.80993	0.999945	15373	1	-1.1209	-3.54135
PDHA1	4	0.0002949	0.0010931	0.789143	23	4	-1.1912	0.99971	0.99971	0.999945	19104	0	-1.1912	-3.53033
MAGOH	4	0.00029786	0.0011022	0.789143	24	4	-1.9474	0.9997	0.9997	0.999945	19103	0	-1.9474	-3.52599
EXOSC6	3	0.00033324	0.00098559	0.789143	25	1	0.35776	0.29407	0.42957	0.999945	8453	2	0.35776	-3.47724
IGSF3	4	0.00033977	0.0012524	0.789143	26	1	0.053518	0.34612	0.4976	0.999945	9356	1	0.053518	-3.46881
PNMA2	4	0.00035158	0.0012881	0.789143	27	4	-1.6155	0.99511	0.99512	0.999945	18988	0	-1.6155	-3.45398
TMEM92	4	0.0003609	0.0013213	0.789143	28	3	-1.6554	0.94959	0.94964	0.999945	18092	0	-1.6554	-3.44261
PTGFR	4	0.00037431	0.0013803	0.789143	29	4	-1.3846	0.99512	0.99513	0.999945	18989	0	-1.3846	-3.42677
ADAT1	4	0.00039204	0.0014399	0.789143	30	1	0.06519	0.39525	0.54511	0.999945	10267	2	0.06519	-3.40667
CWC22	4	0.00042453	0.0015492	0.789143	31	3	-5.5332	0.3747	0.52529	0.999945	9895	1	-5.5332	-3.37209
USP1	4	0.00042453	0.0015492	0.789143	32	4	-2.7582	0.99673	0.99677	0.999945	19030	0	-2.7582	-3.37209
EIF2S3	3	0.00042566	0.0012529	0.789143	33	3	-4.5985	0.99957	0.99957	0.999945	19102	0	-4.5985	-3.37094
SMIM11	4	0.00042676	0.0015601	0.789143	34	3	-1.9747	0.31366	0.46628	0.999945	8789	1	-1.9747	-3.36982
LCE1D	4	0.00042749	0.0015643	0.789143	35	3	-1.462	0.93008	0.9302	0.999945	17693	0	-1.462	-3.36907
NENF	4	0.00043056	0.0015741	0.789143	36	3	-1.7185	0.98035	0.98042	0.999945	18703	0	-1.7185	-3.36597
FLVCR1	4	0.00044153	0.0016155	0.789143	37	4	-1.9469	0.99956	0.99956	0.999945	19101	0	-1.9469	-3.35504
SLC20A1	4	0.00047176	0.0017383	0.789143	38	4	-2.8639	0.99852	0.99849	0.999945	19076	0	-2.8639	-3.32628
BCL2L14	4	0.00048281	0.0017767	0.789143	39	4	-1.8329	0.99228	0.9923	0.999945	18932	0	-1.8329	-3.31622
PADI6	4	0.00048699	0.0017875	0.789143	40	3	-2.2715	0.95024	0.95031	0.999945	18103	0	-2.2715	-3.31248
IGDCC3	4	0.00049656	0.0018222	0.789143	41	2	-0.080363	0.68221	0.72968	0.999945	13834	1	-0.080363	-3.30403
MRPS9	4	0.00050887	0.0018606	0.789143	42	3	-2.0575	0.97554	0.97573	0.999945	18604	0	-2.0575	-3.29339
CCNE1	4	0.00051962	0.0019057	0.789143	43	4	-1.7344	0.99907	0.99907	0.999945	19087	0	-1.7344	-3.28431
UGGT2	4	0.00052251	0.0019165	0.789143	44	2	-0.84352	0.032069	0.089426	0.964357	1747	2	-0.84352	-3.28191
LCE3B	4	0.0005454	0.0019932	0.789143	45	4	-1.3159	0.99945	0.99947	0.999945	19099	0	-1.3159	-3.26328
MRPL10	4	0.00054586	0.0019963	0.789143	46	4	-2.6902	0.99945	0.99947	0.999945	19098	0	-2.6902	-3.26292
SF1	4	0.00054882	0.0020062	0.789143	47	3	-1.5168	0.064188	0.15153	0.977641	2920	1	-1.5168	-3.26057
CT47A10	4	0.00055362	0.0020232	0.789143	48	4	-1.7143	0.99588	0.99587	0.999945	19007	0	-1.7143	-3.25679
PRSS36	4	0.00060108	0.0022004	0.789143	49	1	-0.030015	0.59537	0.68572	0.999945	12958	1	-0.030015	-3.22107
COX7A1	4	0.00060472	0.0022097	0.789143	50	3	-1.9816	0.83918	0.83973	0.999945	15959	1	-1.9816	-3.21845
VCY	4	0.00060654	0.002218	0.789143	51	2	-0.74716	0.81875	0.82178	0.999945	15598	1	-0.74716	-3.21714
PRR20C	4	0.00061648	0.0022553	0.789143	52	3	-1.9432	0.97339	0.97354	0.999945	18563	0	-1.9432	-3.21008
HCN2	4	0.00062062	0.0022719	0.789143	53	2	-0.36825	0.22786	0.38349	0.999945	7237	2	-0.36825	-3.20717
KCNIP4	4	0.00063529	0.0023211	0.789143	54	3	-1.9051	0.92946	0.92958	0.999945	17680	0	-1.9051	-3.19703
CCL5	4	0.00065409	0.0023861	0.789143	55	4	-1.4655	0.9992	0.9992	0.999945	19093	0	-1.4655	-3.18436
ITPK1	4	0.00072768	0.0026522	0.789143	56	4	-2.1969	0.99927	0.99928	0.999945	19097	0	-2.1969	-3.13806
PLXNA2	4	0.00073044	0.0026625	0.789143	57	3	-1.6701	0.77836	0.79013	0.999945	14992	1	-1.6701	-3.13642
STMN3	4	0.0007311	0.0026646	0.789143	58	4	-1.7006	0.99215	0.99218	0.999945	18926	0	-1.7006	-3.13602
PYCARD	4	0.00075277	0.0027402	0.789143	59	3	-1.5531	0.79763	0.80469	0.999945	15278	1	-1.5531	-3.12334
IRX2	4	0.00075373	0.0027428	0.789143	60	4	-1.2049	0.99925	0.99925	0.999945	19096	0	-1.2049	-3.12278
ENPP2	4	0.00075784	0.0027558	0.789143	61	3	-0.90361	0.74077	0.76443	0.999945	14494	1	-0.90361	-3.12042
OR5D16	4	0.00076368	0.0027801	0.789143	62	3	-1.6973	0.12076	0.25235	0.998057	4795	1	-1.6973	-3.11709
SCN2B	4	0.0007784	0.0028288	0.789143	63	4	-1.587	0.99922	0.99922	0.999945	19094	0	-1.587	-3.1088
CPLX2	4	0.00079875	0.0029008	0.789143	64	4	-1.2686	0.99601	0.996	0.999945	19012	0	-1.2686	-3.09759
CYP3A43	4	0.0008084	0.0029267	0.789143	65	3	-1.8268	0.3438	0.49535	0.999945	9306	1	-1.8268	-3.09237
EPC2	4	0.00081008	0.0029324	0.789143	66	3	-1.3526	0.96512	0.96517	0.999945	18382	0	-1.3526	-3.09147
SLX4IP	4	0.00081128	0.0029355	0.789143	67	3	-1.8371	0.10277	0.22118	0.98925	4237	1	-1.8371	-3.09083
GID4	4	0.00081273	0.0029418	0.789143	68	4	-1.9508	0.98388	0.98387	0.999945	18766	0	-1.9508	-3.09005
RAB7B	4	0.00082898	0.0029993	0.789143	69	3	-1.4848	0.96044	0.96047	0.999945	18284	0	-1.4848	-3.08146
FAM213A	4	0.00085734	0.0031086	0.789143	70	2	-0.8713	0.28135	0.43507	0.999945	8193	2	-0.8713	-3.06685
SCNM1	4	0.00085934	0.0031148	0.789143	71	4	-1.487	0.99914	0.99914	0.999945	19092	0	-1.487	-3.06583
PRR18	4	0.00086233	0.0031277	0.789143	72	2	-0.41346	0.36227	0.51322	0.999945	9675	2	-0.41346	-3.06433
CCDC125	4	0.00086936	0.0031531	0.789143	73	4	-1.6722	0.99913	0.99913	0.999945	19091	0	-1.6722	-3.0608
PRRX1	4	0.00088602	0.0032225	0.789143	74	4	-1.3484	0.99911	0.99911	0.999945	19090	0	-1.3484	-3.05256
PBX1	4	0.00089329	0.0032401	0.789143	75	4	-1.9774	0.99911	0.9991	0.999945	19089	0	-1.9774	-3.04901
NDUFA2	4	0.00090975	0.0032888	0.789143	76	4	-1.7869	0.99909	0.99909	0.999945	19088	0	-1.7869	-3.04108
SLC16A10	4	0.00090998	0.0032894	0.789143	77	3	-1.9969	0.93089	0.93102	0.999945	17702	0	-1.9969	-3.04097
EMC4	4	0.00091458	0.0033054	0.789143	78	2	-0.27072	0.49779	0.64418	0.999945	12161	1	-0.27072	-3.03878
KIF26B	4	0.000938	0.003395	0.789143	79	4	-1.4211	0.99906	0.99906	0.999945	19086	0	-1.4211	-3.0278
TMEM232	4	0.00093943	0.0033982	0.789143	80	4	-1.5654	0.99224	0.99227	0.999945	18930	0	-1.5654	-3.02714
TES	4	0.00095891	0.0034702	0.789143	81	4	-1.4057	0.99904	0.99904	0.999945	19085	0	-1.4057	-3.01822
RPS28	4	0.00096362	0.0034826	0.789143	82	4	-2.5312	0.99904	0.99903	0.999945	19084	0	-2.5312	-3.01609
TPX2	4	0.00097841	0.0035328	0.789143	83	2	-1.9782	0.66866	0.72224	0.999945	13693	1	-1.9782	-3.00948
SLC35D1	4	0.00098017	0.003538	0.789143	84	4	-1.2148	0.99902	0.99902	0.999945	19083	0	-1.2148	-3.0087
KRT33B	4	0.00098342	0.003551	0.789143	85	4	-1.8193	0.98307	0.98307	0.999945	18756	0	-1.8193	-3.00726
FRMD4A	4	0.00099531	0.003594	0.789519	86	4	-1.8103	0.999	0.999	0.999945	19082	0	-1.8103	-3.00204
UBE2Q1	4	0.0010191	0.003682	0.799674	87	3	-1.2419	0.97864	0.9788	0.999945	18671	0	-1.2419	-2.99178
ONECUT3	4	0.0010713	0.0038851	0.834297	88	2	-0.33415	0.49792	0.64424	0.999945	12162	1	-0.33415	-2.97009
TBC1D10B	4	0.0011235	0.0040654	0.842554	89	3	-0.97156	0.70795	0.74426	0.999945	14111	1	-0.97156	-2.94943
ZNF506	4	0.0011496	0.0041581	0.842554	90	3	-2.5467	0.95224	0.9523	0.999945	18136	0	-2.5467	-2.93945
GOLPH3	4	0.0011545	0.0041757	0.842554	91	4	-1.3181	0.99885	0.99883	0.999945	19081	0	-1.3181	-2.93761
GSX2	4	0.0011758	0.0042483	0.842554	92	2	-0.23918	0.37486	0.52544	0.999945	9908	2	-0.23918	-2.92967
LOC101928841	4	0.0011806	0.0042638	0.842554	93	2	-1.0386	0.5979	0.68689	0.999945	12983	1	-1.0386	-2.9279
DNAH17	4	0.0011844	0.0042763	0.842554	94	4	-1.3775	0.99882	0.9988	0.999945	19080	0	-1.3775	-2.9265
AP2S1	4	0.0012165	0.0043866	0.842774	95	4	-2.6038	0.99589	0.99588	0.999945	19008	0	-2.6038	-2.91489
DPP9-AS1	4	0.001228	0.0044291	0.842774	96	2	-0.19848	0.79492	0.8026	0.999945	15234	1	-0.19848	-2.9108
SLC11A1	4	0.0012802	0.0046063	0.842774	97	3	-0.83007	0.72836	0.75663	0.999945	14358	1	-0.83007	-2.89272
LYPD3	4	0.0013198	0.0047358	0.842774	98	3	-1.2653	0.75917	0.77665	0.999945	14737	1	-1.2653	-2.87949
ECSIT	4	0.0013325	0.0047772	0.842774	99	2	0.14358	0.21581	0.37187	0.999945	7002	2	0.14358	-2.87533
MRGPRX4	4	0.0013342	0.004785	0.842774	100	2	-1.4375	0.97032	0.97039	0.999945	18490	0	-1.4375	-2.87478
ISY1-RAB43	4	0.0013595	0.004873	0.842774	101	2	-1.4522	0.05154	0.12759	0.977641	2448	1	-1.4522	-2.86662
CAMK4	4	0.001371	0.0049088	0.842774	102	3	-1.6539	0.96549	0.96553	0.999945	18389	0	-1.6539	-2.86296
PPAP2B	4	0.001374	0.0049197	0.842774	103	3	-1.3515	0.57844	0.67786	0.999945	12818	1	-1.3515	-2.86201
FGR	4	0.0013847	0.004958	0.842774	104	2	-0.4849	0.73315	0.75955	0.999945	14413	1	-0.4849	-2.85864
ZDHHC18	4	0.0013885	0.0049668	0.842774	105	4	-2.1319	0.99445	0.99448	0.999945	18975	0	-2.1319	-2.85745
CA3	4	0.0014027	0.0050212	0.842774	106	3	-1.5287	0.80345	0.80927	0.999945	15357	1	-1.5287	-2.85304
PCCA	4	0.0014146	0.0050652	0.842774	107	4	-1.3398	0.99859	0.99855	0.999945	19079	0	-1.3398	-2.84937
CA1	4	0.0014165	0.0050709	0.842774	108	4	-1.1673	0.99858	0.99855	0.999945	19078	0	-1.1673	-2.84878
SWSAP1	4	0.0014369	0.005144	0.842774	109	2	-0.16698	0.43705	0.58567	0.999945	11083	1	-0.16698	-2.84257
ANKRD40	4	0.0014416	0.0051569	0.842774	110	3	-1.2455	0.97262	0.97278	0.999945	18532	0	-1.2455	-2.84116
C11orf44	4	0.0014632	0.0052269	0.842774	111	4	-1.569	0.99684	0.99688	0.999945	19035	0	-1.569	-2.8347
DNAJA4	4	0.0014652	0.0052326	0.842774	112	4	-1.3986	0.99853	0.9985	0.999945	19077	0	-1.3986	-2.8341
SLC35G2	4	0.0014845	0.0052942	0.842774	113	4	-0.97787	0.99852	0.99848	0.999945	19075	0	-0.97787	-2.82842
SMOC2	4	0.0014891	0.0053077	0.842774	114	2	-0.33336	0.54282	0.66234	0.999945	12527	1	-0.33336	-2.82708
RPL7	3	0.0015116	0.0042607	0.842554	115	3	-4.043	0.99849	0.99853	0.999945	19074	0	-4.043	-2.82056
SRP68	4	0.0015306	0.0054667	0.842774	116	3	-1.604	0.53723	0.66001	0.999945	12472	1	-1.604	-2.81514
PABPC1L	4	0.0015315	0.0054698	0.842774	117	4	-1.8282	0.99847	0.99844	0.999945	19073	0	-1.8282	-2.81488
GPR160	4	0.0015346	0.0054766	0.842774	118	3	-1.4387	0.9631	0.96313	0.999945	18331	0	-1.4387	-2.814
WDR47	4	0.0015414	0.0055014	0.842774	119	2	-1.0392	0.82303	0.82544	0.999945	15664	1	-1.0392	-2.81208
FUT7	4	0.0015654	0.0055817	0.842774	120	4	-1.5162	0.99843	0.99842	0.999945	19072	0	-1.5162	-2.80537
RHOBTB3	4	0.0015755	0.005619	0.842774	121	3	-1.26	0.84634	0.84643	0.999945	16096	1	-1.26	-2.80258
EPHB2	4	0.0015936	0.0056859	0.842774	122	2	0.066117	0.18153	0.33874	0.999945	6378	2	0.066117	-2.79762
IRGQ	4	0.0015942	0.0056885	0.842774	123	3	-1.3228	0.58806	0.68228	0.999945	12900	1	-1.3228	-2.79746
GZMM	4	0.0016105	0.0057517	0.845583	124	3	-1.4848	0.11218	0.23768	0.995771	4532	1	-1.4848	-2.79304
NABP1	4	0.0016299	0.0058242	0.849709	125	4	-1.1138	0.99837	0.99836	0.999945	19071	0	-1.1138	-2.78784
ZNF296	4	0.0016458	0.005875	0.850623	126	3	-1.044	0.36392	0.51484	0.999945	9709	1	-1.044	-2.78362
PIGX	4	0.0017203	0.0061298	0.874864	127	4	-1.791	0.99551	0.9955	0.999945	19001	0	-1.791	-2.7644
COX19	4	0.001725	0.0061532	0.874864	128	4	-1.7249	0.98455	0.98454	0.999945	18783	0	-1.7249	-2.76321
PADI1	4	0.0017502	0.0062366	0.874864	129	4	-0.91325	0.99139	0.99143	0.999945	18920	0	-0.91325	-2.75691
MESP2	4	0.0017542	0.006249	0.874864	130	2	-0.43128	0.1876	0.34459	0.999945	6495	2	-0.43128	-2.75592
MTHFD1	4	0.0017605	0.0062713	0.874864	131	4	-1.6254	0.99824	0.99823	0.999945	19070	0	-1.6254	-2.75436
C2orf40	4	0.0018024	0.006407	0.87962	132	2	-0.10205	0.59026	0.68331	0.999945	12919	1	-0.10205	-2.74415
C12orf77	3	0.0018221	0.0051435	0.842774	133	2	-4.0287	0.70353	0.70852	0.999945	14063	1	-4.0287	-2.73943
HARBI1	4	0.0018249	0.0064847	0.87962	134	4	-1.0788	0.99818	0.99817	0.999945	19069	0	-1.0788	-2.73876
SSC4D	4	0.0018442	0.0065666	0.87962	135	4	-1.5982	0.99816	0.99815	0.999945	19068	0	-1.5982	-2.73419
CPSF2	4	0.0018442	0.0065666	0.87962	136	4	-2.4674	0.99816	0.99815	0.999945	19067	0	-2.4674	-2.73419
ITGA5	4	0.0018546	0.0066044	0.87962	137	3	-0.67081	0.69047	0.73432	0.999945	13920	1	-0.67081	-2.73175
COMMD1	4	0.0018707	0.0066577	0.87962	138	3	-2.1654	0.7588	0.77638	0.999945	14732	1	-2.1654	-2.728
KPNB1	3	0.0018853	0.0053201	0.842774	139	3	-5.2896	0.99811	0.99817	0.999945	19066	0	-5.2896	-2.72462
HIST1H2AD	4	0.0018971	0.0067598	0.87962	140	3	-1.8863	0.9372	0.93729	0.999945	17828	0	-1.8863	-2.72191
INO80	4	0.0019146	0.0068266	0.87962	141	3	-3.549	0.97063	0.97071	0.999945	18494	0	-3.549	-2.71792
NDUFA1	4	0.0019329	0.0068909	0.87962	142	2	-0.44741	0.88372	0.88367	0.999945	16789	0	-0.44741	-2.71379
ST8SIA1	4	0.0019329	0.0068909	0.87962	143	3	-0.90354	0.9799	0.97998	0.999945	18697	0	-0.90354	-2.71379
GSTM5	4	0.0019423	0.0069193	0.87962	144	3	-1.7594	0.90757	0.90755	0.999945	17255	0	-1.7594	-2.71168
MFSD6L	4	0.001956	0.006968	0.87962	145	3	-1.0773	0.55128	0.66593	0.999945	12586	1	-1.0773	-2.70863
CGB1	4	0.0019605	0.00698	0.87962	146	3	-1.5224	0.98202	0.98205	0.999945	18740	0	-1.5224	-2.70763
PPAN-P2RY11	3	0.0019648	0.0055501	0.842774	147	3	-1.441	0.99804	0.99809	0.999945	19065	0	-1.441	-2.70668
JAKMIP2	4	0.0019839	0.007068	0.87962	148	3	-1.7402	0.93863	0.93869	0.999945	17856	0	-1.7402	-2.70248
CT47A12	4	0.0020097	0.0071675	0.87962	149	4	-1.385	0.99799	0.99799	0.999945	19064	0	-1.385	-2.69687
C3orf22	4	0.0020112	0.0071732	0.87962	150	4	-0.77185	0.99752	0.99751	0.999945	19048	0	-0.77185	-2.69654
B3GNT9	4	0.0020307	0.0072436	0.87962	151	4	-1.4047	0.99797	0.99797	0.999945	19063	0	-1.4047	-2.69235
HHIPL2	4	0.0020429	0.0072908	0.87962	152	3	-1.8079	0.95625	0.95628	0.999945	18220	0	-1.8079	-2.68975
FAM155A	4	0.0020554	0.0073359	0.87962	153	3	-1.5032	0.43334	0.58212	0.999945	11009	1	-1.5032	-2.6871
FAM181A	4	0.0020634	0.0073675	0.87962	154	3	-0.43329	0.30897	0.46165	0.999945	8711	1	-0.43329	-2.68542
MNX1	4	0.0020672	0.0073809	0.87962	155	4	-1.3292	0.99793	0.99793	0.999945	19062	0	-1.3292	-2.68462
NPIPB3	4	0.0020761	0.0074099	0.87962	156	3	-1.5654	0.85627	0.85616	0.999945	16290	0	-1.5654	-2.68275
SERPINA11	4	0.0021011	0.0075037	0.885252	157	4	-1.2311	0.9979	0.99789	0.999945	19061	0	-1.2311	-2.67755
CDK2	4	0.0021217	0.0075819	0.88804	158	4	-1.5579	0.99788	0.99787	0.999945	19060	0	-1.5579	-2.67332
RNASE1	4	0.0021339	0.0076203	0.88804	159	3	-1.2663	0.96463	0.96467	0.999945	18370	0	-1.2663	-2.67083
ZNF747	4	0.0021542	0.0077026	0.888349	160	4	-0.88273	0.99785	0.99784	0.999945	19059	0	-0.88273	-2.66671
CCT6A	2	0.0021716	0.004269	0.842554	161	2	-5.317	0.99783	0.9978	0.999945	19058	0	-5.317	-2.66322
OSBPL8	4	0.0021757	0.0077778	0.888349	162	4	-2.4386	0.99782	0.99783	0.999945	19057	0	-2.4386	-2.6624
AMOTL1	4	0.0021839	0.0078088	0.888349	163	4	-1.555	0.99782	0.99782	0.999945	19056	0	-1.555	-2.66077
EIF2A	4	0.0022085	0.0078948	0.892817	164	4	-1.014	0.99779	0.99779	0.999945	19055	0	-1.014	-2.6559
DNAJC25	4	0.0022241	0.0079601	0.894904	165	3	-1.8396	0.51032	0.6491	0.999945	12255	1	-1.8396	-2.65285
NDST2	4	0.002264	0.0081067	0.896466	166	2	-1.0901	0.77798	0.78984	0.999945	14984	1	-1.0901	-2.64512
SH3BP5L	4	0.0022663	0.0081109	0.896466	167	4	-1.1261	0.99773	0.99774	0.999945	19054	0	-1.1261	-2.64468
CCL3	4	0.0022722	0.0081306	0.896466	168	2	0.077339	0.1317	0.27081	0.99985	5147	2	0.077339	-2.64355
SCML4	4	0.0022804	0.0081616	0.896466	169	4	-1.8248	0.98997	0.98995	0.999945	18893	0	-1.8248	-2.64199
CACNA1A	4	0.0023057	0.0082549	0.901528	170	4	-2.177	0.99769	0.9977	0.999945	19053	0	-2.177	-2.6372
CCDC136	4	0.0023244	0.0083233	0.901633	171	1	0.30229	0.21282	0.36897	0.999945	6927	2	0.30229	-2.63369
CASP1	4	0.0023343	0.0083502	0.901633	172	2	0.013573	0.04552	0.11601	0.977641	2246	2	0.013573	-2.63184
PHOX2B	4	0.0023766	0.0084932	0.909719	173	2	-0.30438	0.74019	0.76403	0.999945	14487	1	-0.30438	-2.62404
DNAI2	4	0.0023981	0.0085673	0.909719	174	4	-1.0583	0.9976	0.9976	0.999945	19052	0	-1.0583	-2.62013
CCDC184	4	0.0024097	0.0085984	0.909719	175	4	-1.2057	0.99759	0.99758	0.999945	19051	0	-1.2057	-2.61804
C11orf88	4	0.0024308	0.0086802	0.909719	176	4	-1.1267	0.99755	0.99754	0.999945	19049	0	-1.1267	-2.61425
PKP2	4	0.0024403	0.0087118	0.909719	177	4	-0.98675	0.99756	0.99755	0.999945	19050	0	-0.98675	-2.61256
PTPRC	4	0.0024784	0.0088377	0.909719	178	3	-2.5406	0.7813	0.79237	0.999945	15033	1	-2.5406	-2.60583
KRTAP5-6	4	0.002481	0.008847	0.909719	179	3	-0.75169	0.93157	0.9317	0.999945	17719	0	-0.75169	-2.60537
PRKAB1	4	0.0024912	0.0088885	0.909719	180	4	-0.96321	0.99751	0.9975	0.999945	19047	0	-0.96321	-2.60359
TBX15	4	0.0024969	0.0089071	0.909719	181	3	-1.4803	0.87812	0.87809	0.999945	16696	0	-1.4803	-2.6026
HIST1H2AK	4	0.0025005	0.0089159	0.909719	182	4	-0.86955	0.9975	0.99749	0.999945	19046	0	-0.86955	-2.60197
DPP6	4	0.0025193	0.0089713	0.909719	183	4	-1.1739	0.99748	0.99747	0.999945	19045	0	-1.1739	-2.59872
KLF14	4	0.0025331	0.0090159	0.909719	184	2	-0.66624	0.57898	0.67811	0.999945	12827	1	-0.66624	-2.59635
RDH11	4	0.0025402	0.0090439	0.909719	185	4	-1.0778	0.99746	0.99745	0.999945	19044	0	-1.0778	-2.59513
KLF1	4	0.0025924	0.0092117	0.916173	186	4	-0.96494	0.99741	0.9974	0.999945	19043	0	-0.96494	-2.5863
GSPT2	4	0.0026011	0.009247	0.916173	187	3	-0.91831	0.73971	0.7637	0.999945	14481	1	-0.91831	-2.58484
SSX2IP	4	0.0026129	0.0092899	0.916173	188	3	-2.0489	0.71942	0.75119	0.999945	14244	1	-2.0489	-2.58288
SMAD6	4	0.0026161	0.0092998	0.916173	189	3	-1.8775	0.34149	0.49317	0.999945	9269	1	-1.8775	-2.58235
IARS	3	0.0026369	0.0073514	0.87962	190	3	-4.4491	0.99736	0.9974	0.999945	19042	0	-4.4491	-2.57891
C10orf82	4	0.0026408	0.0093827	0.917433	191	4	-0.79004	0.99736	0.99736	0.999945	19041	0	-0.79004	-2.57826
PDZD11	4	0.0026505	0.0094086	0.917433	192	4	-1.2962	0.99735	0.99735	0.999945	19040	0	-1.2962	-2.57667
ANGPT2	4	0.0026897	0.0095293	0.921799	193	1	0.0014263	0.34086	0.49255	0.999945	9258	2	0.0014263	-2.5703
POLR2E	4	0.0027418	0.0097116	0.921799	194	3	-2.0721	0.35535	0.50651	0.999945	9532	1	-2.0721	-2.56196
CD163L1	4	0.0027673	0.0098064	0.921799	195	3	-1.2231	0.49439	0.64185	0.999945	12113	1	-1.2231	-2.55794
OAF	4	0.002794	0.0099012	0.921799	196	1	0.5464	0.061258	0.14593	0.977641	2818	3	0.5464	-2.55377
CCDC129	4	0.0028269	0.010017	0.921799	197	4	-1.1162	0.99318	0.99321	0.999945	18952	0	-1.1162	-2.54869
SLC23A2	4	0.0028462	0.010084	0.921799	198	1	0.030965	0.72245	0.75302	0.999945	14280	1	0.030965	-2.54573
TMED10	4	0.0028751	0.010184	0.921799	199	3	-3.0855	0.49804	0.64428	0.999945	12163	1	-3.0855	-2.54135
ERAP1	4	0.0029101	0.010303	0.921799	200	2	-0.64478	0.26588	0.42017	0.999945	7929	1	-0.64478	-2.53609
SIKE1	4	0.0029136	0.010318	0.921799	201	3	-1.5511	0.5957	0.68588	0.999945	12961	1	-1.5511	-2.53557
KRTAP5-5	4	0.0029244	0.010352	0.921799	202	3	-1.4081	0.82412	0.8264	0.999945	15684	1	-1.4081	-2.53396
SPEN	4	0.0029244	0.010352	0.921799	203	2	0.014758	0.2555	0.41009	0.999945	7746	2	0.014758	-2.53396
UBE2J2	4	0.0029421	0.010426	0.921799	204	3	-2.1905	0.10823	0.23072	0.99039	4416	1	-2.1905	-2.53134
FBXL20	4	0.0029708	0.010516	0.921799	205	3	-1.3907	0.94825	0.9483	0.999945	18069	0	-1.3907	-2.52713
POP4	4	0.0029758	0.010532	0.921799	206	3	-2.0151	0.90534	0.90534	0.999945	17212	0	-2.0151	-2.5264
LIPK	4	0.0029907	0.010587	0.921799	207	4	-1.5438	0.99701	0.99703	0.999945	19039	0	-1.5438	-2.52423
MCOLN1	4	0.0030027	0.010631	0.921799	208	2	-0.33349	0.068607	0.15977	0.977641	3088	2	-0.33349	-2.52249
C1orf54	4	0.0030217	0.010692	0.921799	209	2	-0.65684	0.25017	0.40495	0.999945	7643	2	-0.65684	-2.51975
HHAT	4	0.0030526	0.010789	0.921799	210	4	-0.98657	0.99695	0.99698	0.999945	19038	0	-0.98657	-2.51533
FAM114A1	4	0.0030548	0.010797	0.921799	211	2	-0.17134	0.41482	0.56414	0.999945	10645	1	-0.17134	-2.51502
BTG2	4	0.0030554	0.010799	0.921799	212	4	-0.90602	0.99694	0.99697	0.999945	19037	0	-0.90602	-2.51493
TOE1	4	0.0030673	0.010833	0.921799	213	3	-2.176	0.67394	0.72511	0.999945	13749	1	-2.176	-2.51324
PRR23B	4	0.0030869	0.010902	0.921799	214	3	-1.1867	0.77422	0.78716	0.999945	14938	1	-1.1867	-2.51048
CPXM1	4	0.0030892	0.010911	0.921799	215	3	-2.0369	0.25525	0.40984	0.999945	7741	1	-2.0369	-2.51015
POU3F4	4	0.003107	0.010978	0.921799	216	2	-0.27797	0.25375	0.40839	0.999945	7708	2	-0.27797	-2.50766
TRPA1	4	0.0031435	0.01111	0.921799	217	3	-1.374	0.9129	0.91288	0.999945	17355	0	-1.374	-2.50259
PI16	4	0.0031676	0.011205	0.921799	218	4	-1.3867	0.99683	0.99686	0.999945	19034	0	-1.3867	-2.49927
ACVR2A	4	0.0031697	0.011211	0.921799	219	4	-1.041	0.99683	0.99686	0.999945	19033	0	-1.041	-2.49898
TEX13B	4	0.0031784	0.011245	0.921799	220	4	-1.4128	0.99682	0.99686	0.999945	19032	0	-1.4128	-2.49779
CD14	4	0.0031852	0.011269	0.921799	221	2	-0.31347	0.059203	0.14211	0.977641	2743	2	-0.31347	-2.49686
F3	4	0.0031852	0.011269	0.921799	222	1	0.41011	0.20986	0.36612	0.999945	6886	2	0.41011	-2.49686
SUN3	4	0.0032294	0.01141	0.921799	223	3	-1.9395	0.93097	0.9311	0.999945	17705	0	-1.9395	-2.49088
TP53	4	0.0032458	0.011468	0.921799	224	4	-0.9343	0.99675	0.99679	0.999945	19031	0	-0.9343	-2.48868
ZNF354B	4	0.0032635	0.011544	0.921799	225	3	-1.0182	0.97816	0.97832	0.999945	18662	0	-1.0182	-2.48632
TLE2	4	0.0032702	0.011564	0.921799	226	3	-1.3641	0.92694	0.92711	0.999945	17633	0	-1.3641	-2.48543
ZFYVE9	4	0.0032872	0.011619	0.921799	227	4	-1.3276	0.99671	0.99674	0.999945	19029	0	-1.3276	-2.48317
CSAD	4	0.0032924	0.011631	0.921799	228	3	-1.286	0.94588	0.94591	0.999945	18021	0	-1.286	-2.48249
GNG5	4	0.0033156	0.011705	0.921799	229	3	-0.98407	0.9471	0.94717	0.999945	18045	0	-0.98407	-2.47944
SPIC	4	0.0033257	0.011738	0.921799	230	3	-1.6363	0.96593	0.96598	0.999945	18397	0	-1.6363	-2.47812
HOXC6	4	0.0033293	0.011749	0.921799	231	3	-1.6636	0.79793	0.80494	0.999945	15282	1	-1.6636	-2.47765
UCMA	4	0.0033429	0.011796	0.921799	232	4	-0.90352	0.99666	0.99669	0.999945	19028	0	-0.90352	-2.47588
TMEM131	4	0.0033508	0.011823	0.921799	233	3	-2.5143	0.96271	0.96273	0.999945	18326	0	-2.5143	-2.47485
PBX2	4	0.0033678	0.011877	0.921799	234	2	-0.73499	0.77444	0.78733	0.999945	14943	1	-0.73499	-2.47265
PJA2	4	0.0033723	0.011896	0.921799	235	2	-0.88122	0.26977	0.4238	0.999945	8007	1	-0.88122	-2.47207
TRPC5OS	4	0.0033994	0.011986	0.921799	236	3	-1.141	0.95465	0.95468	0.999945	18182	0	-1.141	-2.4686
B4GALT4	4	0.0034006	0.011991	0.921799	237	4	-1.1405	0.9966	0.99663	0.999945	19027	0	-1.1405	-2.46844
COA6	2	0.0034083	0.0066417	0.87962	238	2	-3.0722	0.91838	0.91822	0.999945	17457	0	-3.0722	-2.46746
RNLS	4	0.0034465	0.012146	0.921799	239	2	-1.2934	0.85867	0.85849	0.999945	16334	0	-1.2934	-2.46262
ZNF621	4	0.003472	0.01224	0.921799	240	2	-0.29335	0.44495	0.59331	0.999945	11221	2	-0.29335	-2.45942
MGLL	4	0.0034811	0.012271	0.921799	241	2	-1.0532	0.76158	0.77829	0.999945	14773	1	-1.0532	-2.45828
MRAP2	4	0.0035109	0.012373	0.921799	242	4	-1.4548	0.99649	0.99652	0.999945	19026	0	-1.4548	-2.45458
OR51M1	4	0.0035207	0.012404	0.921799	243	4	-0.81246	0.99648	0.99651	0.999945	19025	0	-0.81246	-2.45337
OXNAD1	4	0.0035242	0.012417	0.921799	244	2	-0.11376	0.39792	0.5477	0.999945	10322	1	-0.11376	-2.45294
PLA2G7	4	0.0035283	0.012431	0.921799	245	4	-2.0174	0.99647	0.9965	0.999945	19024	0	-2.0174	-2.45243
VMO1	4	0.0035294	0.012435	0.921799	246	3	-1.3985	0.7102	0.74556	0.999945	14143	1	-1.3985	-2.4523
MVB12A	4	0.0035763	0.012579	0.921799	247	3	-0.99784	0.6157	0.69534	0.999945	13147	1	-0.99784	-2.44657
UBAC2	4	0.0035923	0.012631	0.921799	248	4	-1.3072	0.99641	0.99643	0.999945	19023	0	-1.3072	-2.44463
AMER2	4	0.0036262	0.012755	0.921799	249	4	-1.3588	0.99637	0.9964	0.999945	19022	0	-1.3588	-2.44055
HSD11B2	4	0.0036386	0.0128	0.921799	250	3	-1.6278	0.29403	0.44722	0.999945	8452	1	-1.6278	-2.43907
WDTC1	4	0.0036545	0.012855	0.921799	251	1	0.70307	0.064317	0.15177	0.977641	2945	3	0.70307	-2.43717
HIST1H4B	4	0.0036617	0.012876	0.921799	252	4	-2.2379	0.98858	0.98858	0.999945	18864	0	-2.2379	-2.43632
KDM6B	4	0.0036842	0.012947	0.921799	253	3	-1.3808	0.98079	0.98083	0.999945	18715	0	-1.3808	-2.43366
CYP4F22	4	0.0036997	0.013009	0.921799	254	4	-1.4578	0.9963	0.99632	0.999945	19021	0	-1.4578	-2.43183
MFSD1	4	0.0037018	0.013014	0.921799	255	3	-1.4804	0.87824	0.87821	0.999945	16699	0	-1.4804	-2.43159
LIX1L	4	0.0037188	0.013075	0.921799	256	2	-1.4162	0.91536	0.91541	0.999945	17399	0	-1.4162	-2.4296
PPIL1	4	0.0037284	0.013101	0.921799	257	4	-1.38	0.99627	0.99628	0.999945	19020	0	-1.38	-2.42848
MYOG	4	0.0037339	0.013119	0.921799	258	2	-0.86898	0.93587	0.93594	0.999945	17804	0	-0.86898	-2.42784
C1GALT1C1L	4	0.0037604	0.01321	0.921799	259	2	-0.59562	0.42077	0.56985	0.999945	10759	2	-0.59562	-2.42477
VSTM2B	4	0.0037704	0.013241	0.921799	260	4	-1.6856	0.99623	0.99624	0.999945	19019	0	-1.6856	-2.42361
TPRG1L	4	0.0037843	0.013291	0.921799	261	3	-1.6932	0.34597	0.49745	0.999945	9352	1	-1.6932	-2.42201
SNCAIP	4	0.0037849	0.013293	0.921799	262	2	-0.24906	0.93136	0.93151	0.999945	17715	0	-0.24906	-2.42195
G2E3	4	0.003786	0.013296	0.921799	263	4	-0.77892	0.99621	0.99622	0.999945	19018	0	-0.77892	-2.42182
ZFAND1	4	0.0038044	0.013347	0.921799	264	3	-1.6124	0.94873	0.94878	0.999945	18077	0	-1.6124	-2.41971
PTK2B	4	0.0038172	0.013385	0.921799	265	4	-0.77599	0.99618	0.99619	0.999945	19017	0	-0.77599	-2.41826
GEMIN4	4	0.0038367	0.01346	0.921799	266	2	-1.1646	0.52592	0.65542	0.999945	12392	1	-1.1646	-2.41604
C1orf195	4	0.003837	0.01346	0.921799	267	2	-0.26416	0.89518	0.89512	0.999945	17008	0	-0.26416	-2.41601
DDX42	3	0.0038469	0.010626	0.921799	268	3	-3.9348	0.99615	0.99624	0.999945	19016	0	-3.9348	-2.41489
AKAP4	4	0.0038578	0.013523	0.921799	269	4	-1.5407	0.99238	0.99241	0.999945	18936	0	-1.5407	-2.41366
NRIP2	4	0.0038712	0.013564	0.921799	270	2	-1.1431	0.9084	0.9084	0.999945	17270	0	-1.1431	-2.41215
RCOR1	4	0.0038833	0.013601	0.921799	271	3	-1.3243	0.36323	0.51415	0.999945	9694	1	-1.3243	-2.4108
ADAM20	4	0.0038891	0.013619	0.921799	272	1	0.12466	0.18468	0.3418	0.999945	6431	1	0.12466	-2.41015
IL18RAP	4	0.0038898	0.013621	0.921799	273	3	-1.6423	0.66044	0.71789	0.999945	13592	1	-1.6423	-2.41007
URB2	4	0.0038898	0.013621	0.921799	274	3	-3.4016	0.82944	0.83102	0.999945	15773	1	-3.4016	-2.41007
ZCCHC7	4	0.0039095	0.013685	0.921799	275	4	-0.80556	0.99609	0.99609	0.999945	19015	0	-0.80556	-2.40788
LHX8	4	0.0039413	0.013791	0.921799	276	2	-0.73782	0.80905	0.81374	0.999945	15444	1	-0.73782	-2.40436
WFDC10B	4	0.0039485	0.013813	0.921799	277	2	-0.72924	0.3058	0.45859	0.999945	8650	1	-0.72924	-2.40357
TMEM261	4	0.003964	0.013869	0.921799	278	3	-1.9454	0.40016	0.5499	0.999945	10366	1	-1.9454	-2.40187
TBCC	2	0.0039702	0.0077187	0.888349	279	2	-2.7177	0.99603	0.99602	0.999945	19014	0	-2.7177	-2.40119
DPPA4	4	0.0039786	0.013924	0.921799	280	4	-0.95703	0.99602	0.99601	0.999945	19013	0	-0.95703	-2.40027
ITFG1	4	0.0039927	0.013978	0.921799	281	3	-1.4258	0.6916	0.73495	0.999945	13930	1	-1.4258	-2.39873
ZNF880	4	0.0039934	0.013979	0.921799	282	1	0.49517	0.12313	0.25637	0.998096	4872	3	0.49517	-2.39866
TMEM229A	4	0.0039957	0.013987	0.921799	283	3	-1.6955	0.97211	0.97226	0.999945	18524	0	-1.6955	-2.39841
NEK7	4	0.0040102	0.014045	0.922408	284	4	-1.0262	0.99599	0.99598	0.999945	19011	0	-1.0262	-2.39683
GXYLT2	4	0.0040455	0.01416	0.922604	285	3	-0.79956	0.56554	0.67212	0.999945	12705	1	-0.79956	-2.39303
CDKN2A	4	0.0040634	0.014223	0.922604	286	4	-0.51521	0.99594	0.99592	0.999945	19010	0	-0.51521	-2.39111
UQCRHL	4	0.0040701	0.014247	0.922604	287	4	-1.5053	0.99593	0.99592	0.999945	19009	0	-1.5053	-2.39039
OGFOD1	4	0.0040976	0.014341	0.922604	288	2	-0.31225	0.2157	0.37177	0.999945	7000	1	-0.31225	-2.38747
NCOR2	4	0.0041322	0.014457	0.922604	289	3	-1.3598	0.46036	0.60844	0.999945	11504	1	-1.3598	-2.38382
CEP295NL	4	0.0041497	0.014514	0.922604	290	3	-1.2554	0.97401	0.97414	0.999945	18577	0	-1.2554	-2.38198
CCZ1B	4	0.0041529	0.014519	0.922604	291	2	-0.42416	0.21521	0.37129	0.999945	6985	2	-0.42416	-2.38165
SCEL	3	0.0041541	0.011442	0.921799	292	3	-1.1992	0.99585	0.99594	0.999945	19006	0	-1.1992	-2.38152
PNISR	4	0.0041801	0.014605	0.922604	293	3	-2.1418	0.8431	0.84333	0.999945	16029	1	-2.1418	-2.37881
RNMTL1	4	0.0042019	0.014684	0.922604	294	2	-0.43299	0.12388	0.25767	0.998096	4898	2	-0.43299	-2.37655
SLCO4A1	4	0.0042168	0.014736	0.922604	295	3	-1.1853	0.43175	0.58053	0.999945	10977	1	-1.1853	-2.37502
TUSC1	4	0.0042178	0.014739	0.922604	296	4	-1.0289	0.99578	0.99577	0.999945	19005	0	-1.0289	-2.37491
LRRC3B	4	0.0042508	0.014844	0.922604	297	3	-1.229	0.94735	0.94741	0.999945	18053	0	-1.229	-2.37153
IMPACT	4	0.004254	0.014856	0.922604	298	3	-0.61765	0.90738	0.90739	0.999945	17251	0	-0.61765	-2.3712
CAMK2N2	4	0.004277	0.014933	0.922604	299	4	-1.1263	0.99572	0.99571	0.999945	19004	0	-1.1263	-2.36886
HAPLN4	3	0.0042873	0.011828	0.921799	300	1	-0.22464	0.81571	0.81569	0.999945	15542	0	-0.22464	-2.36782
HOOK1	4	0.0043061	0.015027	0.922604	301	2	-0.32619	0.29337	0.4466	0.999945	8436	1	-0.32619	-2.36592
OR13A1	4	0.0043214	0.015077	0.922604	302	3	-1.0802	0.91809	0.9181	0.999945	17452	0	-1.0802	-2.36438
LPIN1	4	0.0043319	0.015114	0.922604	303	4	-0.62631	0.99567	0.99565	0.999945	19003	0	-0.62631	-2.36332
CTNNBIP1	4	0.0043582	0.0152	0.922604	304	2	-1.1277	0.49667	0.64375	0.999945	12155	1	-1.1277	-2.36069
LAPTM4B	4	0.0043841	0.015278	0.922604	305	3	-2.124	0.86329	0.86317	0.999945	16416	0	-2.124	-2.35812
PPIG	4	0.0043864	0.015286	0.922604	306	4	-1.2828	0.99561	0.9956	0.999945	19002	0	-1.2828	-2.35789
ZNF484	4	0.004403	0.015338	0.922604	307	3	-0.93669	0.80857	0.81333	0.999945	15434	1	-0.93669	-2.35625
IL37	4	0.0044195	0.01538	0.922604	308	2	-1.2821	0.76022	0.77736	0.999945	14752	1	-1.2821	-2.35463
TET2	4	0.0044624	0.015523	0.922604	309	1	0.74381	0.080917	0.1824	0.978253	3547	2	0.74381	-2.35043
UTP3	4	0.0044769	0.015576	0.922604	310	3	-4.3158	0.54493	0.66322	0.999945	12540	1	-4.3158	-2.34902
OR5K4	4	0.0044854	0.015609	0.922604	311	3	-1.4918	0.9512	0.95125	0.999945	18124	0	-1.4918	-2.3482
C5orf34	4	0.0045137	0.015709	0.922604	312	4	-1.4255	0.99464	0.99466	0.999945	18979	0	-1.4255	-2.34547
ZNF274	4	0.0045145	0.015712	0.922604	313	2	-0.29394	0.40165	0.55138	0.999945	10394	2	-0.29394	-2.34539
ZADH2	4	0.0045353	0.015781	0.922604	314	4	-1.364	0.99546	0.99546	0.999945	19000	0	-1.364	-2.34339
AMER1	4	0.0045354	0.015781	0.922604	315	3	-1.3889	0.49811	0.64431	0.999945	12164	1	-1.3889	-2.34338
CDC42	4	0.0045458	0.015814	0.922604	316	4	-1.1595	0.99545	0.99545	0.999945	18999	0	-1.1595	-2.34239
SIGLEC14	4	0.0045517	0.015836	0.922604	317	2	-0.98056	0.79391	0.80184	0.999945	15216	1	-0.98056	-2.34183
NOC2L	4	0.0045666	0.01588	0.922604	318	1	1.0501	0.0058164	0.020009	0.812049	462	2	1.0501	-2.34041
UBQLN1	4	0.0046074	0.016015	0.922604	319	4	-1.1687	0.99539	0.99539	0.999945	18998	0	-1.1687	-2.33654
LY6G6C	4	0.0046187	0.016051	0.922604	320	1	-0.095699	0.75878	0.77637	0.999945	14731	1	-0.095699	-2.33548
HMGN2	4	0.0046222	0.016065	0.922604	321	4	-0.95854	0.99538	0.99538	0.999945	18997	0	-0.95854	-2.33515
AARSD1	4	0.0046302	0.016091	0.922604	322	3	-1.8951	0.5489	0.6649	0.999945	12569	1	-1.8951	-2.3344
NDUFAF1	4	0.0046325	0.0161	0.922604	323	4	-2.238	0.99537	0.99537	0.999945	18996	0	-2.238	-2.33418
TAS2R10	4	0.0046478	0.016145	0.922604	324	4	-1.1262	0.99535	0.99535	0.999945	18995	0	-1.1262	-2.33275
RASGEF1C	4	0.0046478	0.016145	0.922604	325	2	-0.97537	0.09528	0.20824	0.988157	3976	1	-0.97537	-2.33275
VPS13D	4	0.004651	0.016158	0.922604	326	4	-2.515	0.99535	0.99534	0.999945	18994	0	-2.515	-2.33245
NOL8	4	0.0046599	0.016187	0.922604	327	4	-1.1241	0.99534	0.99534	0.999945	18993	0	-1.1241	-2.33162
AGTRAP	4	0.0046708	0.01622	0.922604	328	1	0.28573	0.25676	0.41132	0.999945	7769	2	0.28573	-2.33061
TTC23	4	0.0047001	0.01633	0.924849	329	4	-0.84967	0.9953	0.9953	0.999945	18992	0	-0.84967	-2.32789
LCNL1	4	0.0047076	0.016356	0.924849	330	4	-0.87042	0.99529	0.99529	0.999945	18991	0	-0.87042	-2.3272
ADAMTSL4	4	0.0047229	0.016412	0.925246	331	2	-0.27096	0.2621	0.41654	0.999945	7869	1	-0.27096	-2.32579
CDC37L1	4	0.0047603	0.016537	0.929572	332	3	-1.6293	0.595	0.68553	0.999945	12954	1	-1.6293	-2.32237
LOC100130357	3	0.0047689	0.01317	0.921799	333	2	-1.5085	0.55496	0.59849	0.999945	12616	1	-1.5085	-2.32158
DMRT3	4	0.004775	0.016604	0.930133	334	3	-0.44523	0.62483	0.69984	0.999945	13237	1	-0.44523	-2.32103
PSAP	4	0.0047969	0.016677	0.930133	335	3	-1.8553	0.88372	0.88367	0.999945	16788	0	-1.8553	-2.31904
AQP5	4	0.004813	0.016729	0.930133	336	2	-1.6466	0.0058164	0.020009	0.812049	458	1	-1.6466	-2.31758
IRF2BPL	4	0.0048271	0.016773	0.930133	337	3	-0.47848	0.95988	0.95992	0.999945	18275	0	-0.47848	-2.31631
SAMSN1	4	0.0048344	0.01679	0.930133	338	4	-1.7219	0.9826	0.98262	0.999945	18750	0	-1.7219	-2.31566
AMN1	4	0.0048644	0.016888	0.930508	339	2	-0.67587	0.77217	0.78573	0.999945	14905	1	-0.67587	-2.31297
PRKAA1	4	0.0048694	0.016911	0.930508	340	4	-1.7923	0.99513	0.99514	0.999945	18990	0	-1.7923	-2.31252
C12orf43	4	0.0048792	0.016943	0.930508	341	1	0.74699	0.034965	0.095256	0.973453	1856	2	0.74699	-2.31165
C1orf95	3	0.0049127	0.013548	0.921799	342	2	-1.1158	0.61267	0.63781	0.999945	13119	1	-1.1158	-2.30868
GMIP	4	0.0049313	0.017117	0.935446	343	3	-0.51187	0.87783	0.87777	0.999945	16688	0	-0.51187	-2.30704
PPP3CC	4	0.0049372	0.017134	0.935446	344	4	-1.1046	0.99506	0.99508	0.999945	18987	0	-1.1046	-2.30652
MTRNR2L8	4	0.0049528	0.01718	0.935446	345	3	-1.6986	0.81727	0.82054	0.999945	15568	1	-1.6986	-2.30515
TDG	4	0.0049766	0.017259	0.935802	346	3	-1.2051	0.089056	0.19715	0.986903	3800	1	-1.2051	-2.30307
ANKRD20A3	4	0.0050145	0.017372	0.935802	347	3	-0.97514	0.84864	0.84862	0.999945	16132	1	-0.97514	-2.29977
COMMD10	4	0.0050266	0.017418	0.935802	348	3	-1.206	0.81326	0.81723	0.999945	15508	1	-1.206	-2.29873
WTIP	4	0.0050616	0.017535	0.935802	349	3	-1.8755	0.47589	0.62369	0.999945	11780	1	-1.8755	-2.29571
ASB2	4	0.0050645	0.017545	0.935802	350	4	-0.84967	0.98482	0.98482	0.999945	18789	0	-0.84967	-2.29546
XCL1	4	0.0050875	0.017627	0.935802	351	2	-0.39651	0.86394	0.86382	0.999945	16429	0	-0.39651	-2.2935
SRSF2	1	0.0051168	0.005045	0.842774	352	1	-2.5722	0.99488	0.99494	0.999945	18986	0	-2.5722	-2.291
SPAG8	4	0.0051396	0.017785	0.935802	353	2	-0.6756	0.20142	0.3579	0.999945	6746	2	-0.6756	-2.28907
HYAL3	4	0.0051436	0.017794	0.935802	354	3	-1.4683	0.96738	0.96742	0.999945	18434	0	-1.4683	-2.28873
ARHGEF5	4	0.0051449	0.017797	0.935802	355	4	-0.62008	0.99486	0.99486	0.999945	18985	0	-0.62008	-2.28862
SAMD5	4	0.0051474	0.017805	0.935802	356	4	-0.8567	0.99485	0.99485	0.999945	18984	0	-0.8567	-2.28841
PCDHGA2	4	0.0051619	0.017852	0.935802	357	3	-1.3191	0.70446	0.74224	0.999945	14072	1	-1.3191	-2.28719
HDC	4	0.0051751	0.0179	0.935802	358	4	-0.90815	0.99482	0.99483	0.999945	18983	0	-0.90815	-2.28608
PABPC4L	4	0.0051771	0.017906	0.935802	359	4	-0.75871	0.99482	0.99483	0.999945	18982	0	-0.75871	-2.28591
ANKZF1	4	0.0051892	0.017949	0.935802	360	4	-0.7358	0.99481	0.99482	0.999945	18981	0	-0.7358	-2.2849
RABEPK	4	0.0051923	0.01796	0.935802	361	4	-1.5798	0.99481	0.99482	0.999945	18980	0	-1.5798	-2.28464
ASNA1	4	0.0052203	0.018057	0.935802	362	3	-1.7561	0.74522	0.7673	0.999945	14559	1	-1.7561	-2.2823
PSEN2	4	0.0052437	0.018139	0.935802	363	2	-0.43541	0.29012	0.44351	0.999945	8364	1	-0.43541	-2.28036
PPIAL4A	3	0.0052724	0.01452	0.922604	364	2	-3.0548	0.12319	0.21995	0.98925	4875	1	-3.0548	-2.27799
RPS6KL1	4	0.0052783	0.018254	0.935802	365	3	-0.94178	0.96359	0.96363	0.999945	18339	0	-0.94178	-2.27751
SAFB	4	0.00528	0.018258	0.935802	366	3	-0.9767	0.87847	0.87842	0.999945	16705	0	-0.9767	-2.27737
ATP6V1G1	4	0.0052827	0.018269	0.935802	367	3	-2.867	0.83276	0.83399	0.999945	15828	1	-2.867	-2.27714
CDH8	4	0.0052951	0.018314	0.935802	368	3	-1.7141	0.011219	0.037237	0.870773	800	1	-1.7141	-2.27613
ZBED4	4	0.0052958	0.018315	0.935802	369	2	-0.16476	0.47894	0.62666	0.999945	11834	2	-0.16476	-2.27607
POU5F1	4	0.0053103	0.018362	0.935802	370	3	-1.4535	0.8911	0.89105	0.999945	16937	0	-1.4535	-2.27488
NSF	4	0.0053103	0.018362	0.935802	371	3	-2.2401	0.37249	0.52313	0.999945	9862	1	-2.2401	-2.27488
AK4	4	0.0053479	0.018479	0.937461	372	2	-0.33514	0.48821	0.63573	0.999945	12003	1	-0.33514	-2.27182
SPDL1	3	0.0053654	0.01477	0.922604	373	2	-5.1754	0.1004	0.19094	0.982649	4170	1	-5.1754	-2.2704
CPT1B	4	0.005371	0.018552	0.937461	374	4	-1.2001	0.99463	0.99465	0.999945	18978	0	-1.2001	-2.26994
PPP2R5D	4	0.0053855	0.018596	0.937461	375	3	-2.8831	0.65718	0.71619	0.999945	13558	1	-2.8831	-2.26877
PRR34	4	0.0053999	0.018645	0.937461	376	1	-0.14785	0.81232	0.81644	0.999945	15493	1	-0.14785	-2.26761
SRSF10	4	0.0054424	0.018802	0.937461	377	4	-1.147	0.99456	0.99458	0.999945	18977	0	-1.147	-2.26421
RUSC1-AS1	4	0.0054487	0.018824	0.937461	378	4	-0.96501	0.99455	0.99457	0.999945	18976	0	-0.96501	-2.26371
RAB42	4	0.005452	0.018836	0.937461	379	2	-0.12995	0.42629	0.57529	0.999945	10867	1	-0.12995	-2.26344
KBTBD11	4	0.0055041	0.019011	0.94232	380	1	0.36754	0.16453	0.32235	0.999945	6091	2	0.36754	-2.25931
GBX1	4	0.0055495	0.019149	0.94232	381	4	-0.8063	0.99445	0.99447	0.999945	18974	0	-0.8063	-2.25575
C7orf50	4	0.0055561	0.019167	0.94232	382	2	0.0073924	0.23893	0.39414	0.999945	7442	2	0.0073924	-2.25523
CORT	4	0.0055791	0.019244	0.94232	383	3	-1.3133	0.97364	0.97379	0.999945	18568	0	-1.3133	-2.25344
UBE2D2	4	0.0055882	0.019272	0.94232	384	2	-0.8171	0.85046	0.85038	0.999945	16169	1	-0.8171	-2.25273
GSTM4	4	0.0056043	0.019324	0.94232	385	2	-1.6107	0.8503	0.85023	0.999945	16164	1	-1.6107	-2.25148
CWC25	4	0.0056082	0.019338	0.94232	386	3	-0.80422	0.14966	0.30059	0.999945	5695	1	-0.80422	-2.25118
ZSCAN26	4	0.0056112	0.019354	0.94232	387	2	-0.74642	0.84325	0.84346	0.999945	16031	1	-0.74642	-2.25094
MOB3B	4	0.0056181	0.019377	0.94232	388	3	-1.7768	0.97429	0.97444	0.999945	18581	0	-1.7768	-2.25041
SNAI1	4	0.0056334	0.019428	0.942416	389	4	-1.0459	0.99437	0.99439	0.999945	18973	0	-1.0459	-2.24923
HNRNPL	4	0.0056603	0.019512	0.94267	390	1	0.71087	0.083364	0.18686	0.978253	3618	2	0.71087	-2.24716
ZNF707	4	0.0056989	0.019634	0.94267	391	2	-1.0523	0.50733	0.64794	0.999945	12229	1	-1.0523	-2.24421
POGK	4	0.0057466	0.019792	0.94267	392	4	-1.0555	0.99425	0.99428	0.999945	18972	0	-1.0555	-2.24059
CCIN	4	0.0057569	0.019823	0.94267	393	2	-0.67743	0.85831	0.85814	0.999945	16322	0	-0.67743	-2.23981
ATP10B	4	0.0057635	0.019841	0.94267	394	4	-0.98512	0.99424	0.99427	0.999945	18971	0	-0.98512	-2.23931
STK25	4	0.0057831	0.019895	0.94267	395	3	-1.3572	0.46089	0.60895	0.999945	11515	1	-1.3572	-2.23784
IGFBPL1	4	0.0057871	0.019913	0.94267	396	4	-0.75582	0.99421	0.99425	0.999945	18970	0	-0.75582	-2.23754
TNFRSF10A	4	0.0058059	0.019969	0.94267	397	3	-0.78661	0.43389	0.58263	0.999945	11021	1	-0.78661	-2.23613
INO80E	4	0.0058164	0.020009	0.94267	398	2	-0.036693	0.36008	0.51108	0.999945	9636	2	-0.036693	-2.23535
PPM1E	4	0.0058405	0.020086	0.94267	399	4	-1.6342	0.99416	0.9942	0.999945	18969	0	-1.6342	-2.23355
CD47	4	0.0058435	0.020095	0.94267	400	3	-1.2165	0.8626	0.8625	0.999945	16399	0	-1.2165	-2.23333
SSR3	4	0.0058685	0.020187	0.94267	401	2	-0.80707	0.82041	0.82318	0.999945	15627	1	-0.80707	-2.23147
FAM163A	4	0.0058739	0.020203	0.94267	402	3	-1.1372	0.96679	0.96685	0.999945	18418	0	-1.1372	-2.23107
CEP57L1	4	0.0058775	0.020214	0.94267	403	4	-1.3092	0.99412	0.99416	0.999945	18968	0	-1.3092	-2.23081
DHRS7	4	0.0059205	0.020361	0.94267	404	2	-0.52144	0.39009	0.54008	0.999945	10176	2	-0.52144	-2.22764
LRRC57	4	0.0059232	0.020372	0.94267	405	2	-0.79252	0.6543	0.71467	0.999945	13528	1	-0.79252	-2.22744
ALG1	4	0.0059726	0.020547	0.94267	406	3	-2.2211	0.85413	0.85399	0.999945	16242	1	-2.2211	-2.22384
ASUN	4	0.0059781	0.020569	0.94267	407	4	-1.0296	0.99402	0.99407	0.999945	18967	0	-1.0296	-2.22344
MAGEB3	4	0.0059916	0.020621	0.94267	408	3	-1.1741	0.76948	0.78384	0.999945	14867	1	-1.1741	-2.22246
HIST1H2AL	4	0.006039	0.020788	0.94267	409	4	-0.73466	0.99396	0.99401	0.999945	18966	0	-0.73466	-2.21903
PCDHGB2	4	0.0060441	0.020804	0.94267	410	3	-1.117	0.54195	0.66199	0.999945	12520	1	-1.117	-2.21867
PCDH1	4	0.0060441	0.020804	0.94267	411	3	-1.0606	0.7223	0.75294	0.999945	14278	1	-1.0606	-2.21867
PTGR1	4	0.0060679	0.020881	0.94267	412	3	-1.8676	0.92178	0.92193	0.999945	17529	0	-1.8676	-2.21696
LOC388780	4	0.0060767	0.020912	0.94267	413	2	-0.37181	0.42949	0.57842	0.999945	10927	1	-0.37181	-2.21633
HCFC1R1	4	0.0061021	0.020988	0.94267	414	4	-1.1298	0.9939	0.99393	0.999945	18965	0	-1.1298	-2.21452
C6orf58	4	0.0061089	0.021007	0.94267	415	3	-1.4078	0.31947	0.47185	0.999945	8897	1	-1.4078	-2.21404
PNPLA7	4	0.0061287	0.021063	0.94267	416	3	-1.4967	0.94773	0.94778	0.999945	18060	0	-1.4967	-2.21263
PPA2	4	0.0061588	0.021168	0.94267	417	4	-3.0579	0.98469	0.98468	0.999945	18786	0	-3.0579	-2.2105
C14orf39	4	0.0061783	0.021233	0.94267	418	4	-1.19	0.99382	0.99385	0.999945	18964	0	-1.19	-2.20913
HFE2	4	0.0061807	0.021238	0.94267	419	3	-0.81376	0.33283	0.4847	0.999945	9130	1	-0.81376	-2.20896
TAZ	4	0.0062031	0.021305	0.94267	420	4	-1.17	0.9938	0.99383	0.999945	18963	0	-1.17	-2.20739
MAPK3	4	0.0062288	0.021396	0.94267	421	2	-0.41245	0.29311	0.44635	0.999945	8431	2	-0.41245	-2.2056
RBM28	4	0.0062328	0.021408	0.94267	422	2	-0.29038	0.16693	0.32467	0.999945	6144	2	-0.29038	-2.20532
ZNF717	4	0.0062345	0.021414	0.94267	423	3	-1.156	0.43722	0.58582	0.999945	11089	1	-1.156	-2.2052
AIM1L	4	0.0062361	0.021422	0.94267	424	4	-0.78151	0.99376	0.99379	0.999945	18962	0	-0.78151	-2.20509
OR4M1	4	0.0062542	0.021478	0.94267	425	4	-1.1403	0.99375	0.99378	0.999945	18961	0	-1.1403	-2.20383
EID3	4	0.0062848	0.021565	0.94267	426	2	0.093282	0.16296	0.32082	0.999945	6058	2	0.093282	-2.20171
ZNF425	4	0.006299	0.021606	0.94267	427	4	-1.1785	0.9937	0.99373	0.999945	18960	0	-1.1785	-2.20073
SIGIRR	4	0.0063368	0.021727	0.94267	428	2	-0.2027	0.52898	0.65664	0.999945	12413	1	-0.2027	-2.19813
NOP58	4	0.0063377	0.02173	0.94267	429	4	-1.7749	0.99366	0.99369	0.999945	18959	0	-1.7749	-2.19807
CEP192	4	0.0063453	0.021758	0.94267	430	2	-1.5429	0.41931	0.56844	0.999945	10723	2	-1.5429	-2.19755
TAS2R7	4	0.0063653	0.021826	0.94267	431	4	-0.80318	0.99363	0.99366	0.999945	18958	0	-0.80318	-2.19618
RAB3GAP2	4	0.0063746	0.021858	0.94267	432	2	-0.83188	0.66522	0.7204	0.999945	13647	1	-0.83188	-2.19555
VGLL4	4	0.0063794	0.021874	0.94267	433	3	-0.97422	0.805	0.81047	0.999945	15384	1	-0.97422	-2.19522
BCL9L	4	0.0064002	0.021939	0.94267	434	4	-0.88374	0.9936	0.99363	0.999945	18957	0	-0.88374	-2.19381
RASA1	4	0.0064138	0.021981	0.94267	435	4	-1.3871	0.99359	0.99362	0.999945	18956	0	-1.3871	-2.19288
ROPN1	4	0.0064211	0.021998	0.94267	436	3	-1.1291	0.27039	0.42439	0.999945	8018	1	-1.1291	-2.19239
SLC25A2	4	0.0064409	0.022071	0.943662	437	3	-0.79841	0.8848	0.88473	0.999945	16816	0	-0.79841	-2.19105
SHC1	4	0.0064929	0.022231	0.948102	438	1	0.037644	0.8359	0.83677	0.999945	15896	1	0.037644	-2.18756
TSSK1B	4	0.0065071	0.022274	0.948102	439	3	-1.3988	0.976	0.9762	0.999945	18618	0	-1.3988	-2.18661
CYB5R1	4	0.0065794	0.022511	0.95026	440	3	-1.3813	0.5817	0.67936	0.999945	12851	1	-1.3813	-2.18181
PANK1	4	0.0065948	0.022558	0.95026	441	3	-1.5579	0.97791	0.9781	0.999945	18657	0	-1.5579	-2.1808
PTPRCAP	4	0.006597	0.022566	0.95026	442	3	-2.423	0.091734	0.20196	0.988157	3878	1	-2.423	-2.18065
CARD16	4	0.0066609	0.022784	0.95026	443	2	-1.181	0.51449	0.65078	0.999945	12292	1	-1.181	-2.17647
CC2D1A	4	0.006675	0.022827	0.95026	444	2	-0.67608	0.13908	0.28318	0.999944	5359	2	-0.67608	-2.17555
SNX14	4	0.006675	0.022827	0.95026	445	1	0.031573	0.47773	0.62544	0.999945	11816	2	0.031573	-2.17555
ALDOA	4	0.0066797	0.022843	0.95026	446	4	-2.9488	0.99332	0.99335	0.999945	18955	0	-2.9488	-2.17524
MAGEE2	4	0.0066859	0.022864	0.95026	447	2	-0.83706	0.92206	0.92221	0.999945	17536	0	-0.83706	-2.17484
C22orf34	4	0.0067009	0.022918	0.95026	448	3	-1.1012	0.97614	0.97634	0.999945	18623	0	-1.1012	-2.17387
TRPM7	4	0.0067112	0.022948	0.95026	449	3	-1.8142	0.16474	0.32256	0.999945	6097	1	-1.8142	-2.1732
DRD3	4	0.0067159	0.022966	0.95026	450	3	-0.98189	0.20892	0.36523	0.999945	6868	1	-0.98189	-2.1729
OR51G1	4	0.006753	0.023102	0.95026	451	2	-0.30508	0.52294	0.65421	0.999945	12364	1	-0.30508	-2.1705
CLEC2B	4	0.0067661	0.023144	0.95026	452	2	-0.76907	0.46128	0.60934	0.999945	11524	1	-0.76907	-2.16966
SUV420H1	4	0.0068008	0.023249	0.95026	453	4	-1.4248	0.9932	0.99323	0.999945	18953	0	-1.4248	-2.16744
PRSS55	4	0.0068008	0.023249	0.95026	454	4	-0.69942	0.9932	0.99323	0.999945	18954	0	-0.69942	-2.16744
MAT2A	3	0.0068093	0.018552	0.937461	455	2	-3.1058	0.60745	0.63413	0.999945	13068	1	-3.1058	-2.1669
LIN52	4	0.0068425	0.02337	0.95026	456	3	-2.2247	0.72368	0.75378	0.999945	14298	1	-2.2247	-2.16479
NDUFB11	4	0.0068543	0.02341	0.95026	457	3	-2.6717	0.82081	0.82352	0.999945	15635	1	-2.6717	-2.16404
TMEM41A	4	0.006857	0.023421	0.95026	458	4	-1.4503	0.99275	0.99278	0.999945	18946	0	-1.4503	-2.16387
VN1R2	4	0.0068872	0.02351	0.95026	459	2	-0.83463	0.16005	0.31759	0.999945	5993	1	-0.83463	-2.16196
IGF2R	4	0.0068972	0.02354	0.95026	460	3	-1.7803	0.031588	0.088513	0.964357	1727	1	-1.7803	-2.16133
SMAD7	3	0.0069083	0.018821	0.937461	461	3	-1.0521	0.99309	0.99323	0.999945	18951	0	-1.0521	-2.16063
ZNF277	4	0.0069135	0.023585	0.95026	462	4	-0.72892	0.99309	0.99311	0.999945	18950	0	-0.72892	-2.1603
HMCN2	4	0.0069384	0.023669	0.95026	463	3	-1.1253	0.73973	0.76372	0.999945	14482	1	-1.1253	-2.15874
C15orf39	4	0.0069424	0.023676	0.95026	464	4	-1.392	0.99306	0.99308	0.999945	18949	0	-1.392	-2.15849
TPST1	4	0.0069426	0.023677	0.95026	465	3	-1.7244	0.94732	0.94738	0.999945	18052	0	-1.7244	-2.15848
CCDC85A	4	0.0069583	0.023724	0.95026	466	3	-2.0053	0.57661	0.67702	0.999945	12807	1	-2.0053	-2.1575
TOMM20	4	0.0069634	0.023746	0.95026	467	3	-1.3266	0.19032	0.34727	0.999945	6542	1	-1.3266	-2.15718
CDK5R1	4	0.0069734	0.023785	0.95026	468	3	-1.3986	0.89609	0.89604	0.999945	17032	0	-1.3986	-2.15656
LILRB5	4	0.0070017	0.023889	0.95026	469	2	-0.3904	0.16431	0.32214	0.999945	6087	2	-0.3904	-2.1548
TRAF4	4	0.0070131	0.023922	0.95026	470	3	-0.55224	0.18298	0.34015	0.999945	6405	1	-0.55224	-2.15409
RPL10A	2	0.0070176	0.013413	0.921799	471	2	-3.2823	0.99298	0.99298	0.999945	18948	0	-3.2823	-2.15381
SMIM24	4	0.0070273	0.023963	0.95026	472	2	-0.49528	0.2023	0.35875	0.999945	6760	2	-0.49528	-2.15321
SLC22A9	4	0.0070273	0.023963	0.95026	473	2	-1.6441	0.74552	0.76749	0.999945	14563	1	-1.6441	-2.15321
NUF2	4	0.0070287	0.023967	0.95026	474	3	-2.7538	0.94531	0.94532	0.999945	18007	0	-2.7538	-2.15312
IMPDH2	4	0.007064	0.024084	0.95026	475	3	-1.8307	0.5328	0.65817	0.999945	12437	1	-1.8307	-2.15095
PRTFDC1	4	0.0070651	0.024088	0.95026	476	1	0.23238	0.15727	0.31311	0.999945	5925	2	0.23238	-2.15088
BPY2C	4	0.0070657	0.024089	0.95026	477	2	-0.92445	0.79439	0.8022	0.999945	15225	1	-0.92445	-2.15084
JAKMIP3	4	0.0070735	0.024114	0.95026	478	4	-1.268	0.99293	0.99295	0.999945	18947	0	-1.268	-2.15037
PTGR2	4	0.0071691	0.024442	0.959657	479	3	-0.76152	0.81752	0.82075	0.999945	15571	1	-0.76152	-2.14454
DDX24	4	0.0072211	0.024599	0.959657	480	3	-1.3088	0.31625	0.46878	0.999945	8830	1	-1.3088	-2.1414
YTHDF3	4	0.0072619	0.024724	0.959657	481	3	-1.1054	0.39902	0.54878	0.999945	10348	1	-1.1054	-2.13895
DHRS13	4	0.0072731	0.024761	0.959657	482	1	-0.12764	0.041552	0.10826	0.977641	2096	1	-0.12764	-2.13828
PTPRE	4	0.0073019	0.024856	0.959657	483	4	-0.72912	0.9927	0.99273	0.999945	18945	0	-0.72912	-2.13656
TBC1D10A	4	0.0073038	0.024861	0.959657	484	4	-0.55543	0.9927	0.99273	0.999945	18944	0	-0.55543	-2.13645
HBA2	4	0.007324	0.024929	0.959657	485	3	-1.0872	0.83146	0.83287	0.999945	15804	1	-1.0872	-2.13525
DLX2	4	0.0073349	0.024962	0.959657	486	2	-0.92253	0.41873	0.56788	0.999945	10713	2	-0.92253	-2.13461
C19orf12	4	0.007351	0.025007	0.959657	487	3	-1.1785	0.064188	0.15153	0.977641	2939	1	-1.1785	-2.13365
TNFSF13	4	0.0073536	0.025016	0.959657	488	4	-1.5166	0.99265	0.99268	0.999945	18943	0	-1.5166	-2.1335
TOX	4	0.0073877	0.025121	0.959657	489	3	-0.95983	0.73709	0.76201	0.999945	14458	1	-0.95983	-2.13149
KRTAP9-2	4	0.0074081	0.025181	0.959657	490	3	-0.92859	0.95527	0.9553	0.999945	18198	0	-0.92859	-2.13029
CCDC122	4	0.0074089	0.025185	0.959657	491	4	-0.80839	0.99259	0.99262	0.999945	18942	0	-0.80839	-2.13025
MRPS22	4	0.0074214	0.025223	0.959657	492	4	-0.94261	0.99258	0.99261	0.999945	18941	0	-0.94261	-2.12951
CT45A2	2	0.0074229	0.014143	0.922604	493	1	-1.032	0.80304	0.80252	0.999945	15350	0	-1.032	-2.12943
NXNL1	4	0.007429	0.025246	0.959657	494	2	-0.26937	0.84024	0.84068	0.999945	15981	1	-0.26937	-2.12907
PPCS	4	0.0074344	0.025259	0.959657	495	3	-1.5907	0.69729	0.73814	0.999945	13988	1	-1.5907	-2.12875
TGM4	4	0.0074502	0.025309	0.959657	496	2	-1.1389	0.45109	0.59925	0.999945	11335	2	-1.1389	-2.12783
C14orf1	4	0.0075117	0.02552	0.959657	497	4	-1.0294	0.99249	0.99252	0.999945	18940	0	-1.0294	-2.12426
STKLD1	4	0.0075134	0.025524	0.959657	498	2	-0.53143	0.17182	0.32945	0.999945	6228	1	-0.53143	-2.12416
BCL10	4	0.0075211	0.025544	0.959657	499	4	-1.143	0.99248	0.9925	0.999945	18939	0	-1.143	-2.12372
MRPS11	4	0.0075293	0.025571	0.959657	500	2	-0.97394	0.20673	0.36309	0.999945	6830	1	-0.97394	-2.12325
XRN2	3	0.0075313	0.020435	0.94267	501	3	-3.1279	0.99247	0.99258	0.999945	18938	0	-3.1279	-2.12313
ACTR1A	3	0.0075313	0.020435	0.94267	502	3	-3.1279	0.99247	0.99258	0.999945	18937	0	-3.1279	-2.12313
NFATC4	4	0.007533	0.02558	0.959657	503	2	0.18162	0.12744	0.26363	0.998096	5002	2	0.18162	-2.12303
C16orf78	4	0.007585	0.025739	0.959657	504	2	-0.48712	0.75965	0.77697	0.999945	14745	1	-0.48712	-2.12004
RBFA	4	0.0075866	0.025745	0.959657	505	3	-2.1048	0.42982	0.57874	0.999945	10934	1	-2.1048	-2.11995
PKD1L1	4	0.0076124	0.025822	0.959657	506	3	-1.1475	0.95444	0.95446	0.999945	18177	0	-1.1475	-2.11848
SHKBP1	4	0.007637	0.025889	0.959657	507	1	0.033095	0.41691	0.56615	0.999945	10679	2	0.033095	-2.11708
AGR3	4	0.0076567	0.025947	0.959657	508	3	-1.5896	0.98145	0.98146	0.999945	18726	0	-1.5896	-2.11596
CWF19L1	4	0.0076636	0.025968	0.959657	509	4	-1.3332	0.99234	0.99236	0.999945	18935	0	-1.3332	-2.11557
KLC2	4	0.0076778	0.026004	0.959657	510	4	-0.81633	0.99232	0.99235	0.999945	18934	0	-0.81633	-2.11476
ZNF224	4	0.0076889	0.026033	0.959657	511	2	0.67655	0.018886	0.060437	0.923794	1230	2	0.67655	-2.11414
F8A3	4	0.0076901	0.026039	0.959657	512	4	-1.2874	0.99231	0.99234	0.999945	18933	0	-1.2874	-2.11407
RBM15	4	0.0077139	0.026112	0.959657	513	3	-1.5546	0.59365	0.6849	0.999945	12945	1	-1.5546	-2.11273
RBKS	4	0.0077261	0.026159	0.959657	514	2	-0.88747	0.68252	0.72986	0.999945	13839	1	-0.88747	-2.11204
HEXB	4	0.0077388	0.026192	0.959657	515	4	-1.538	0.99141	0.99144	0.999945	18921	0	-1.538	-2.11133
RAN	3	0.0077434	0.020988	0.94267	516	2	-3.6905	0.30508	0.44283	0.999945	8634	1	-3.6905	-2.11107
SEZ6L2	4	0.0077472	0.026222	0.959657	517	4	-0.56416	0.99225	0.99228	0.999945	18931	0	-0.56416	-2.11086
PGBD5	4	0.0077616	0.02627	0.959657	518	4	-0.59926	0.99224	0.99227	0.999945	18929	0	-0.59926	-2.11005
PACS2	4	0.0077637	0.026285	0.959657	519	2	-0.86313	0.83739	0.83814	0.999945	15920	1	-0.86313	-2.10993
IPO13	4	0.007812	0.026436	0.959657	520	3	-1.8669	0.4748	0.62259	0.999945	11765	1	-1.8669	-2.10724
CCDC66	4	0.0078171	0.026456	0.959657	521	4	-0.76698	0.99218	0.9922	0.999945	18928	0	-0.76698	-2.10695
LKAAEAR1	4	0.0078228	0.026472	0.959657	522	3	-1.2039	0.82536	0.82742	0.999945	15702	1	-1.2039	-2.10664
HABP4	4	0.0078389	0.026522	0.959657	523	2	-0.54097	0.19679	0.35344	0.999945	6662	2	-0.54097	-2.10574
AGBL2	4	0.0078439	0.026539	0.959657	524	4	-0.94408	0.99216	0.99218	0.999945	18927	0	-0.94408	-2.10547
DKKL1	4	0.0078449	0.026542	0.959657	525	3	-0.7762	0.94719	0.94725	0.999945	18048	0	-0.7762	-2.10541
AQP12B	4	0.0078497	0.026562	0.959657	526	3	-1.3724	0.90301	0.903	0.999945	17173	0	-1.3724	-2.10515
DNAJC5B	4	0.0079103	0.026753	0.964739	527	3	-1.1336	0.81314	0.81712	0.999945	15505	1	-1.1336	-2.10181
COL11A2	4	0.0079488	0.026857	0.966198	528	2	-0.25276	0.25889	0.4134	0.999945	7810	2	-0.25276	-2.0997
AVPI1	4	0.007968	0.026922	0.966198	529	4	-1.2451	0.99203	0.99205	0.999945	18925	0	-1.2451	-2.09865
ZNF45	4	0.0079905	0.026997	0.966198	530	2	-1.033	0.84005	0.84052	0.999945	15976	1	-1.033	-2.09743
SULT1A1	4	0.0080008	0.027029	0.966198	531	1	0.53044	0.072919	0.16774	0.977641	3255	3	0.53044	-2.09687
LARP7	4	0.0080078	0.027047	0.966198	532	4	-1.757	0.99199	0.99202	0.999945	18924	0	-1.757	-2.09649
SUSD1	4	0.0080527	0.027195	0.968628	533	3	-0.5894	0.60927	0.69226	0.999945	13086	1	-0.5894	-2.09406
SIX3	4	0.0080586	0.027216	0.968628	534	3	-1.3092	0.86302	0.8629	0.999945	16408	0	-1.3092	-2.09374
FBXL6	4	0.008138	0.02747	0.974054	535	2	-1.0584	0.53962	0.66101	0.999945	12499	1	-1.0584	-2.08948
PTPRG	4	0.0081567	0.027528	0.974303	536	2	-0.82732	0.84975	0.84971	0.999945	16156	1	-0.82732	-2.08849
RBMX2	4	0.0081755	0.027589	0.974644	537	4	-1.8443	0.98516	0.98515	0.999945	18797	0	-1.8443	-2.08749
TMEM208	4	0.0082086	0.027696	0.975867	538	2	-0.53884	0.73064	0.75803	0.999945	14392	1	-0.53884	-2.08573
TEFM	4	0.0082205	0.027726	0.975867	539	2	-0.22302	0.089056	0.19715	0.986903	3799	2	-0.22302	-2.0851
LUZP2	4	0.0083125	0.028024	0.984539	540	3	-0.70609	0.8132	0.81717	0.999945	15507	1	-0.70609	-2.08027
GREB1	4	0.0083614	0.028175	0.984713	541	3	-1.1	0.66242	0.7189	0.999945	13612	1	-1.1	-2.07772
GTPBP6	4	0.0084164	0.028345	0.984713	542	3	-1.0937	0.36365	0.51459	0.999945	9704	1	-1.0937	-2.07487
ARHGEF39	4	0.0084164	0.028345	0.984713	543	3	-0.80451	0.92576	0.92591	0.999945	17611	0	-0.80451	-2.07487
POLA1	4	0.0084201	0.028359	0.984713	544	2	-1.2049	0.37024	0.52095	0.999945	9814	2	-1.2049	-2.07468
DYNC1H1	4	0.008456	0.028482	0.984713	545	3	-3.1087	0.76557	0.78102	0.999945	14825	1	-3.1087	-2.07284
POLA2	4	0.0084983	0.028618	0.984713	546	3	-1.5775	0.77992	0.79128	0.999945	15013	1	-1.5775	-2.07067
CCKBR	4	0.008542	0.028758	0.984713	547	4	-0.98452	0.99146	0.9915	0.999945	18923	0	-0.98452	-2.06844
PRR5-ARHGAP8	4	0.0085549	0.028801	0.984713	548	3	-1.7118	0.92725	0.92741	0.999945	17637	0	-1.7118	-2.06779
MYL7	4	0.00856	0.028816	0.984713	549	2	-0.96006	0.097702	0.21246	0.988157	4070	1	-0.96006	-2.06753
KRT24	4	0.0085633	0.028826	0.984713	550	3	-1.4991	0.6131	0.6941	0.999945	13120	1	-1.4991	-2.06736
IL9	4	0.0085677	0.028842	0.984713	551	4	-1.1245	0.99143	0.99147	0.999945	18922	0	-1.1245	-2.06714
OR7C2	4	0.0085723	0.028858	0.984713	552	2	-0.46987	0.45065	0.59882	0.999945	11330	1	-0.46987	-2.0669
RBL1	4	0.0085742	0.028866	0.984713	553	3	-1.2982	0.11714	0.24617	0.997469	4678	1	-1.2982	-2.06681
CATSPERG	4	0.0086034	0.028966	0.984713	554	3	-1.5786	0.64156	0.70814	0.999945	13408	1	-1.5786	-2.06533
MMEL1	4	0.0086219	0.029029	0.984713	555	3	-1.4589	0.92811	0.92828	0.999945	17651	0	-1.4589	-2.0644
GIPC1	4	0.0086238	0.029035	0.984713	556	4	-1.3294	0.99138	0.99141	0.999945	18919	0	-1.3294	-2.0643
FOXO3	4	0.0086242	0.029036	0.984713	557	2	-0.84098	0.91074	0.91072	0.999945	17319	0	-0.84098	-2.06428
SCGB2A1	4	0.008646	0.029113	0.984713	558	4	-0.60461	0.99135	0.99138	0.999945	18918	0	-0.60461	-2.06318
PDE8A	4	0.0086614	0.029167	0.984713	559	3	-1.5318	0.51637	0.65155	0.999945	12304	1	-1.5318	-2.06241
TSPYL1	4	0.0086761	0.029221	0.984713	560	3	-0.87789	0.72295	0.75334	0.999945	14289	1	-0.87789	-2.06168
NDUFAF7	4	0.0087143	0.029345	0.984713	561	3	-2.4832	0.97956	0.97969	0.999945	18686	0	-2.4832	-2.05977
LAMP3	4	0.0087281	0.029386	0.984713	562	3	-1.0432	0.93836	0.93841	0.999945	17849	0	-1.0432	-2.05908
MESDC2	4	0.0087634	0.029499	0.984713	563	3	-0.85951	0.97876	0.9789	0.999945	18674	0	-0.85951	-2.05733
LACC1	4	0.0088155	0.029678	0.984713	564	4	-0.88777	0.99118	0.9912	0.999945	18917	0	-0.88777	-2.05475
C17orf104	4	0.008832	0.029723	0.984713	565	2	-0.051636	0.22403	0.37982	0.999945	7165	2	-0.051636	-2.05394
EMC6	4	0.008832	0.029724	0.984713	566	4	-0.92942	0.99117	0.99118	0.999945	18916	0	-0.92942	-2.05394
STIM2	4	0.0088509	0.029779	0.984713	567	3	-0.97686	0.57842	0.67785	0.999945	12817	1	-0.97686	-2.05301
DIS3L	4	0.0088834	0.029881	0.984713	568	4	-1.0329	0.99112	0.99113	0.999945	18915	0	-1.0329	-2.05142
WDR76	4	0.0088839	0.029882	0.984713	569	2	-1.2296	0.8605	0.86032	0.999945	16367	0	-1.2296	-2.0514
DYDC2	4	0.0089045	0.029951	0.984713	570	4	-0.86951	0.9911	0.9911	0.999945	18914	0	-0.86951	-2.05039
RPS24	4	0.0089079	0.029964	0.984713	571	4	-3.7085	0.98787	0.98787	0.999945	18846	0	-3.7085	-2.05022
CD3E	4	0.0089358	0.030049	0.984713	572	1	0.79707	0.012928	0.042527	0.878101	906	3	0.79707	-2.04887
TCHP	4	0.0089554	0.030117	0.984713	573	4	-0.75386	0.99104	0.99105	0.999945	18913	0	-0.75386	-2.04792
IL1A	4	0.0089577	0.030125	0.984713	574	4	-0.99427	0.99104	0.99105	0.999945	18912	0	-0.99427	-2.0478
DUT	4	0.0089677	0.030161	0.984713	575	3	-2.6668	0.1587	0.31545	0.999945	5962	1	-2.6668	-2.04732
E2F3	4	0.0089714	0.03017	0.984713	576	3	-2.1328	0.89885	0.89879	0.999945	17093	0	-2.1328	-2.04714
DIXDC1	4	0.0089829	0.030209	0.984713	577	4	-0.52473	0.99102	0.99102	0.999945	18911	0	-0.52473	-2.04658
PPIAL4C	4	0.0089877	0.03022	0.984713	578	2	-1.4326	0.3976	0.54741	0.999945	10317	2	-1.4326	-2.04635
FYB	4	0.0089905	0.030229	0.984713	579	4	-0.97925	0.99101	0.99102	0.999945	18909	0	-0.97925	-2.04622
OR5K1	4	0.0089905	0.030229	0.984713	580	4	-1.8322	0.99101	0.99102	0.999945	18910	0	-1.8322	-2.04622
EIF2AK3	4	0.0090114	0.030295	0.984713	581	3	-1.2453	0.97509	0.97526	0.999945	18595	0	-1.2453	-2.04521
TDO2	4	0.0090126	0.030299	0.984713	582	4	-1.2231	0.99099	0.99099	0.999945	18908	0	-1.2231	-2.04515
CYS1	4	0.0090496	0.030421	0.984713	583	2	-0.67405	0.89985	0.89981	0.999945	17107	0	-0.67405	-2.04337
C11orf98	4	0.0090586	0.03045	0.984713	584	4	-0.98256	0.99094	0.99095	0.999945	18907	0	-0.98256	-2.04294
ZNF551	4	0.0091435	0.030715	0.987784	585	2	-0.30913	0.82946	0.83104	0.999945	15774	1	-0.30913	-2.03889
RC3H1	4	0.0091665	0.030797	0.987784	586	4	-1.1612	0.99083	0.99083	0.999945	18906	0	-1.1612	-2.0378
MINOS1	4	0.0091954	0.030888	0.987784	587	2	-0.47601	0.41723	0.56643	0.999945	10687	2	-0.47601	-2.03643
FOXE1	4	0.009206	0.030927	0.987784	588	2	-1.2737	0.86944	0.86933	0.999945	16534	0	-1.2737	-2.03593
KIAA0408	4	0.0092176	0.030969	0.987784	589	2	-1.0697	0.21942	0.37532	0.999945	7070	1	-1.0697	-2.03538
MED10	4	0.009232	0.031019	0.987784	590	3	-1.4439	0.94609	0.94613	0.999945	18028	0	-1.4439	-2.0347
SGCG	4	0.0092473	0.031062	0.987784	591	4	-0.64919	0.99075	0.99075	0.999945	18905	0	-0.64919	-2.03399
ZNF493	4	0.0092473	0.031062	0.987784	592	3	-0.72372	0.80513	0.81058	0.999945	15387	1	-0.72372	-2.03399
BARX2	4	0.0092993	0.031226	0.988702	593	2	-0.017483	0.49458	0.64205	0.999945	12120	2	-0.017483	-2.03155
HPS4	4	0.0093034	0.031238	0.988702	594	3	-1.0299	0.38288	0.53309	0.999945	10044	1	-1.0299	-2.03136
GNG10	4	0.0093512	0.031385	0.988702	595	1	-0.12161	0.63692	0.70579	0.999945	13362	1	-0.12161	-2.02913
CCDC57	4	0.0093724	0.031464	0.988702	596	3	-1.7358	0.45773	0.60581	0.999945	11463	1	-1.7358	-2.02815
KRBOX1	4	0.0093727	0.031466	0.988702	597	4	-0.72161	0.99063	0.99062	0.999945	18904	0	-0.72161	-2.02814
NKX6-1	4	0.0093995	0.031546	0.988702	598	4	-0.6587	0.9906	0.9906	0.999945	18903	0	-0.6587	-2.0269
ZSCAN21	4	0.0094031	0.031558	0.988702	599	3	-0.93968	0.96735	0.96739	0.999945	18432	0	-0.93968	-2.02673
CETN2	4	0.0094422	0.031672	0.988702	600	4	-1.0356	0.99056	0.99054	0.999945	18902	0	-1.0356	-2.02493
CHCHD1	4	0.0094517	0.031713	0.988702	601	4	-1.3351	0.99055	0.99054	0.999945	18901	0	-1.3351	-2.02449
RAB33A	4	0.009455	0.031722	0.988702	602	2	0.047925	0.25607	0.41064	0.999945	7759	2	0.047925	-2.02434
ITPR1	4	0.0094959	0.031847	0.988702	603	2	-1.3805	0.8413	0.84166	0.999945	16001	1	-1.3805	-2.02246
MPHOSPH8	4	0.0095069	0.031882	0.988702	604	1	-0.085461	0.86491	0.86479	0.999945	16445	0	-0.085461	-2.02196
TPRN	4	0.0095166	0.031913	0.988702	605	3	-1.5166	0.83813	0.83879	0.999945	15934	1	-1.5166	-2.02152
OIP5	4	0.0095168	0.031913	0.988702	606	3	-1.2854	0.27607	0.42989	0.999945	8103	1	-1.2854	-2.02151
KCTD12	4	0.0095588	0.032048	0.988702	607	2	-0.69479	0.60672	0.69105	0.999945	13058	1	-0.69479	-2.0196
LOC400863	4	0.0096107	0.032211	0.988702	608	2	0.0042704	0.35489	0.50609	0.999945	9521	2	0.0042704	-2.01724
NQO1	4	0.0096143	0.032221	0.988702	609	3	-1.6346	0.95585	0.95589	0.999945	18210	0	-1.6346	-2.01708
CTSF	4	0.0096365	0.032296	0.988702	610	3	-1.1554	0.67145	0.72376	0.999945	13720	1	-1.1554	-2.01608
GUF1	4	0.0096441	0.03232	0.988702	611	4	-0.49874	0.99036	0.99035	0.999945	18900	0	-0.49874	-2.01574
CDKN2D	4	0.0096469	0.032331	0.988702	612	3	-1.0966	0.96641	0.96645	0.999945	18410	0	-1.0966	-2.01561
CENPV	4	0.0096522	0.032355	0.988702	613	3	-1.199	0.83426	0.83532	0.999945	15862	1	-1.199	-2.01537
GNRH2	4	0.0096587	0.032373	0.988702	614	3	-1.3173	0.72179	0.75263	0.999945	14268	1	-1.3173	-2.01508
ANGPTL6	4	0.0096626	0.032381	0.988702	615	1	0.69612	0.05683	0.1377	0.977641	2660	3	0.69612	-2.01491
PRDM13	4	0.0096677	0.032404	0.988702	616	3	-1.1184	0.39826	0.54802	0.999945	10332	1	-1.1184	-2.01468
C17orf98	4	0.0096787	0.032436	0.988702	617	4	-0.8854	0.99032	0.99031	0.999945	18899	0	-0.8854	-2.01418
GAL3ST4	4	0.0097005	0.032506	0.988991	618	2	-0.64456	0.39606	0.54592	0.999945	10285	1	-0.64456	-2.01321
TSPO	4	0.0097145	0.032558	0.988991	619	1	0.25164	0.39638	0.54624	0.999945	10290	2	0.25164	-2.01258
MUL1	4	0.0097295	0.032601	0.988991	620	3	-1.207	0.31131	0.46396	0.999945	8748	1	-1.207	-2.01191
RBM6	4	0.0097518	0.03267	0.989284	621	3	-0.96042	0.90932	0.90931	0.999945	17293	0	-0.96042	-2.01092
TAS2R31	4	0.0098072	0.032841	0.989284	622	3	-1.256	0.97334	0.9735	0.999945	18559	0	-1.256	-2.00845
CRMP1	4	0.0098174	0.032874	0.989284	623	4	-0.55947	0.99018	0.99017	0.999945	18898	0	-0.55947	-2.008
KLHL20	4	0.0098183	0.032876	0.989284	624	1	0.033097	0.83242	0.83369	0.999945	15823	1	0.033097	-2.00796
SALL2	4	0.0098702	0.033031	0.989284	625	3	-1.0831	0.9487	0.94874	0.999945	18076	0	-1.0831	-2.00567
CHEK2	4	0.0098836	0.033066	0.989284	626	4	-0.92553	0.99012	0.99009	0.999945	18897	0	-0.92553	-2.00508
C1orf194	4	0.0099221	0.033189	0.989284	627	2	-0.60389	0.55091	0.66577	0.999945	12582	1	-0.60389	-2.0034
ETV3L	4	0.0099353	0.033226	0.989284	628	4	-0.73237	0.99006	0.99004	0.999945	18896	0	-0.73237	-2.00282
CLSTN1	4	0.0099523	0.033281	0.989284	629	2	-1.2413	0.94531	0.94532	0.999945	18011	0	-1.2413	-2.00208
COX11	4	0.0099598	0.033309	0.989284	630	3	-1.6002	0.78736	0.79687	0.999945	15112	1	-1.6002	-2.00175
MXRA8	4	0.009974	0.033347	0.989284	631	2	-0.51777	0.89316	0.89307	0.999945	16970	0	-0.51777	-2.00113
NADSYN1	4	0.0099872	0.033396	0.989284	632	4	-0.83415	0.99001	0.98998	0.999945	18895	0	-0.83415	-2.00056
DDX5	4	0.010001	0.033435	0.989284	633	4	-1.6307	0.99	0.98997	0.999945	18894	0	-1.6307	-1.99996
MMP10	4	0.010026	0.033517	0.989284	634	2	-0.37044	0.79515	0.80277	0.999945	15237	1	-0.37044	-1.99887
TLR7	4	0.010057	0.033612	0.989284	635	4	-0.6572	0.98994	0.98991	0.999945	18892	0	-0.6572	-1.99753
TSPY4	4	0.010076	0.033666	0.989284	636	3	-1.0441	0.89723	0.89715	0.999945	17054	0	-1.0441	-1.99671
SEC14L1	4	0.010078	0.033671	0.989284	637	2	-0.32523	0.83789	0.83858	0.999945	15931	1	-0.32523	-1.99663
NAA16	4	0.010121	0.033809	0.989284	638	4	-0.70871	0.98988	0.98984	0.999945	18891	0	-0.70871	-1.99478
GP6	4	0.01013	0.03383	0.989284	639	2	-0.34973	0.90151	0.90151	0.999945	17143	0	-0.34973	-1.99439
SPATA6	4	0.010182	0.033995	0.989284	640	1	0.21526	0.40396	0.55358	0.999945	10441	2	0.21526	-1.99217
GABBR2	4	0.010183	0.033999	0.989284	641	2	-1.249	0.47526	0.62305	0.999945	11773	2	-1.249	-1.99212
PREB	4	0.010203	0.034066	0.989284	642	4	-2.7423	0.9898	0.98976	0.999945	18889	0	-2.7423	-1.99127
LOC441155	4	0.010225	0.034127	0.989284	643	3	-1.374	0.97819	0.97835	0.999945	18663	0	-1.374	-1.99034
MPP6	4	0.010225	0.034127	0.989284	644	2	-0.84809	0.17459	0.33211	0.999945	6272	1	-0.84809	-1.99034
ANO9	4	0.010233	0.034157	0.989284	645	1	0.42658	0.12117	0.25305	0.998057	4804	2	0.42658	-1.99
TOMM70A	4	0.010234	0.034159	0.989284	646	4	-2.5152	0.98977	0.98973	0.999945	18888	0	-2.5152	-1.98995
ING3	3	0.010241	0.027425	0.974054	647	2	-3.9075	0.92647	0.92659	0.999945	17624	0	-3.9075	-1.98966
LGI2	4	0.010252	0.034216	0.989284	648	4	-0.85109	0.98975	0.98972	0.999945	18887	0	-0.85109	-1.98919
GGACT	4	0.010255	0.034227	0.989284	649	3	-1.6901	0.94085	0.94093	0.999945	17913	0	-1.6901	-1.98906
DIAPH1	4	0.010261	0.034252	0.989284	650	3	-1.1221	0.52501	0.65506	0.999945	12383	1	-1.1221	-1.98881
TEX37	4	0.010267	0.034267	0.989284	651	4	-0.70035	0.98973	0.9897	0.999945	18886	0	-0.70035	-1.98856
CCDC120	4	0.010302	0.034384	0.990613	652	3	-1.3599	0.97896	0.9791	0.999945	18678	0	-1.3599	-1.98708
BSDC1	4	0.010311	0.034416	0.990613	653	1	-0.079176	0.6563	0.71573	0.999945	13549	1	-0.079176	-1.9867
GLIS2	4	0.010331	0.034486	0.990793	654	4	-1.5512	0.98525	0.98524	0.999945	18800	0	-1.5512	-1.98586
NOV	4	0.010389	0.034681	0.990793	655	1	0.18055	0.34719	0.49865	0.999945	9376	2	0.18055	-1.98343
CLECL1	4	0.010405	0.034741	0.990793	656	4	-0.49863	0.9896	0.98956	0.999945	18885	0	-0.49863	-1.98276
ZNF853	4	0.010427	0.034811	0.990793	657	3	-0.98147	0.9201	0.92021	0.999945	17486	0	-0.98147	-1.98184
ADGRE1	4	0.010448	0.03487	0.990793	658	4	-1.0934	0.98955	0.98952	0.999945	18884	0	-1.0934	-1.98097
WARS	2	0.010494	0.019825	0.94267	659	1	-1.1996	0.7946	0.79411	0.999945	15227	0	-1.1996	-1.97906
MAGEH1	4	0.010592	0.03533	0.990793	660	4	-0.94597	0.98941	0.98939	0.999945	18883	0	-0.94597	-1.97502
ESM1	4	0.010596	0.035339	0.990793	661	2	-1.0785	0.48141	0.62907	0.999945	11886	1	-1.0785	-1.97486
IGF1R	4	0.010626	0.035432	0.990793	662	3	-0.82931	0.88825	0.8882	0.999945	16885	0	-0.82931	-1.97363
MYOD1	4	0.010648	0.0355	0.990793	663	1	-0.22843	0.86714	0.86699	0.999945	16480	0	-0.22843	-1.97273
PGLYRP3	4	0.010657	0.035527	0.990793	664	2	-0.81714	0.78565	0.79562	0.999945	15091	1	-0.81714	-1.97237
TRIL	4	0.010658	0.035529	0.990793	665	4	-0.58569	0.98934	0.98933	0.999945	18882	0	-0.58569	-1.97232
JUN	4	0.010689	0.035613	0.990793	666	4	-0.78529	0.98931	0.9893	0.999945	18881	0	-0.78529	-1.97106
CHST1	4	0.010699	0.035643	0.990793	667	4	-0.9962	0.9893	0.98929	0.999945	18880	0	-0.9962	-1.97066
PCDH10	4	0.010732	0.035741	0.990793	668	2	-0.88585	0.25464	0.40924	0.999945	7728	1	-0.88585	-1.96932
HERC4	4	0.010747	0.035794	0.990793	669	4	-1.3562	0.98925	0.98924	0.999945	18879	0	-1.3562	-1.96871
SIRT5	3	0.010755	0.028748	0.984713	670	3	-1.0232	0.98924	0.98937	0.999945	18878	0	-1.0232	-1.96839
EIF3I	3	0.010769	0.028785	0.984713	671	2	-4.0526	0.83121	0.83126	0.999945	15798	0	-4.0526	-1.96782
MCL1	4	0.010804	0.03598	0.990793	672	3	-2.7282	0.89483	0.89478	0.999945	17003	0	-2.7282	-1.96642
ATP2B2	4	0.010807	0.035987	0.990793	673	3	-0.92939	0.36928	0.52002	0.999945	9797	1	-0.92939	-1.96629
BMX	4	0.010807	0.035988	0.990793	674	3	-1.0798	0.63696	0.70582	0.999945	13364	1	-1.0798	-1.96629
UBE3D	4	0.010813	0.036003	0.990793	675	3	-1.2756	0.96874	0.96881	0.999945	18465	0	-1.2756	-1.96605
BAGE2	4	0.010857	0.036134	0.990793	676	4	-0.95801	0.98914	0.98913	0.999945	18877	0	-0.95801	-1.96429
C17orf64	4	0.01086	0.036146	0.990793	677	4	-0.60797	0.98914	0.98913	0.999945	18876	0	-0.60797	-1.96417
OR6S1	4	0.010863	0.036152	0.990793	678	4	-0.88855	0.98914	0.98913	0.999945	18875	0	-0.88855	-1.96405
TSKS	4	0.010895	0.036255	0.990793	679	2	-0.48264	0.45135	0.59951	0.999945	11340	1	-0.48264	-1.96277
TAGLN3	4	0.010901	0.036278	0.990793	680	3	-1.0903	0.95479	0.95481	0.999945	18184	0	-1.0903	-1.96253
OR5M8	4	0.010908	0.036293	0.990793	681	1	-0.30741	0.72348	0.75367	0.999945	14295	1	-0.30741	-1.96225
CASP14	4	0.010952	0.036415	0.990793	682	3	-0.80341	0.40909	0.55855	0.999945	10540	1	-0.80341	-1.96051
ZNF705B	4	0.010962	0.036442	0.990793	683	4	-0.57188	0.98904	0.98903	0.999945	18874	0	-0.57188	-1.96011
ARMT1	4	0.011005	0.036573	0.990793	684	4	-0.6495	0.98899	0.98898	0.999945	18873	0	-0.6495	-1.95841
UBA1	4	0.011011	0.036595	0.990793	685	1	0.5358	0.019796	0.063101	0.925659	1282	2	0.5358	-1.95817
PARD3	4	0.011063	0.036752	0.990793	686	2	-0.69234	0.40237	0.5521	0.999945	10410	1	-0.69234	-1.95613
FKBP10	4	0.011066	0.036759	0.990793	687	4	-0.70552	0.98893	0.98892	0.999945	18872	0	-0.70552	-1.95601
PHF2	4	0.011082	0.036811	0.990793	688	4	-0.67699	0.98892	0.9889	0.999945	18871	0	-0.67699	-1.95538
P2RX4	4	0.011089	0.036838	0.990793	689	3	-0.95294	0.72941	0.75726	0.999945	14371	1	-0.95294	-1.95511
ATP5O	4	0.011101	0.036877	0.990793	690	2	-2.5069	0.54186	0.66195	0.999945	12519	1	-2.5069	-1.95464
OR5B2	4	0.011102	0.036881	0.990793	691	4	-1.2955	0.98659	0.98653	0.999945	18819	0	-1.2955	-1.9546
PPAPDC1A	4	0.01113	0.036971	0.990793	692	4	-0.50664	0.98887	0.98885	0.999945	18870	0	-0.50664	-1.9535
GTPBP3	4	0.011167	0.037079	0.990793	693	2	-0.2556	0.44512	0.59348	0.999945	11225	2	-0.2556	-1.95206
VIT	4	0.011211	0.037216	0.990793	694	3	-1.2165	0.71466	0.74823	0.999945	14191	1	-1.2165	-1.95036
TRIM6-TRIM34	4	0.011219	0.037237	0.990793	695	2	-0.19966	0.76024	0.77737	0.999945	14753	1	-0.19966	-1.95005
RASL10A	4	0.011219	0.037237	0.990793	696	4	-1.3399	0.98878	0.98877	0.999945	18869	0	-1.3399	-1.95005
BTBD10	4	0.011253	0.037352	0.990793	697	4	-0.86585	0.98875	0.98874	0.999945	18868	0	-0.86585	-1.94873
FAM171A1	4	0.011264	0.037384	0.990793	698	3	-1.1409	0.76054	0.77759	0.999945	14755	1	-1.1409	-1.94831
MAPKBP1	4	0.011271	0.037408	0.990793	699	2	-0.65883	0.17481	0.33233	0.999945	6275	1	-0.65883	-1.94804
IPMK	4	0.011281	0.037444	0.990793	700	4	-1.2093	0.98872	0.98872	0.999945	18867	0	-1.2093	-1.94765
FILIP1	4	0.011285	0.037453	0.990793	701	4	-1.3669	0.98872	0.98871	0.999945	18866	0	-1.3669	-1.9475
SELV	4	0.0113	0.037513	0.990793	702	4	-0.64014	0.9887	0.9887	0.999945	18865	0	-0.64014	-1.94692
ERCC8	4	0.011322	0.03757	0.990793	703	1	-0.19937	0.8064	0.8116	0.999945	15401	1	-0.19937	-1.94608
SLC22A16	4	0.011327	0.037587	0.990793	704	3	-0.93627	0.97719	0.97739	0.999945	18641	0	-0.93627	-1.94589
INSIG1	4	0.0114	0.03782	0.990793	705	2	-0.046737	0.079436	0.17974	0.978253	3489	2	-0.046737	-1.9431
RAPGEF4	4	0.0114	0.03782	0.990793	706	1	0.71869	0.01833	0.058827	0.917798	1209	2	0.71869	-1.9431
RUVBL1	3	0.01141	0.03039	0.984713	707	2	-4.7969	0.48337	0.55408	0.999945	11928	1	-4.7969	-1.94271
TRIM37	4	0.011442	0.03796	0.990793	708	4	-0.80514	0.98856	0.98856	0.999945	18863	0	-0.80514	-1.9415
ZNF404	4	0.011445	0.037969	0.990793	709	4	-0.72934	0.98856	0.98856	0.999945	18862	0	-0.72934	-1.94138
SEL1L2	4	0.011478	0.038057	0.990793	710	2	-0.40176	0.34555	0.49704	0.999945	9346	1	-0.40176	-1.94013
TSPY1	4	0.011481	0.038067	0.990793	711	2	-0.70667	0.30248	0.45535	0.999945	8594	2	-0.70667	-1.94002
RNF130	4	0.011483	0.038076	0.990793	712	4	-0.91016	0.98852	0.98852	0.999945	18861	0	-0.91016	-1.93994
MCCD1	4	0.011509	0.038142	0.990793	713	3	-1.0972	0.46832	0.61615	0.999945	11651	1	-1.0972	-1.93896
CACUL1	4	0.011512	0.038151	0.990793	714	3	-0.86914	0.70942	0.74511	0.999945	14134	1	-0.86914	-1.93885
PYGO2	4	0.01153	0.038211	0.990793	715	3	-0.79274	0.4439	0.59229	0.999945	11204	1	-0.79274	-1.93817
HIST1H4G	4	0.011534	0.03823	0.990793	716	4	-0.74545	0.98847	0.98847	0.999945	18860	0	-0.74545	-1.93802
BCAR1	3	0.011536	0.030678	0.987784	717	3	-1.0278	0.98846	0.98861	0.999945	18859	0	-1.0278	-1.93794
SNX20	4	0.011539	0.038243	0.990793	718	3	-1.0479	0.79113	0.79969	0.999945	15168	1	-1.0479	-1.93783
GOLGA8J	4	0.011572	0.038345	0.990793	719	4	-1.1307	0.98843	0.98844	0.999945	18858	0	-1.1307	-1.93659
LY6G5C	4	0.011582	0.03838	0.990793	720	3	-1.3761	0.96743	0.96746	0.999945	18435	0	-1.3761	-1.93622
RABGGTA	2	0.011612	0.021922	0.94267	721	2	-3.4645	0.98839	0.98835	0.999945	18857	0	-3.4645	-1.93509
HNRNPD	4	0.011613	0.038473	0.990793	722	4	-0.70356	0.98839	0.98838	0.999945	18856	0	-0.70356	-1.93506
AIRE	3	0.01162	0.030893	0.987784	723	1	0.2957	0.29233	0.4275	0.999945	8410	2	0.2957	-1.93479
C7orf33	4	0.011621	0.038497	0.990793	724	3	-1.0919	0.69832	0.73872	0.999945	14002	1	-1.0919	-1.93476
KLRC4-KLRK1	4	0.011625	0.038508	0.990793	725	4	-0.96806	0.98837	0.98837	0.999945	18854	0	-0.96806	-1.93461
PDXK	4	0.011627	0.038515	0.990793	726	4	-1.3617	0.98557	0.98555	0.999945	18808	0	-1.3617	-1.93453
ZNF570	4	0.011633	0.038532	0.990793	727	2	-0.56626	0.41011	0.55958	0.999945	10557	1	-0.56626	-1.93431
C16orf93	4	0.011652	0.03859	0.990793	728	3	-1.0529	0.98079	0.98083	0.999945	18716	0	-1.0529	-1.9336
ZNF280B	4	0.011685	0.038692	0.990793	729	1	0.04452	0.41656	0.56581	0.999945	10677	1	0.04452	-1.93237
OCLM	4	0.011693	0.038717	0.990793	730	4	-0.94436	0.98831	0.98831	0.999945	18853	0	-0.94436	-1.93207
METTL17	4	0.01172	0.038805	0.990793	731	3	-2.0204	0.055803	0.13576	0.977641	2616	1	-2.0204	-1.93107
ZNF486	4	0.011728	0.03883	0.990793	732	4	-0.56439	0.98827	0.98827	0.999945	18852	0	-0.56439	-1.93078
MED1	4	0.011734	0.03885	0.990793	733	3	-0.98605	0.96411	0.96416	0.999945	18354	0	-0.98605	-1.93055
WSB1	4	0.011737	0.038857	0.990793	734	3	-1.1949	0.16632	0.32412	0.999945	6131	1	-1.1949	-1.93044
TSC22D2	4	0.011752	0.038911	0.990793	735	3	-1.1386	0.93453	0.93463	0.999945	17771	0	-1.1386	-1.92989
TSPAN32	4	0.011789	0.039023	0.990793	736	1	-0.081731	0.90515	0.90513	0.999945	17209	0	-0.081731	-1.92852
FBXO6	4	0.011802	0.039057	0.990793	737	4	-0.68851	0.9882	0.98819	0.999945	18851	0	-0.68851	-1.92804
ZNF729	4	0.011808	0.039075	0.990793	738	4	-0.838	0.98819	0.98818	0.999945	18850	0	-0.838	-1.92782
PRR32	4	0.011841	0.039188	0.990793	739	2	-0.33078	0.90696	0.90695	0.999945	17243	0	-0.33078	-1.92661
CITED4	4	0.011843	0.039197	0.990793	740	4	-0.75639	0.98816	0.98815	0.999945	18849	0	-0.75639	-1.92654
PLEKHA4	4	0.011852	0.039216	0.990793	741	3	-1.1182	0.61078	0.693	0.999945	13099	1	-1.1182	-1.92621
CCDC176	4	0.011862	0.039241	0.990793	742	3	-1.461	0.012359	0.040793	0.873044	871	1	-1.461	-1.92584
ARL15	4	0.011864	0.039247	0.990793	743	3	-1.5183	0.86205	0.86192	0.999945	16387	0	-1.5183	-1.92577
MYCT1	4	0.011873	0.039276	0.990793	744	4	-0.44733	0.98813	0.98812	0.999945	18848	0	-0.44733	-1.92544
C1orf159	4	0.011888	0.039309	0.990793	745	3	-1.239	0.89318	0.89309	0.999945	16971	0	-1.239	-1.92489
GTF2H2C	3	0.011892	0.031575	0.988702	746	1	-0.45079	0.67052	0.6811	0.999945	13714	1	-0.45079	-1.92475
RNASEK	4	0.011917	0.039414	0.990793	747	3	-1.1839	0.96982	0.96987	0.999945	18483	0	-1.1839	-1.92383
NOVA1	4	0.011944	0.039489	0.990793	748	3	-1.229	0.88451	0.88444	0.999945	16808	0	-1.229	-1.92285
HMBS	4	0.011944	0.039489	0.990793	749	1	0.23451	0.3526	0.50388	0.999945	9480	2	0.23451	-1.92285
FAM25C	4	0.011944	0.039489	0.990793	750	3	-0.96106	0.58546	0.68112	0.999945	12888	1	-0.96106	-1.92285
FHL2	4	0.01196	0.039542	0.990793	751	3	-0.93212	0.36711	0.51792	0.999945	9758	1	-0.93212	-1.92227
POLR3C	4	0.011992	0.039647	0.990793	752	3	-3.0967	0.67543	0.72594	0.999945	13763	1	-3.0967	-1.92111
FBXO33	4	0.012039	0.039785	0.990793	753	3	-1.7151	0.66171	0.71854	0.999945	13605	1	-1.7151	-1.91941
HSH2D	4	0.012046	0.039805	0.990793	754	4	-1.2065	0.98795	0.98796	0.999945	18847	0	-1.2065	-1.91916
GRK4	4	0.012048	0.039809	0.990793	755	1	-0.071322	0.64029	0.70749	0.999945	13395	1	-0.071322	-1.91909
TLX2	4	0.0121	0.039981	0.990793	756	3	-1.1073	0.16568	0.32349	0.999945	6117	1	-1.1073	-1.91721
ID4	4	0.012108	0.040004	0.990793	757	2	-0.43048	0.2283	0.38391	0.999945	7251	2	-0.43048	-1.91693
PNO1	4	0.012125	0.040055	0.990793	758	4	-1.5609	0.98787	0.98787	0.999945	18845	0	-1.5609	-1.91632
TP53INP1	4	0.012146	0.040116	0.990793	759	3	-0.96989	0.3824	0.53265	0.999945	10035	1	-0.96989	-1.91557
CLTA	4	0.012151	0.040133	0.990793	760	3	-1.1032	0.91549	0.91555	0.999945	17403	0	-1.1032	-1.91539
POLQ	4	0.012157	0.040151	0.990793	761	4	-1.0331	0.98306	0.98307	0.999945	18755	0	-1.0331	-1.91517
RANBP2	4	0.012201	0.040297	0.990793	762	4	-1.0876	0.9878	0.98779	0.999945	18844	0	-1.0876	-1.9136
SURF2	4	0.012203	0.040302	0.990793	763	3	-0.51412	0.58334	0.68012	0.999945	12871	1	-0.51412	-1.91353
ASGR2	4	0.012219	0.040349	0.990793	764	4	-0.66492	0.98778	0.98777	0.999945	18843	0	-0.66492	-1.91296
SLC7A9	4	0.012234	0.040397	0.990793	765	2	-0.79777	0.34384	0.49539	0.999945	9307	1	-0.79777	-1.91243
ACR	4	0.012234	0.040397	0.990793	766	2	-1.1523	0.10605	0.22691	0.990317	4345	1	-1.1523	-1.91243
CPNE6	4	0.012249	0.04045	0.990793	767	4	-1.0347	0.98775	0.98774	0.999945	18842	0	-1.0347	-1.9119
PRRC2A	4	0.012255	0.040466	0.990793	768	4	-0.72558	0.98775	0.98773	0.999945	18841	0	-0.72558	-1.91169
ECI1	4	0.012255	0.040466	0.990793	769	3	-1.3043	0.76961	0.78394	0.999945	14870	1	-1.3043	-1.91169
STAM2	4	0.012269	0.040511	0.990793	770	4	-0.73386	0.98773	0.98772	0.999945	18840	0	-0.73386	-1.91119
GDF7	4	0.012307	0.040632	0.990793	771	1	0.085138	0.48635	0.63397	0.999945	11973	2	0.085138	-1.90985
ZNF174	4	0.012333	0.040718	0.990793	772	4	-0.57067	0.98767	0.98765	0.999945	18839	0	-0.57067	-1.90893
PYROXD1	4	0.012345	0.040749	0.990793	773	3	-1.6167	0.94531	0.94532	0.999945	18009	0	-1.6167	-1.90851
PLGLB2	4	0.012349	0.040763	0.990793	774	4	-1.4651	0.98765	0.98763	0.999945	18838	0	-1.4651	-1.90837
ITGA4	4	0.012385	0.040863	0.990793	775	2	-0.28029	0.37192	0.52258	0.999945	9850	2	-0.28029	-1.9071
UNC13C	4	0.012385	0.040863	0.990793	776	2	-0.86474	0.32098	0.47325	0.999945	8917	1	-0.86474	-1.9071
ANKRD13A	4	0.012387	0.04087	0.990793	777	3	-1.8501	0.097363	0.21189	0.988157	4055	1	-1.8501	-1.90703
CRYGB	4	0.01241	0.040945	0.990793	778	4	-0.70413	0.98759	0.98757	0.999945	18837	0	-0.70413	-1.90623
SI	4	0.012418	0.040967	0.990793	779	4	-0.58983	0.98758	0.98755	0.999945	18836	0	-0.58983	-1.90595
RPL21	4	0.012432	0.041015	0.990793	780	4	-1.6565	0.98757	0.98754	0.999945	18835	0	-1.6565	-1.90546
MIA2	4	0.012461	0.041103	0.990793	781	3	-1.2946	0.7927	0.80088	0.999945	15192	1	-1.2946	-1.90445
MAFG	4	0.012462	0.041106	0.990793	782	2	-0.24893	0.8391	0.83967	0.999945	15954	1	-0.24893	-1.90441
PPP1R14D	4	0.012481	0.041163	0.990793	783	2	-0.39999	0.43621	0.58483	0.999945	11066	2	-0.39999	-1.90375
UGT8	4	0.012491	0.041196	0.990793	784	2	-0.67336	0.49256	0.64009	0.999945	12086	2	-0.67336	-1.9034
NIT2	4	0.012505	0.041233	0.990793	785	4	-1.4174	0.98743	0.9874	0.999945	18833	0	-1.4174	-1.90292
OAT	4	0.012514	0.041263	0.990793	786	3	-1.0373	0.96234	0.96237	0.999945	18315	0	-1.0373	-1.9026
RPL13	3	0.012529	0.033148	0.989284	787	3	-1.8302	0.98747	0.98761	0.999945	18834	0	-1.8302	-1.90208
DGKH	4	0.012573	0.041433	0.990793	788	4	-1.1128	0.98743	0.9874	0.999945	18832	0	-1.1128	-1.90056
FBXL17	4	0.012583	0.041468	0.990793	789	4	-0.57579	0.98742	0.98739	0.999945	18831	0	-0.57579	-1.90022
ARL2	3	0.012592	0.033298	0.989284	790	1	-0.35965	0.87885	0.87893	0.999945	16714	0	-0.35965	-1.89991
KIF21A	4	0.012618	0.041584	0.990793	791	2	-0.20588	0.098041	0.21303	0.988157	4082	1	-0.20588	-1.89901
EPS8	4	0.012635	0.041627	0.990793	792	3	-1.8601	0.29258	0.44583	0.999945	8418	1	-1.8601	-1.89842
RPP25L	4	0.012669	0.04173	0.990793	793	2	-0.18839	0.82298	0.8254	0.999945	15662	1	-0.18839	-1.89726
FAM60A	4	0.012673	0.041742	0.990793	794	3	-2.034	0.96586	0.9659	0.999945	18394	0	-2.034	-1.89712
ZGPAT	4	0.012676	0.041757	0.990793	795	4	-0.61448	0.98732	0.98728	0.999945	18830	0	-0.61448	-1.89702
DEFB115	4	0.012688	0.041793	0.990793	796	3	-1.3678	0.886	0.88594	0.999945	16837	0	-1.3678	-1.89661
ZNF451	4	0.012721	0.04189	0.990793	797	2	-0.82623	0.6727	0.72444	0.999945	13735	1	-0.82623	-1.89548
SLC35F4	4	0.012728	0.041908	0.990793	798	3	-1.1698	0.14574	0.29415	0.999945	5579	1	-1.1698	-1.89524
GLE1	4	0.012744	0.041948	0.990793	799	3	-1.7685	0.89858	0.8985	0.999945	17085	0	-1.7685	-1.89469
CHI3L2	4	0.01277	0.042054	0.990793	800	3	-1.1327	0.15375	0.30728	0.999945	5804	1	-1.1327	-1.89381
ZNF446	4	0.012825	0.042203	0.990793	801	1	0.081267	0.45757	0.60567	0.999945	11459	2	0.081267	-1.89194
C1orf174	4	0.012858	0.0423	0.990793	802	4	-1.014	0.98714	0.9871	0.999945	18829	0	-1.014	-1.89083
TRNP1	4	0.012862	0.042313	0.990793	803	4	-0.68084	0.98714	0.98709	0.999945	18828	0	-0.68084	-1.89069
ADAM2	4	0.012873	0.042349	0.990793	804	2	-0.71892	0.92303	0.92319	0.999945	17556	0	-0.71892	-1.89032
C14orf180	4	0.012874	0.042351	0.990793	805	4	-0.9827	0.98713	0.98708	0.999945	18827	0	-0.9827	-1.89029
CSPG4	4	0.012886	0.042395	0.990793	806	3	-0.89264	0.907	0.90699	0.999945	17244	0	-0.89264	-1.88988
CALR	4	0.012928	0.042527	0.990793	807	3	-0.68281	0.71592	0.749	0.999945	14201	1	-0.68281	-1.88847
ZCRB1	4	0.012936	0.042555	0.990793	808	3	-1.5372	0.11003	0.23386	0.990604	4470	1	-1.5372	-1.8882
CCDC6	4	0.01298	0.042684	0.990793	809	1	0.36356	0.27493	0.42878	0.999945	8087	2	0.36356	-1.88673
FOXB2	4	0.013032	0.042843	0.990793	810	2	-0.65499	0.46989	0.6177	0.999945	11683	2	-0.65499	-1.88499
GOSR1	4	0.01305	0.04289	0.990793	811	3	-1.0163	0.38673	0.5368	0.999945	10111	1	-1.0163	-1.88439
IKZF3	4	0.013059	0.042918	0.990793	812	4	-0.61212	0.98694	0.98689	0.999945	18826	0	-0.61212	-1.88409
B3GAT2	4	0.013095	0.043022	0.990793	813	4	-0.78205	0.9869	0.98685	0.999945	18825	0	-0.78205	-1.88289
FRK	4	0.013098	0.043034	0.990793	814	3	-1.1697	0.68466	0.73104	0.999945	13856	1	-1.1697	-1.8828
ISCA2	4	0.01311	0.043072	0.990793	815	4	-1.6714	0.98689	0.98683	0.999945	18824	0	-1.6714	-1.8824
SIAE	4	0.013126	0.043109	0.990793	816	3	-1.1401	0.74891	0.76974	0.999945	14608	1	-1.1401	-1.88187
AGL	4	0.013135	0.043138	0.990793	817	3	-1.2464	0.66658	0.72112	0.999945	13667	1	-1.2464	-1.88157
BICD1	4	0.013187	0.043289	0.990793	818	3	-0.56923	0.94157	0.94165	0.999945	17931	0	-0.56923	-1.87985
ANKRD33B	4	0.013197	0.043322	0.990793	819	4	-0.79037	0.9868	0.98674	0.999945	18823	0	-0.79037	-1.87952
KMT2A	4	0.013211	0.043362	0.990793	820	3	-1.3188	0.84804	0.84803	0.999945	16123	1	-1.3188	-1.87906
A4GNT	4	0.013215	0.043381	0.990793	821	3	-1.332	0.5233	0.65436	0.999945	12368	1	-1.332	-1.87893
HTRA2	4	0.013227	0.043417	0.990793	822	4	-0.78263	0.98677	0.98671	0.999945	18822	0	-0.78263	-1.87854
ASIC4	4	0.013255	0.043504	0.990793	823	3	-0.91617	0.91523	0.91528	0.999945	17395	0	-0.91617	-1.87762
SHROOM4	4	0.01331	0.043677	0.990793	824	4	-0.65566	0.98669	0.98662	0.999945	18821	0	-0.65566	-1.87582
PRR14	4	0.013327	0.043724	0.990793	825	3	-1.0777	0.96898	0.96902	0.999945	18470	0	-1.0777	-1.87527
HIST1H2BO	4	0.013339	0.043756	0.990793	826	2	-0.47668	0.47548	0.62326	0.999945	11776	2	-0.47668	-1.87488
RCBTB2	4	0.013342	0.043769	0.990793	827	2	-0.17241	0.041117	0.10741	0.977641	2085	2	-0.17241	-1.87478
SNURF	4	0.013351	0.043797	0.990793	828	4	-0.40043	0.98665	0.98658	0.999945	18820	0	-0.40043	-1.87449
ISY1	4	0.013355	0.043805	0.990793	829	3	-2.6665	0.96075	0.96077	0.999945	18289	0	-2.6665	-1.87436
HOXB8	4	0.013355	0.043805	0.990793	830	3	-2.2024	0.43778	0.58636	0.999945	11099	1	-2.2024	-1.87436
HOXB7	4	0.013394	0.043926	0.990793	831	3	-0.94329	0.96824	0.9683	0.999945	18453	0	-0.94329	-1.87309
RPL35A	4	0.013437	0.044054	0.990793	832	3	-1.6821	0.6313	0.70299	0.999945	13310	1	-1.6821	-1.8717
CNOT11	4	0.013446	0.044078	0.990793	833	2	0.094634	0.18965	0.3466	0.999945	6531	2	0.094634	-1.87141
SLC25A27	4	0.01345	0.044093	0.990793	834	2	-0.81492	0.59302	0.68462	0.999945	12939	1	-0.81492	-1.87128
ZBED8	4	0.013485	0.0442	0.990793	835	2	-0.89844	0.66118	0.71826	0.999945	13600	1	-0.89844	-1.87015
PTPN5	4	0.013498	0.044243	0.990793	836	3	-0.49099	0.74162	0.76499	0.999945	14505	1	-0.49099	-1.86973
REXO2	4	0.013502	0.044257	0.990793	837	2	-1.0352	0.58816	0.68233	0.999945	12901	1	-1.0352	-1.8696
MUC20	4	0.013534	0.044353	0.990793	838	2	-0.62761	0.3808	0.53112	0.999945	10003	1	-0.62761	-1.86857
NKX3-1	4	0.013541	0.044377	0.990793	839	4	-0.87965	0.98646	0.98641	0.999945	18818	0	-0.87965	-1.86835
PPP1R14C	4	0.013549	0.044404	0.990793	840	3	-0.64262	0.39511	0.54496	0.999945	10262	1	-0.64262	-1.86809
SIN3A	4	0.013579	0.044504	0.990793	841	3	-1.7022	0.6774	0.72702	0.999945	13784	1	-1.7022	-1.86713
STIL	4	0.0136	0.044565	0.990793	842	3	-1.7578	0.45644	0.60454	0.999945	11438	1	-1.7578	-1.86646
ROBO3	4	0.013653	0.044722	0.990793	843	2	-0.49614	0.48026	0.62797	0.999945	11870	1	-0.49614	-1.86477
ABHD17C	4	0.013659	0.044743	0.990793	844	2	-0.38689	0.32537	0.47746	0.999945	8995	2	-0.38689	-1.86458
EDEM3	4	0.013677	0.044794	0.990793	845	4	-0.90767	0.98632	0.98628	0.999945	18817	0	-0.90767	-1.86401
MS4A6E	4	0.013705	0.044888	0.990793	846	2	-0.4326	0.87865	0.87861	0.999945	16707	0	-0.4326	-1.86312
RHD	4	0.01371	0.044909	0.990793	847	4	-0.57744	0.98629	0.98625	0.999945	18816	0	-0.57744	-1.86296
CD274	4	0.013756	0.045048	0.990793	848	1	0.42521	0.12432	0.2584	0.998096	4907	3	0.42521	-1.86151
DGKE	4	0.013785	0.045131	0.990793	849	3	-0.9589	0.26592	0.42021	0.999945	7930	1	-0.9589	-1.86059
FXYD5	4	0.01379	0.04515	0.990793	850	3	-0.98856	0.72149	0.75243	0.999945	14264	1	-0.98856	-1.86044
IER3	4	0.013808	0.045211	0.990793	851	1	0.37628	0.31717	0.46966	0.999945	8851	2	0.37628	-1.85987
CIB3	4	0.013831	0.045282	0.990793	852	2	-1.1113	0.12228	0.25495	0.998096	4846	1	-1.1113	-1.85915
CUX2	4	0.013844	0.04532	0.990793	853	3	-0.87165	0.6062	0.69079	0.999945	13052	1	-0.87165	-1.85874
ANKRD6	4	0.013845	0.045329	0.990793	854	4	-0.78773	0.98615	0.98615	0.999945	18815	0	-0.78773	-1.85871
G6PD	4	0.013849	0.045343	0.990793	855	3	-1.8306	0.50635	0.64754	0.999945	12220	1	-1.8306	-1.85858
BBS10	4	0.013864	0.045382	0.990793	856	3	-1.0579	0.59411	0.68511	0.999945	12949	1	-1.0579	-1.85811
RBM4B	4	0.013891	0.045468	0.990793	857	3	-1.394	0.87369	0.87362	0.999945	16618	0	-1.394	-1.85727
DCDC2B	4	0.013901	0.045499	0.990793	858	3	-1.6114	0.16755	0.32528	0.999945	6156	1	-1.6114	-1.85695
NPHS1	4	0.013912	0.045524	0.990793	859	2	-0.28397	0.6227	0.69876	0.999945	13216	1	-0.28397	-1.85661
CDC73	4	0.013944	0.045621	0.990793	860	3	-1.8863	0.37645	0.52693	0.999945	9927	1	-1.8863	-1.85561
HIST1H1B	4	0.013944	0.045621	0.990793	861	2	-1.4961	0.40165	0.55138	0.999945	10395	2	-1.4961	-1.85561
SELT	4	0.013944	0.045622	0.990793	862	3	-1.4107	0.98067	0.98072	0.999945	18712	0	-1.4107	-1.85561
FSCB	4	0.013963	0.04569	0.990793	863	1	0.066887	0.14272	0.28919	0.999944	5485	2	0.066887	-1.85502
CCDC170	4	0.013997	0.045801	0.990793	864	2	-0.73098	0.56323	0.67111	0.999945	12696	1	-0.73098	-1.85397
LRCH3	4	0.014062	0.046004	0.990793	865	4	-0.85842	0.98594	0.98592	0.999945	18814	0	-0.85842	-1.85195
TRAP1	4	0.014065	0.046012	0.990793	866	3	-1.0947	0.90414	0.90413	0.999945	17189	0	-1.0947	-1.85186
EVL	4	0.014067	0.046018	0.990793	867	2	0.49621	0.020235	0.064371	0.927522	1308	2	0.49621	-1.8518
EZH1	4	0.014118	0.046179	0.990793	868	2	-0.53211	0.83112	0.83257	0.999945	15796	1	-0.53211	-1.85023
DDX3X	4	0.014126	0.046207	0.990793	869	4	-2.8742	0.98587	0.98585	0.999945	18813	0	-2.8742	-1.84998
MINA	4	0.014155	0.04629	0.990793	870	4	-0.79326	0.98585	0.98581	0.999945	18812	0	-0.79326	-1.84909
LRRC37A	4	0.014158	0.046298	0.990793	871	4	-2.3994	0.98584	0.98581	0.999945	18811	0	-2.3994	-1.849
RRAS2	4	0.01417	0.04634	0.990793	872	1	0.027209	0.13894	0.28295	0.999944	5354	2	0.027209	-1.84863
LTBP3	4	0.014178	0.046366	0.990793	873	3	-2.4841	0.90717	0.90719	0.999945	17248	0	-2.4841	-1.84839
FOLR3	4	0.014202	0.046434	0.990793	874	3	-1.0299	0.92175	0.9219	0.999945	17528	0	-1.0299	-1.84765
FAM122C	4	0.014222	0.046496	0.990793	875	2	0.4958	0.0045725	0.015899	0.787193	381	2	0.4958	-1.84704
VIL1	4	0.014231	0.046524	0.990793	876	2	-0.65865	0.40294	0.55262	0.999945	10423	1	-0.65865	-1.84676
SEC63	4	0.014252	0.046603	0.990793	877	3	-1.855	0.92379	0.92394	0.999945	17567	0	-1.855	-1.84612
RTN4RL2	4	0.014274	0.046665	0.990793	878	2	-0.53458	0.42413	0.57318	0.999945	10826	1	-0.53458	-1.84545
BAAT	4	0.014284	0.046696	0.990793	879	3	-1.2537	0.97556	0.97575	0.999945	18605	0	-1.2537	-1.84515
BSX	4	0.014299	0.046743	0.990793	880	3	-1.0988	0.90235	0.90234	0.999945	17159	0	-1.0988	-1.84469
KLRG1	4	0.014307	0.046767	0.990793	881	3	-1.5433	0.84034	0.84078	0.999945	15982	1	-1.5433	-1.84445
PXMP4	4	0.014335	0.04686	0.990793	882	4	-1.262	0.98567	0.98564	0.999945	18810	0	-1.262	-1.8436
RFTN1	4	0.014377	0.046985	0.990793	883	2	-0.37492	0.50016	0.64515	0.999945	12180	1	-0.37492	-1.84233
CBWD3	3	0.014379	0.03778	0.990793	884	2	-1.9963	0.87832	0.87845	0.999945	16700	0	-1.9963	-1.84227
TRIM69	4	0.014417	0.047114	0.990793	885	4	-0.88304	0.98558	0.98556	0.999945	18809	0	-0.88304	-1.84113
MCF2L2	4	0.01444	0.047182	0.990793	886	4	-1.6176	0.98556	0.98554	0.999945	18807	0	-1.6176	-1.84043
CHRDL1	4	0.014455	0.047228	0.990793	887	2	-0.34819	0.28371	0.43734	0.999945	8240	2	-0.34819	-1.83998
NADK2	4	0.014455	0.047228	0.990793	888	1	1.6496	0.023972	0.073145	0.94163	1457	3	1.6496	-1.83998
HIST2H2AC	4	0.014467	0.047268	0.990793	889	3	-1.3347	0.73068	0.75805	0.999945	14393	1	-1.3347	-1.83962
H2AFZ	4	0.014482	0.047317	0.990793	890	2	-0.82137	0.14528	0.2934	0.999945	5568	1	-0.82137	-1.83917
ATG16L2	4	0.014487	0.047337	0.990793	891	3	-1.3427	0.63814	0.70639	0.999945	13375	1	-1.3427	-1.83902
RTN3	4	0.01449	0.047345	0.990793	892	4	-0.71485	0.98551	0.98549	0.999945	18806	0	-0.71485	-1.83893
SCAMP1	4	0.014506	0.047391	0.990793	893	4	-1.2344	0.98549	0.98548	0.999945	18805	0	-1.2344	-1.83845
B9D2	4	0.014511	0.047402	0.990793	894	4	-0.56257	0.98549	0.98547	0.999945	18804	0	-0.56257	-1.8383
DGAT2L6	4	0.014532	0.047466	0.990793	895	2	-0.18265	0.7647	0.78043	0.999945	14814	1	-0.18265	-1.83767
RAB7A	4	0.014546	0.047516	0.990793	896	2	-1.0849	0.23532	0.39071	0.999945	7383	2	-1.0849	-1.83726
SHMT1	3	0.014573	0.038283	0.990793	897	1	-0.23786	0.62079	0.64361	0.999945	13196	1	-0.23786	-1.83645
MED31	4	0.014584	0.047617	0.990793	898	2	-1.1685	0.8181	0.82123	0.999945	15583	1	-1.1685	-1.83612
TFIP11	4	0.014586	0.047624	0.990793	899	4	-0.70631	0.98541	0.9854	0.999945	18803	0	-0.70631	-1.83606
HECTD2	4	0.014609	0.047681	0.990793	900	4	-1.0349	0.98539	0.98537	0.999945	18802	0	-1.0349	-1.83538
CLIC6	4	0.014633	0.047764	0.990793	901	2	-0.97361	0.19384	0.35059	0.999945	6604	1	-0.97361	-1.83467
PROCA1	4	0.014636	0.04777	0.990793	902	2	-1.0576	0.81268	0.81673	0.999945	15503	1	-1.0576	-1.83458
POU5F1B	4	0.014678	0.047909	0.990793	903	4	-0.79241	0.98532	0.98531	0.999945	18801	0	-0.79241	-1.83333
DOCK8	4	0.014691	0.047949	0.990793	904	3	-1.1976	0.13397	0.27463	0.999944	5206	1	-1.1976	-1.83295
GYG2	4	0.014701	0.047979	0.990793	905	2	-0.517	0.11688	0.24574	0.997469	4671	2	-0.517	-1.83265
IPPK	4	0.014714	0.048013	0.990793	906	3	-1.2166	0.66471	0.7201	0.999945	13636	1	-1.2166	-1.83227
EFNA2	4	0.014719	0.04803	0.990793	907	3	-0.99438	0.86024	0.86006	0.999945	16359	0	-0.99438	-1.83212
EHD4	4	0.014739	0.048085	0.990793	908	3	-1.0123	0.84469	0.84484	0.999945	16063	1	-1.0123	-1.83153
FBN2	3	0.014749	0.038728	0.990793	909	2	-1.7323	0.53147	0.58349	0.999945	12429	1	-1.7323	-1.83124
BLZF1	4	0.014762	0.04816	0.990793	910	4	-0.89255	0.98524	0.98523	0.999945	18799	0	-0.89255	-1.83085
CCDC140	4	0.014767	0.048176	0.990793	911	3	-1.4495	0.95416	0.95418	0.999945	18172	0	-1.4495	-1.83071
VANGL2	4	0.014778	0.048209	0.990793	912	3	-1.1619	0.65387	0.71446	0.999945	13524	1	-1.1619	-1.83038
PRLHR	4	0.014785	0.048228	0.990793	913	2	-0.46895	0.29122	0.44456	0.999945	8385	2	-0.46895	-1.83018
MFHAS1	4	0.014785	0.048231	0.990793	914	3	-1.0786	0.43885	0.58742	0.999945	11120	1	-1.0786	-1.83018
DAZAP2	4	0.014805	0.048303	0.990793	915	4	-0.751	0.98519	0.98519	0.999945	18798	0	-0.751	-1.82959
SNTB2	4	0.014821	0.048358	0.990793	916	3	-0.84024	0.64547	0.71014	0.999945	13449	1	-0.84024	-1.82912
TTC7B	4	0.014825	0.04837	0.990793	917	3	-0.86564	0.82761	0.82941	0.999945	15738	1	-0.86564	-1.82901
ISLR2	4	0.014842	0.04842	0.990793	918	3	-0.47351	0.40966	0.5591	0.999945	10551	1	-0.47351	-1.82851
HPN	4	0.014886	0.048574	0.990793	919	2	-0.90561	0.25517	0.40976	0.999945	7739	1	-0.90561	-1.82722
APOA1BP	4	0.01489	0.048588	0.990793	920	4	-1.039	0.98511	0.9851	0.999945	18796	0	-1.039	-1.82711
PRKCI	4	0.014894	0.048603	0.990793	921	1	-0.015769	0.22319	0.37901	0.999945	7149	1	-0.015769	-1.82699
OR5D14	4	0.014908	0.048649	0.990793	922	2	-1.1194	0.10036	0.21697	0.988157	4168	1	-1.1194	-1.82658
CLPSL2	4	0.014922	0.048689	0.990793	923	4	-0.69411	0.98508	0.98506	0.999945	18795	0	-0.69411	-1.82617
PRTN3	4	0.014929	0.048714	0.990793	924	4	-1.0943	0.98507	0.98505	0.999945	18794	0	-1.0943	-1.82597
LSM10	4	0.01493	0.048718	0.990793	925	2	-0.88268	0.32498	0.47708	0.999945	8983	1	-0.88268	-1.82594
FAM222A	4	0.014946	0.048759	0.990793	926	2	-0.61945	0.83512	0.83609	0.999945	15882	1	-0.61945	-1.82548
GYS1	4	0.014952	0.048777	0.990793	927	3	-0.93773	0.16645	0.32426	0.999945	6133	1	-0.93773	-1.8253
IL7R	4	0.014978	0.048858	0.990793	928	4	-1.0025	0.98502	0.98501	0.999945	18793	0	-1.0025	-1.82455
GRIA1	4	0.014998	0.048933	0.990793	929	3	-1.0174	0.77587	0.78837	0.999945	14960	1	-1.0174	-1.82397
KIF18B	4	0.015026	0.049017	0.990793	930	4	-0.71829	0.98497	0.98496	0.999945	18792	0	-0.71829	-1.82316
SLC25A51	4	0.015044	0.049077	0.990793	931	4	-0.81425	0.98496	0.98495	0.999945	18791	0	-0.81425	-1.82264
TIMM8B	4	0.015058	0.049118	0.990793	932	3	-1.0924	0.95117	0.95122	0.999945	18122	0	-1.0924	-1.82223
MAGEA9B	4	0.015092	0.049218	0.990793	933	4	-0.72062	0.98491	0.9849	0.999945	18790	0	-0.72062	-1.82125
ACSM1	4	0.015094	0.049224	0.990793	934	3	-1.7088	0.28481	0.43838	0.999945	8264	1	-1.7088	-1.8212
SRCAP	4	0.015101	0.049249	0.990793	935	3	-1.4115	0.11457	0.24178	0.996801	4601	1	-1.4115	-1.82099
CHSY1	4	0.015204	0.049537	0.990793	936	2	-0.13581	0.60114	0.68843	0.999945	13011	1	-0.13581	-1.81804
FOXR1	4	0.015255	0.049678	0.990793	937	4	-0.56355	0.98474	0.98474	0.999945	18788	0	-0.56355	-1.81659
KRTAP12-4	4	0.015256	0.049681	0.990793	938	2	-0.50494	0.86836	0.86825	0.999945	16507	0	-0.50494	-1.81656
VGF	4	0.015289	0.049785	0.990793	939	4	-0.75578	0.98471	0.98471	0.999945	18787	0	-0.75578	-1.81562
DOCK1	4	0.015289	0.049785	0.990793	940	3	-1.2644	0.83983	0.84033	0.999945	15969	1	-1.2644	-1.81562
ALDH1B1	4	0.015319	0.049885	0.990793	941	2	-1.1017	0.054902	0.13407	0.977641	2578	1	-1.1017	-1.81477
HAP1	4	0.015328	0.049909	0.990793	942	3	-1.1112	0.97254	0.97268	0.999945	18531	0	-1.1112	-1.81451
ARNTL2	4	0.015359	0.050008	0.990793	943	3	-1.3029	0.13454	0.27556	0.999944	5223	1	-1.3029	-1.81364
TRIB1	4	0.015359	0.050008	0.990793	944	2	-0.27167	0.23386	0.3893	0.999945	7352	2	-0.27167	-1.81364
PET117	4	0.01538	0.050059	0.990793	945	4	-1.5602	0.98462	0.98461	0.999945	18785	0	-1.5602	-1.81304
ADGRG3	4	0.015402	0.050132	0.990793	946	3	-0.72948	0.84113	0.8415	0.999945	15998	1	-0.72948	-1.81242
NDUFB6	4	0.015404	0.050137	0.990793	947	3	-1.2791	0.97263	0.97279	0.999945	18533	0	-1.2791	-1.81237
CKLF-CMTM1	4	0.015411	0.050153	0.990793	948	3	-0.9312	0.35344	0.5047	0.999945	9496	1	-0.9312	-1.81217
PCIF1	4	0.015422	0.050187	0.990793	949	3	-1.3992	0.97573	0.97591	0.999945	18611	0	-1.3992	-1.81186
SEC22A	4	0.01544	0.050249	0.990793	950	4	-1.0064	0.98456	0.98455	0.999945	18784	0	-1.0064	-1.81135
HSF5	4	0.015452	0.050284	0.990793	951	2	-0.66911	0.14775	0.29744	0.999945	5634	2	-0.66911	-1.81102
CERS3	4	0.015468	0.050335	0.990793	952	3	-1.8465	0.9044	0.90437	0.999945	17196	0	-1.8465	-1.81057
RNASE9	4	0.015468	0.050335	0.990793	953	3	-1.6374	0.5805	0.6788	0.999945	12843	1	-1.6374	-1.81057
MCM2	4	0.015473	0.050352	0.990793	954	4	-0.57032	0.98453	0.98452	0.999945	18782	0	-0.57032	-1.81043
KCNK17	4	0.015486	0.050396	0.990793	955	4	-0.96499	0.98451	0.9845	0.999945	18781	0	-0.96499	-1.81006
CHAT	4	0.0155	0.050441	0.990793	956	3	-1.4013	0.81092	0.81526	0.999945	15472	1	-1.4013	-1.80967
CUEDC1	4	0.015514	0.050479	0.990793	957	1	0.28872	0.10653	0.22774	0.990358	4364	3	0.28872	-1.80928
C19orf47	4	0.015516	0.050484	0.990793	958	3	-1.0368	0.97313	0.97327	0.999945	18549	0	-1.0368	-1.80922
C20orf85	4	0.015545	0.050581	0.990793	959	4	-0.6182	0.98445	0.98444	0.999945	18780	0	-0.6182	-1.80841
CES1	4	0.01558	0.050677	0.990793	960	4	-0.92526	0.98442	0.98441	0.999945	18779	0	-0.92526	-1.80743
STK11	4	0.015609	0.050773	0.990793	961	4	-1.1058	0.98439	0.98438	0.999945	18778	0	-1.1058	-1.80662
UHMK1	4	0.015618	0.050814	0.990793	962	2	-0.01122	0.027601	0.080432	0.955984	1597	2	-0.01122	-1.80637
FAM159B	4	0.015641	0.050885	0.990793	963	4	-0.72838	0.98436	0.98435	0.999945	18777	0	-0.72838	-1.80574
RASSF10	4	0.015679	0.05101	0.990793	964	3	-1.2113	0.82719	0.82902	0.999945	15731	1	-1.2113	-1.80468
MAP7D1	4	0.015684	0.051027	0.990793	965	3	-0.7503	0.84996	0.84991	0.999945	16159	1	-0.7503	-1.80454
TMEM236	4	0.015699	0.051065	0.990793	966	3	-1.7186	0.43368	0.58244	0.999945	11016	1	-1.7186	-1.80413
GDF15	4	0.015708	0.051095	0.990793	967	3	-0.92334	0.96382	0.96387	0.999945	18343	0	-0.92334	-1.80388
FA2H	4	0.015721	0.051134	0.990793	968	2	-0.35934	0.47652	0.62432	0.999945	11791	2	-0.35934	-1.80352
FGFBP3	4	0.01574	0.051193	0.990793	969	4	-1.0051	0.98426	0.98425	0.999945	18776	0	-1.0051	-1.803
NR3C2	4	0.015769	0.051294	0.990793	970	4	-1.325	0.98423	0.98421	0.999945	18775	0	-1.325	-1.8022
CAPN5	4	0.015773	0.051309	0.990793	971	2	-0.45944	0.38366	0.53385	0.999945	10062	1	-0.45944	-1.80209
TAS2R1	4	0.015794	0.051375	0.990793	972	3	-1.0485	0.68493	0.7312	0.999945	13860	1	-1.0485	-1.80151
GRB2	4	0.015801	0.051396	0.990793	973	2	-0.068009	0.044031	0.11315	0.977641	2196	2	-0.068009	-1.80132
FOXD4L6	4	0.015808	0.051412	0.990793	974	4	-1.1467	0.98419	0.98417	0.999945	18774	0	-1.1467	-1.80112
CCDC37	4	0.015847	0.05153	0.990793	975	4	-0.86994	0.98415	0.98413	0.999945	18773	0	-0.86994	-1.80005
AQP11	4	0.015865	0.051602	0.990793	976	2	-1.5965	0.52816	0.65632	0.999945	12410	1	-1.5965	-1.79956
TMEM190	4	0.015876	0.051636	0.990793	977	1	0.092819	0.48889	0.63642	0.999945	12024	2	0.092819	-1.79926
DMRTC1B	4	0.015907	0.051731	0.990793	978	4	-0.84171	0.98409	0.98408	0.999945	18772	0	-0.84171	-1.79841
LCN1	4	0.015928	0.051791	0.990793	979	3	-1.2269	0.4726	0.62043	0.999945	11727	1	-1.2269	-1.79784
SORL1	4	0.015974	0.051944	0.990793	980	2	-0.83781	0.84051	0.84093	0.999945	15985	1	-0.83781	-1.79659
NR5A1	4	0.015979	0.051959	0.990793	981	1	0.13054	0.38113	0.53142	0.999945	10008	2	0.13054	-1.79645
FRG1	4	0.016007	0.052029	0.990793	982	4	-0.62651	0.98399	0.98398	0.999945	18771	0	-0.62651	-1.79569
SMEK1	4	0.016019	0.052068	0.990793	983	2	-1.23	0.3424	0.49403	0.999945	9279	2	-1.23	-1.79536
BLVRB	4	0.016031	0.052106	0.990793	984	2	-0.19132	0.37114	0.5218	0.999945	9833	2	-0.19132	-1.79504
GPR153	4	0.01604	0.052135	0.990793	985	4	-0.37579	0.98396	0.98396	0.999945	18770	0	-0.37579	-1.7948
ZMYND19	4	0.016042	0.052139	0.990793	986	3	-1.5154	0.9693	0.96935	0.999945	18474	0	-1.5154	-1.79474
PHF3	4	0.016067	0.052218	0.990793	987	4	-1.3857	0.98393	0.98393	0.999945	18769	0	-1.3857	-1.79407
FAM221B	4	0.016076	0.052241	0.990793	988	4	-0.8223	0.98392	0.98392	0.999945	18768	0	-0.8223	-1.79382
ACD	4	0.016079	0.052255	0.990793	989	2	-0.14833	0.098394	0.21364	0.988157	4096	2	-0.14833	-1.79374
STUB1	4	0.016093	0.052296	0.990793	990	4	-0.76972	0.98391	0.9839	0.999945	18767	0	-0.76972	-1.79336
KRTAP29-1	4	0.016122	0.05237	0.990793	991	4	-0.66659	0.98388	0.98387	0.999945	18765	0	-0.66659	-1.79258
CEP126	4	0.016126	0.05238	0.990793	992	3	-1.2744	0.97834	0.9785	0.999945	18667	0	-1.2744	-1.79247
MYH9	4	0.016134	0.052405	0.990793	993	3	-1.0078	0.81668	0.82005	0.999945	15557	1	-1.0078	-1.79226
ATP2B4	4	0.016178	0.052529	0.990793	994	4	-0.61448	0.98382	0.98382	0.999945	18764	0	-0.61448	-1.79108
RCAN1	4	0.016186	0.05255	0.990793	995	4	-0.62234	0.98381	0.98381	0.999945	18763	0	-0.62234	-1.79086
CDK3	4	0.016186	0.052551	0.990793	996	1	0.29364	0.19635	0.35301	0.999945	6656	2	0.29364	-1.79086
LLPH	4	0.016193	0.052567	0.990793	997	2	-0.85687	0.35833	0.50938	0.999945	9596	2	-0.85687	-1.79067
GADL1	4	0.016231	0.052682	0.990793	998	4	-1.3046	0.98377	0.98377	0.999945	18762	0	-1.3046	-1.78965
KPNA6	4	0.016233	0.052686	0.990793	999	3	-1.0897	0.94379	0.94389	0.999945	17977	0	-1.0897	-1.7896
EFCAB14	4	0.016237	0.052701	0.990793	1000	3	-0.58975	0.9676	0.96765	0.999945	18444	0	-0.58975	-1.78949
MSL2	4	0.016242	0.052713	0.990793	1001	3	-1.1772	0.90766	0.90764	0.999945	17257	0	-1.1772	-1.78936
CHL1	4	0.016251	0.052748	0.990793	1002	3	-0.96607	0.97895	0.97909	0.999945	18677	0	-0.96607	-1.78912
FOXE3	4	0.016276	0.052828	0.990793	1003	3	-0.76252	0.9659	0.96595	0.999945	18395	0	-0.76252	-1.78845
CDNF	4	0.016289	0.052878	0.990793	1004	2	-0.8847	0.11953	0.25028	0.997777	4758	2	-0.8847	-1.78811
FOLR1	4	0.016342	0.053021	0.992489	1005	3	-1.7902	0.86501	0.8649	0.999945	16447	0	-1.7902	-1.78669
FRG2C	4	0.016392	0.053167	0.992688	1006	1	0.45447	0.055904	0.13595	0.977641	2622	2	0.45447	-1.78537
THRSP	4	0.016435	0.053305	0.992688	1007	2	-0.37674	0.35743	0.5085	0.999945	9573	2	-0.37674	-1.78423
EXOC4	4	0.016441	0.053315	0.992688	1008	3	-1.4445	0.87858	0.87853	0.999945	16706	0	-1.4445	-1.78407
CDH15	4	0.016444	0.053327	0.992688	1009	2	0.099337	0.37694	0.52742	0.999945	9934	2	0.099337	-1.78399
CALML4	4	0.016451	0.053343	0.992688	1010	3	-0.83765	0.86184	0.86169	0.999945	16384	0	-0.83765	-1.78381
TUBG2	4	0.016496	0.053473	0.992979	1011	3	-0.82512	0.49326	0.64077	0.999945	12096	1	-0.82512	-1.78262
ING5	4	0.016521	0.053556	0.992979	1012	2	-0.051191	0.65033	0.71266	0.999945	13490	1	-0.051191	-1.78196
C12orf80	4	0.016521	0.053556	0.992979	1013	2	-0.030905	0.39885	0.54861	0.999945	10344	2	-0.030905	-1.78196
LOC554223	4	0.016531	0.05359	0.992979	1014	4	-1.1124	0.98347	0.98346	0.999945	18761	0	-1.1124	-1.7817
RARS2	4	0.016553	0.053658	0.992979	1015	3	-1.8766	0.95545	0.95548	0.999945	18202	0	-1.8766	-1.78112
ILDR1	4	0.016562	0.053683	0.992979	1016	4	-0.66048	0.98344	0.98343	0.999945	18760	0	-0.66048	-1.78089
F11	4	0.016586	0.053752	0.992979	1017	3	-1.2922	0.8145	0.81822	0.999945	15523	1	-1.2922	-1.78026
CLPS	4	0.016599	0.053788	0.992979	1018	1	0.17585	0.34673	0.49819	0.999945	9367	2	0.17585	-1.77992
CLTC	3	0.016641	0.043385	0.990793	1019	2	-1.2105	0.063198	0.14272	0.977641	2898	1	-1.2105	-1.77882
GLRX5	4	0.016645	0.053934	0.992979	1020	3	-1.9717	0.2019	0.35835	0.999945	6756	1	-1.9717	-1.77872
HDHD3	4	0.016651	0.053949	0.992979	1021	2	-0.33913	0.29733	0.45045	0.999945	8516	1	-0.33913	-1.77856
GABPA	4	0.016663	0.053983	0.992979	1022	4	-1.1796	0.98334	0.98334	0.999945	18759	0	-1.1796	-1.77825
RGS7BP	4	0.016674	0.054018	0.992979	1023	3	-0.98148	0.84925	0.8492	0.999945	16146	1	-0.98148	-1.77796
CANX	4	0.01668	0.054034	0.992979	1024	4	-1.1376	0.98332	0.98332	0.999945	18758	0	-1.1376	-1.7778
SYT10	4	0.01671	0.054117	0.993556	1025	3	-1.1311	0.80991	0.81445	0.999945	15457	1	-1.1311	-1.77702
RYK	4	0.016787	0.05434	0.995211	1026	3	-0.86474	0.9314	0.93153	0.999945	17716	0	-0.86474	-1.77503
MXD1	4	0.016787	0.05434	0.995211	1027	3	-0.86389	0.78321	0.79379	0.999945	15062	1	-0.86389	-1.77503
SLK	4	0.01683	0.054463	0.995211	1028	3	-1.0164	0.94154	0.94161	0.999945	17930	0	-1.0164	-1.77392
RBP3	4	0.016857	0.054533	0.995211	1029	2	-0.51486	0.44655	0.59485	0.999945	11254	2	-0.51486	-1.77322
EFCAB11	4	0.016886	0.054617	0.995211	1030	3	-1.293	0.89634	0.8963	0.999945	17036	0	-1.293	-1.77247
POMP	4	0.016901	0.054656	0.995211	1031	4	-1.0905	0.9831	0.9831	0.999945	18757	0	-1.0905	-1.77209
PPDPF	4	0.016909	0.054679	0.995211	1032	1	0.50356	0.1512	0.30308	0.999945	5739	3	0.50356	-1.77188
EPHA2	4	0.01696	0.054844	0.995211	1033	2	-0.42668	0.67707	0.72684	0.999945	13780	1	-0.42668	-1.77057
IKBIP	4	0.017012	0.055	0.995211	1034	2	-0.11469	0.22226	0.37808	0.999945	7131	2	-0.11469	-1.76924
ALG2	3	0.017034	0.044336	0.990793	1035	2	-4.5625	0.48337	0.55408	0.999945	11927	1	-4.5625	-1.76868
NTMT1	4	0.017063	0.055159	0.995211	1036	1	0.27307	0.25522	0.40981	0.999945	7740	2	0.27307	-1.76794
ZNF589	4	0.017064	0.055161	0.995211	1037	4	-1.7075	0.98294	0.98296	0.999945	18754	0	-1.7075	-1.76792
LEKR1	4	0.017109	0.055293	0.995211	1038	4	-0.92825	0.98289	0.98292	0.999945	18753	0	-0.92825	-1.76678
HSD17B7	4	0.017115	0.055317	0.995211	1039	3	-0.53622	0.95941	0.95943	0.999945	18265	0	-0.53622	-1.76662
CDK17	4	0.017193	0.055545	0.995211	1040	2	-0.54476	0.26701	0.42121	0.999945	7949	2	-0.54476	-1.76465
ABHD13	4	0.017193	0.055545	0.995211	1041	2	-0.76711	0.43278	0.58157	0.999945	10999	2	-0.76711	-1.76465
UBE4A	4	0.017205	0.055584	0.995211	1042	2	-0.40429	0.068339	0.15926	0.977641	3076	2	-0.40429	-1.76435
ANKH	4	0.017228	0.055639	0.995211	1043	4	-0.37369	0.98277	0.98279	0.999945	18752	0	-0.37369	-1.76377
RBSN	4	0.017229	0.055644	0.995211	1044	2	-1.3528	0.3006	0.45359	0.999945	8565	2	-1.3528	-1.76374
ALS2	4	0.017244	0.055703	0.995211	1045	2	0.12426	0.03271	0.090748	0.964357	1773	2	0.12426	-1.76336
DIO2	4	0.017252	0.055724	0.995211	1046	2	-0.57498	0.60341	0.6895	0.999945	13031	1	-0.57498	-1.76316
C3AR1	4	0.017257	0.05574	0.995211	1047	3	-1.1773	0.8549	0.85476	0.999945	16255	1	-1.1773	-1.76303
C2orf27B	4	0.017299	0.055867	0.995211	1048	3	-1.7958	0.98029	0.98037	0.999945	18701	0	-1.7958	-1.76198
MUM1	4	0.017349	0.056024	0.995211	1049	2	-0.55837	0.25892	0.41345	0.999945	7811	2	-0.55837	-1.76073
RXFP1	4	0.017373	0.056083	0.995211	1050	2	-0.7224	0.8637	0.86357	0.999945	16422	0	-0.7224	-1.76013
NKD2	4	0.017402	0.056167	0.995211	1051	4	-0.8156	0.9826	0.98262	0.999945	18751	0	-0.8156	-1.7594
DUSP7	4	0.017411	0.056193	0.995211	1052	4	-0.46802	0.98259	0.98261	0.999945	18749	0	-0.46802	-1.75918
PRB3	4	0.01742	0.056218	0.995211	1053	3	-0.99595	0.74639	0.76806	0.999945	14575	1	-0.99595	-1.75895
TRIM44	4	0.01742	0.056218	0.995211	1054	3	-1.5252	0.1413	0.28686	0.999944	5436	1	-1.5252	-1.75895
ZKSCAN2	4	0.017422	0.056228	0.995211	1055	3	-1.0095	0.47911	0.62682	0.999945	11839	1	-1.0095	-1.7589
POMGNT2	4	0.017425	0.056232	0.995211	1056	3	-0.71951	0.42875	0.5777	0.999945	10914	1	-0.71951	-1.75883
RARRES1	4	0.01746	0.056331	0.995211	1057	4	-0.61448	0.98254	0.98256	0.999945	18748	0	-0.61448	-1.75796
TLR4	4	0.01747	0.056354	0.995211	1058	4	-0.46576	0.98253	0.98255	0.999945	18747	0	-0.46576	-1.75771
FAM150B	4	0.017476	0.056374	0.995211	1059	1	-0.00045414	0.80145	0.80767	0.999945	15329	1	-0.00045414	-1.75756
GATA6	4	0.017486	0.056399	0.995211	1060	2	-0.61946	0.34809	0.49952	0.999945	9394	1	-0.61946	-1.75731
IQGAP2	4	0.017494	0.056424	0.995211	1061	3	-1.1087	0.72381	0.75386	0.999945	14301	1	-1.1087	-1.75711
DHX30	4	0.017517	0.056491	0.995211	1062	3	-0.93981	0.97224	0.97238	0.999945	18526	0	-0.93981	-1.75654
HDAC8	4	0.017518	0.056491	0.995211	1063	3	-1.3565	0.92084	0.92095	0.999945	17503	0	-1.3565	-1.75652
ISG20	4	0.017528	0.056521	0.995211	1064	4	-0.5296	0.98247	0.98249	0.999945	18746	0	-0.5296	-1.75627
C3orf56	4	0.017531	0.056528	0.995211	1065	3	-0.76562	0.91383	0.91383	0.999945	17371	0	-0.76562	-1.75619
RNF213	4	0.017579	0.056679	0.995211	1066	1	0.4535	0.14663	0.29559	0.999945	5610	3	0.4535	-1.75501
AKT2	3	0.017595	0.04574	0.990793	1067	3	-1.0702	0.9757	0.97589	0.999945	18610	0	-1.0702	-1.75461
CHST14	4	0.017604	0.056749	0.995211	1068	3	-1.4793	0.2669	0.42109	0.999945	7948	1	-1.4793	-1.75439
FSCN1	4	0.017611	0.056764	0.995211	1069	3	-1.3871	0.83718	0.83794	0.999945	15917	1	-1.3871	-1.75422
ASB17	4	0.017639	0.056837	0.995211	1070	3	-0.91906	0.64518	0.71001	0.999945	13442	1	-0.91906	-1.75353
PARP12	4	0.017683	0.056966	0.995211	1071	2	-0.99961	0.56911	0.67366	0.999945	12733	1	-0.99961	-1.75244
POLR2J3	4	0.017707	0.057039	0.995211	1072	4	-0.7994	0.98229	0.9823	0.999945	18745	0	-0.7994	-1.75186
C8orf58	4	0.017718	0.057067	0.995211	1073	2	-0.6543	0.86897	0.86886	0.999945	16523	0	-0.6543	-1.75159
HYOU1	4	0.017734	0.05711	0.995211	1074	3	-1.6101	0.64359	0.70919	0.999945	13426	1	-1.6101	-1.75119
EMD	4	0.017744	0.057142	0.995211	1075	4	-0.66263	0.98226	0.98227	0.999945	18744	0	-0.66263	-1.75095
CCDC23	4	0.017786	0.057264	0.995211	1076	2	-0.29183	0.66506	0.7203	0.999945	13644	1	-0.29183	-1.74992
NAA50	4	0.017821	0.057365	0.995211	1077	3	-2.9409	0.90637	0.90635	0.999945	17230	0	-2.9409	-1.74907
PSMA1	4	0.017821	0.057365	0.995211	1078	3	-3.1061	0.49214	0.63967	0.999945	12077	1	-3.1061	-1.74907
UBE2L3	4	0.017821	0.057365	0.995211	1079	2	-1.721	0.19717	0.35379	0.999945	6671	1	-1.721	-1.74907
RAB43	4	0.017889	0.05754	0.995211	1080	2	0.25269	0.099114	0.21488	0.988157	4118	2	0.25269	-1.74741
SLC16A9	4	0.017901	0.057582	0.995211	1081	4	-0.89336	0.9821	0.98212	0.999945	18743	0	-0.89336	-1.74712
PLSCR5	4	0.017943	0.057689	0.995211	1082	3	-0.97887	0.97063	0.97071	0.999945	18493	0	-0.97887	-1.7461
FAM110C	4	0.017944	0.057689	0.995211	1083	3	-1.3072	0.21842	0.37436	0.999945	7056	1	-1.3072	-1.74608
PEX10	4	0.017975	0.057749	0.995211	1084	2	-0.50201	0.8514	0.85129	0.999945	16188	1	-0.50201	-1.74533
INTS12	4	0.017983	0.057769	0.995211	1085	2	-0.39954	0.23364	0.38908	0.999945	7347	2	-0.39954	-1.74514
KRTAP19-2	4	0.018044	0.057891	0.995211	1086	2	-0.35602	0.58909	0.68273	0.999945	12910	1	-0.35602	-1.74367
CNOT7	4	0.018047	0.057897	0.995211	1087	3	-1.3084	0.97965	0.97977	0.999945	18690	0	-1.3084	-1.74359
RING1	4	0.018078	0.057971	0.995211	1088	3	-0.84921	0.91202	0.912	0.999945	17341	0	-0.84921	-1.74285
C11orf97	4	0.018095	0.058004	0.995211	1089	2	-0.32965	0.90212	0.90212	0.999945	17154	0	-0.32965	-1.74244
RPL10	3	0.018099	0.04698	0.990793	1090	3	-2.5271	0.9819	0.98207	0.999945	18736	0	-2.5271	-1.74235
CDC23	3	0.018099	0.04698	0.990793	1091	3	-2.5271	0.9819	0.98207	0.999945	18737	0	-2.5271	-1.74235
CDKL4	4	0.018106	0.058034	0.995211	1092	3	-1.909	0.2452	0.40014	0.999945	7557	1	-1.909	-1.74218
PELI2	4	0.018138	0.058103	0.995211	1093	2	-0.87757	0.86442	0.86429	0.999945	16434	0	-0.87757	-1.74141
MAN1B1	4	0.01816	0.058148	0.995211	1094	3	-0.73072	0.97616	0.97635	0.999945	18624	0	-0.73072	-1.74088
PEX19	4	0.018173	0.058178	0.995211	1095	3	-0.40008	0.68015	0.72854	0.999945	13817	1	-0.40008	-1.74057
LONRF2	4	0.018173	0.058178	0.995211	1096	1	-0.15896	0.53169	0.65771	0.999945	12431	1	-0.15896	-1.74057
GOLM1	4	0.018249	0.058335	0.995211	1097	3	-1.1483	0.75383	0.7731	0.999945	14668	1	-1.1483	-1.73876
MND1	4	0.01825	0.058336	0.995211	1098	1	0.87425	0.075577	0.1726	0.978253	3355	3	0.87425	-1.73874
CATSPER3	4	0.018273	0.058385	0.995211	1099	3	-1.1909	0.16846	0.32617	0.999945	6175	1	-1.1909	-1.73819
PALM2	4	0.018304	0.058454	0.995211	1100	3	-1.1832	0.71441	0.74809	0.999945	14188	1	-1.1832	-1.73745
GPR89A	3	0.018327	0.047508	0.990793	1101	3	-1.9783	0.98167	0.98182	0.999945	18732	0	-1.9783	-1.73691
USP22	4	0.018327	0.058505	0.995211	1102	2	-0.47852	0.60012	0.68794	0.999945	13006	1	-0.47852	-1.73691
IMPA1	4	0.018405	0.058679	0.995211	1103	1	-0.01549	0.01696	0.054844	0.911455	1134	1	-0.01549	-1.73506
NUDT15	4	0.018502	0.058895	0.995211	1104	2	-0.50942	0.32285	0.47501	0.999945	8944	1	-0.50942	-1.73278
HADHA	4	0.018517	0.058925	0.995211	1105	3	-1.5795	0.96759	0.96763	0.999945	18443	0	-1.5795	-1.73243
EPM2A	4	0.01853	0.058954	0.995211	1106	3	-1.2217	0.83381	0.83491	0.999945	15855	1	-1.2217	-1.73212
FAM172A	4	0.018559	0.059016	0.995211	1107	2	-0.013538	0.32718	0.47925	0.999945	9024	2	-0.013538	-1.73145
PINLYP	4	0.018615	0.059128	0.995211	1108	2	-0.54496	0.018688	0.059896	0.923612	1221	2	-0.54496	-1.73014
REG1A	4	0.018637	0.059177	0.995211	1109	3	-1.015	0.41593	0.56519	0.999945	10661	1	-1.015	-1.72962
ERP44	4	0.018662	0.059231	0.995211	1110	2	-0.62542	0.44483	0.59318	0.999945	11219	1	-0.62542	-1.72904
TXLNG	4	0.018672	0.059248	0.995211	1111	3	-1.7018	0.81182	0.81602	0.999945	15485	1	-1.7018	-1.72881
HAS1	4	0.018714	0.059324	0.995211	1112	3	-0.46451	0.76128	0.77808	0.999945	14768	1	-0.46451	-1.72783
OR5AK2	4	0.018736	0.059363	0.995211	1113	3	-0.82993	0.88308	0.88304	0.999945	16778	0	-0.82993	-1.72732
SLC30A1	4	0.018765	0.059421	0.995211	1114	3	-1.0532	0.96183	0.96185	0.999945	18307	0	-1.0532	-1.72665
CRIP2	4	0.018782	0.059451	0.995211	1115	3	-0.85293	0.85834	0.85817	0.999945	16324	0	-0.85293	-1.72626
RDH12	4	0.018801	0.059486	0.995211	1116	3	-1.0719	0.56633	0.67244	0.999945	12711	1	-1.0719	-1.72582
AIF1	4	0.018833	0.059551	0.995211	1117	2	-0.45237	0.22087	0.37672	0.999945	7103	2	-0.45237	-1.72508
XPA	4	0.018946	0.059791	0.995211	1118	2	-0.5229	0.95983	0.95986	0.999945	18273	0	-0.5229	-1.72248
RBBP4	4	0.018946	0.059791	0.995211	1119	1	0.32153	0.41778	0.56702	0.999945	10700	2	0.32153	-1.72248
MS4A10	4	0.018946	0.059791	0.995211	1120	3	-1.3938	0.1416	0.28736	0.999944	5443	1	-1.3938	-1.72248
NCAPH	4	0.018946	0.059791	0.995211	1121	2	-0.31494	0.65739	0.7163	0.999945	13562	1	-0.31494	-1.72248
ZNF280A	4	0.018948	0.059792	0.995211	1122	3	-1.2644	0.71232	0.74682	0.999945	14167	1	-1.2644	-1.72244
RPL23	3	0.019027	0.049223	0.990793	1123	3	-2.6177	0.98097	0.9811	0.999945	18720	0	-2.6177	-1.72063
MIA3	4	0.019028	0.05997	0.995211	1124	2	-0.82364	0.72947	0.75729	0.999945	14374	1	-0.82364	-1.72061
RAMP2	4	0.019069	0.060066	0.995211	1125	2	-0.53695	0.41562	0.56489	0.999945	10658	2	-0.53695	-1.71967
CD33	4	0.019077	0.060082	0.995211	1126	3	-0.94172	0.79023	0.799	0.999945	15156	1	-0.94172	-1.71949
SLC6A9	4	0.019094	0.060113	0.995211	1127	3	-1.5276	0.24624	0.40114	0.999945	7580	1	-1.5276	-1.7191
SIM1	4	0.019126	0.060183	0.995211	1128	1	0.56905	0.11271	0.23861	0.996307	4547	3	0.56905	-1.71838
COL6A1	4	0.019126	0.060183	0.995211	1129	1	-0.17433	0.90418	0.90417	0.999945	17191	0	-0.17433	-1.71838
TFF3	4	0.019165	0.060267	0.995211	1130	3	-0.90182	0.57735	0.67735	0.999945	12809	1	-0.90182	-1.71749
TECRL	4	0.019208	0.060354	0.995211	1131	3	-0.98232	0.57859	0.67793	0.999945	12821	1	-0.98232	-1.71652
KATNA1	4	0.019229	0.060406	0.995211	1132	1	0.46462	0.15134	0.30329	0.999945	5744	3	0.46462	-1.71604
GSR	4	0.019238	0.060426	0.995211	1133	3	-1.0768	0.94021	0.9403	0.999945	17900	0	-1.0768	-1.71584
BABAM1	4	0.019241	0.060436	0.995211	1134	3	-1.8389	0.32997	0.48198	0.999945	9068	1	-1.8389	-1.71577
UBE2V1	4	0.019297	0.060573	0.995211	1135	3	-1.5233	0.11003	0.23386	0.990604	4479	1	-1.5233	-1.71451
ZIC1	4	0.019298	0.060574	0.995211	1136	2	-0.76567	0.46496	0.61284	0.999945	11593	1	-0.76567	-1.71449
NAA30	4	0.019317	0.060623	0.995211	1137	3	-1.6625	0.57794	0.67761	0.999945	12814	1	-1.6625	-1.71406
TMEM184C	4	0.019325	0.060643	0.995211	1138	3	-0.97524	0.78847	0.7977	0.999945	15130	1	-0.97524	-1.71388
MCM6	4	0.019332	0.060664	0.995211	1139	2	-0.55392	0.05154	0.12759	0.977641	2447	2	-0.55392	-1.71372
TGS1	4	0.019406	0.060814	0.995211	1140	3	-1.2591	0.93001	0.93013	0.999945	17690	0	-1.2591	-1.71206
PANO1	4	0.019435	0.060873	0.995211	1141	1	0.33023	0.3176	0.47008	0.999945	8858	2	0.33023	-1.71142
SCARA3	4	0.019454	0.06091	0.995211	1142	2	-0.73599	0.15172	0.30391	0.999945	5755	1	-0.73599	-1.71099
GRAP	4	0.019479	0.060958	0.995211	1143	3	-1.4306	0.65865	0.71696	0.999945	13576	1	-1.4306	-1.71043
ATP7A	4	0.01948	0.060961	0.995211	1144	3	-0.93095	0.93942	0.93953	0.999945	17877	0	-0.93095	-1.71041
C4orf46	4	0.019487	0.060973	0.995211	1145	3	-1.2599	0.97345	0.9736	0.999945	18564	0	-1.2599	-1.71026
PIPOX	4	0.01952	0.061033	0.995211	1146	3	-1.3063	0.26832	0.42243	0.999945	7981	1	-1.3063	-1.70952
ZNF697	4	0.019532	0.061056	0.995211	1147	2	-0.90678	0.85576	0.85564	0.999945	16274	0	-0.90678	-1.70925
PSMC1	4	0.019538	0.061069	0.995211	1148	1	0.26731	0.49308	0.64061	0.999945	12093	2	0.26731	-1.70912
SCRT1	4	0.01959	0.061172	0.995211	1149	1	0.22599	0.43293	0.5817	0.999945	11001	2	0.22599	-1.70797
XRCC3	4	0.019625	0.06124	0.995211	1150	3	-2.6925	0.98207	0.9821	0.999945	18742	0	-2.6925	-1.70719
PSMB5	4	0.019625	0.06124	0.995211	1151	3	-2.7079	0.94313	0.94323	0.999945	17963	0	-2.7079	-1.70719
KRTAP3-3	4	0.019676	0.061357	0.995211	1152	3	-0.90973	0.82493	0.82706	0.999945	15693	1	-0.90973	-1.70606
KRT75	4	0.019693	0.061389	0.995211	1153	3	-1.1623	0.84586	0.84594	0.999945	16087	1	-1.1623	-1.70569
RPLP0	3	0.019728	0.05088	0.990793	1154	2	-3.8775	0.72841	0.73041	0.999945	14361	1	-3.8775	-1.70492
DUOX1	4	0.019735	0.06149	0.995211	1155	3	-0.9797	0.95361	0.95364	0.999945	18166	0	-0.9797	-1.70476
NKX6-3	4	0.019744	0.061507	0.995211	1156	3	-0.78611	0.8844	0.88434	0.999945	16803	0	-0.78611	-1.70456
FERD3L	4	0.01975	0.061523	0.995211	1157	3	-1.0201	0.85302	0.85289	0.999945	16222	1	-1.0201	-1.70443
LIPE	4	0.019768	0.061561	0.995211	1158	2	0.033929	0.016177	0.052528	0.909282	1085	2	0.033929	-1.70404
TNRC18	4	0.019796	0.061628	0.995211	1159	2	-0.24936	0.49832	0.64441	0.999945	12166	1	-0.24936	-1.70342
OR4C13	4	0.019843	0.061724	0.995211	1160	2	-0.64792	0.469	0.61684	0.999945	11663	2	-0.64792	-1.70239
CDK19	4	0.019847	0.061738	0.995211	1161	2	-0.21451	0.82159	0.8242	0.999945	15645	1	-0.21451	-1.70231
BOLA3	4	0.01989	0.061839	0.995211	1162	3	-1.2209	0.9195	0.91958	0.999945	17476	0	-1.2209	-1.70137
LOXL2	4	0.019925	0.061914	0.995211	1163	3	-0.45486	0.67137	0.72372	0.999945	13719	1	-0.45486	-1.7006
AUH	4	0.019925	0.061914	0.995211	1164	3	-0.5578	0.96496	0.96501	0.999945	18379	0	-0.5578	-1.7006
NEUROD4	4	0.019926	0.061916	0.995211	1165	2	-0.48723	0.61744	0.69622	0.999945	13162	1	-0.48723	-1.70058
TTF2	3	0.01994	0.051398	0.990793	1166	2	-1.33	0.75757	0.75796	0.999945	14717	1	-1.33	-1.70027
IER5	4	0.019962	0.061995	0.995211	1167	3	-0.99676	0.80555	0.81093	0.999945	15392	1	-0.99676	-1.6998
PAOX	4	0.020002	0.062072	0.995211	1168	3	-0.86565	0.89342	0.89334	0.999945	16974	0	-0.86565	-1.69893
SSTR1	4	0.020087	0.062254	0.995211	1169	3	-1.072	0.49966	0.64495	0.999945	12176	1	-1.072	-1.69708
C10orf62	4	0.020101	0.062284	0.995211	1170	2	-0.32324	0.2155	0.37159	0.999945	6991	2	-0.32324	-1.69678
SYNPO	4	0.020126	0.06234	0.995211	1171	3	-0.95624	0.97314	0.97328	0.999945	18550	0	-0.95624	-1.69624
ZNF384	4	0.020156	0.062403	0.995211	1172	3	-0.56999	0.9378	0.93788	0.999945	17838	0	-0.56999	-1.6956
LCE2C	4	0.020161	0.062415	0.995211	1173	3	-0.85964	0.94618	0.94621	0.999945	18030	0	-0.85964	-1.69549
MTIF2	3	0.02018	0.052009	0.990793	1174	3	-1.1062	0.97982	0.97993	0.999945	18694	0	-1.1062	-1.69508
OXTR	4	0.020188	0.062474	0.995211	1175	3	-0.89694	0.35632	0.50744	0.999945	9549	1	-0.89694	-1.69491
CAPN12	4	0.020208	0.062513	0.995211	1176	2	-0.15354	0.33345	0.48531	0.999945	9144	2	-0.15354	-1.69448
KIAA2013	4	0.020209	0.062516	0.995211	1177	3	-1.2128	0.59658	0.68628	0.999945	12968	1	-1.2128	-1.69446
ADCY8	4	0.020259	0.062612	0.995211	1178	2	-0.012061	0.26969	0.42372	0.999945	8005	2	-0.012061	-1.69338
ANKRD30A	4	0.020324	0.06274	0.995211	1179	3	-1.1617	0.832	0.83332	0.999945	15816	1	-1.1617	-1.69199
GJB6	4	0.020362	0.062828	0.995211	1180	3	-1.3189	0.33086	0.48284	0.999945	9087	1	-1.3189	-1.69118
TMBIM6	4	0.020414	0.062925	0.995211	1181	2	-0.31662	0.55151	0.66602	0.999945	12587	1	-0.31662	-1.69007
OPRM1	4	0.020419	0.062939	0.995211	1182	2	-0.43605	0.61374	0.69441	0.999945	13124	1	-0.43605	-1.68997
TNFSF13B	4	0.020431	0.062964	0.995211	1183	3	-0.92408	0.86599	0.86589	0.999945	16466	0	-0.92408	-1.68971
GTF2H4	4	0.020463	0.06303	0.995211	1184	3	-0.88933	0.98043	0.9805	0.999945	18704	0	-0.88933	-1.68903
CREB3L4	4	0.020474	0.063061	0.995211	1185	2	-0.57173	0.88751	0.88745	0.999945	16865	0	-0.57173	-1.6888
THOC3	3	0.020474	0.052764	0.990793	1186	2	-1.378	0.86733	0.86738	0.999945	16485	0	-1.378	-1.6888
H3F3A	3	0.020495	0.052817	0.990793	1187	3	-1.3697	0.9795	0.97964	0.999945	18684	0	-1.3697	-1.68835
TRIM11	4	0.020517	0.063154	0.995211	1188	2	-0.3481	0.72967	0.75741	0.999945	14377	1	-0.3481	-1.68789
RER1	4	0.02052	0.063161	0.995211	1189	2	-0.51362	0.32679	0.47884	0.999945	9017	1	-0.51362	-1.68782
OR5H14	4	0.020546	0.063215	0.995211	1190	2	-1.2468	0.88448	0.88441	0.999945	16806	0	-1.2468	-1.68727
IL16	4	0.020579	0.063289	0.995211	1191	3	-1.2629	0.77265	0.78607	0.999945	14912	1	-1.2629	-1.68658
AASDH	4	0.02062	0.06338	0.995211	1192	2	-0.31899	0.22819	0.38381	0.999945	7247	1	-0.31899	-1.68571
PSEN1	4	0.020646	0.063424	0.995211	1193	3	-0.78698	0.74823	0.76931	0.999945	14600	1	-0.78698	-1.68516
PARS2	4	0.020664	0.063456	0.995211	1194	3	-2.3297	0.78332	0.79387	0.999945	15064	1	-2.3297	-1.68479
GLDN	4	0.020664	0.063456	0.995211	1195	3	-1.3038	0.5135	0.65036	0.999945	12282	1	-1.3038	-1.68479
EIF1	3	0.020664	0.053236	0.992688	1196	3	-1.1015	0.97934	0.97948	0.999945	18682	0	-1.1015	-1.68479
ZNF732	4	0.020671	0.063473	0.995211	1197	3	-1.0725	0.9188	0.91884	0.999945	17467	0	-1.0725	-1.68464
KRT222	4	0.020682	0.063502	0.995211	1198	3	-1.1177	0.97115	0.97126	0.999945	18507	0	-1.1177	-1.68441
HTR3D	4	0.020757	0.063651	0.995211	1199	2	-0.33484	0.11478	0.24213	0.996801	4606	2	-0.33484	-1.68284
TTLL6	4	0.020765	0.063666	0.995211	1200	3	-1.6016	0.8897	0.88964	0.999945	16910	0	-1.6016	-1.68267
CAPZA1	4	0.020774	0.063683	0.995211	1201	2	-0.55816	0.86275	0.86263	0.999945	16401	0	-0.55816	-1.68248
SERINC1	4	0.020825	0.063787	0.995211	1202	2	-0.83301	0.58227	0.67964	0.999945	12859	1	-0.83301	-1.68141
PIGR	4	0.020826	0.063788	0.995211	1203	2	-0.47104	0.60802	0.69166	0.999945	13077	1	-0.47104	-1.68139
DAP	4	0.020864	0.063866	0.995211	1204	3	-2.0024	0.65087	0.71295	0.999945	13496	1	-2.0024	-1.6806
ZNF175	4	0.020879	0.063895	0.995211	1205	3	-0.85317	0.61848	0.69672	0.999945	13174	1	-0.85317	-1.68029
C14orf79	4	0.020969	0.064077	0.995211	1206	2	-0.65577	0.42303	0.57211	0.999945	10802	1	-0.65577	-1.67842
C1RL	4	0.021016	0.064177	0.995211	1207	2	-0.82327	0.94013	0.94021	0.999945	17894	0	-0.82327	-1.67745
AHSG	4	0.021031	0.064205	0.995211	1208	1	0.53647	0.080356	0.18136	0.978253	3526	2	0.53647	-1.67714
CRX	4	0.021063	0.064268	0.995211	1209	2	-1.1227	0.46119	0.60924	0.999945	11521	1	-1.1227	-1.67648
SOX11	4	0.021083	0.064308	0.995211	1210	2	-0.46682	0.94574	0.94577	0.999945	18018	0	-0.46682	-1.67607
TMEM55B	4	0.021134	0.064422	0.995211	1211	2	-0.35112	0.80422	0.80986	0.999945	15370	1	-0.35112	-1.67502
UGT3A1	4	0.02117	0.064502	0.995211	1212	3	-1.138	0.96493	0.96498	0.999945	18377	0	-1.138	-1.67428
LRP12	4	0.021204	0.064577	0.995211	1213	3	-0.74719	0.19907	0.35563	0.999945	6705	1	-0.74719	-1.67358
RGL3	4	0.021272	0.064712	0.995211	1214	2	-0.64247	0.57308	0.6754	0.999945	12778	1	-0.64247	-1.67219
CRLS1	4	0.021312	0.064788	0.995211	1215	3	-1.4593	0.97899	0.97913	0.999945	18681	0	-1.4593	-1.67138
FCHSD1	4	0.021314	0.064791	0.995211	1216	2	-0.31542	0.62899	0.70186	0.999945	13281	1	-0.31542	-1.67134
SLC25A37	4	0.021314	0.064791	0.995211	1217	3	-0.72165	0.96387	0.96392	0.999945	18344	0	-0.72165	-1.67134
PAX6	4	0.021364	0.064886	0.995211	1218	3	-0.92062	0.52612	0.6555	0.999945	12396	1	-0.92062	-1.67032
A1BG	4	0.021384	0.064925	0.995211	1219	2	-0.46622	0.82412	0.8264	0.999945	15677	1	-0.46622	-1.66991
SMCO1	4	0.021465	0.065094	0.995211	1220	3	-0.89786	0.97606	0.97625	0.999945	18619	0	-0.89786	-1.66827
MSH2	4	0.021469	0.065101	0.995211	1221	2	-0.17969	0.10701	0.22859	0.99039	4380	1	-0.17969	-1.66819
CC2D1B	4	0.021483	0.065133	0.995211	1222	3	-1.0599	0.97073	0.97081	0.999945	18500	0	-1.0599	-1.66791
TBR1	4	0.021496	0.065167	0.995211	1223	3	-1.3111	0.87886	0.87884	0.999945	16715	0	-1.3111	-1.66764
MYF6	4	0.021511	0.065199	0.995211	1224	3	-0.76	0.006909	0.023572	0.81764	538	1	-0.76	-1.66734
ZSCAN9	4	0.021546	0.065275	0.995211	1225	3	-0.93491	0.97192	0.97207	0.999945	18520	0	-0.93491	-1.66663
ADPRHL1	4	0.021593	0.065369	0.995211	1226	3	-0.78945	0.78778	0.79717	0.999945	15121	1	-0.78945	-1.66569
AK2	4	0.021595	0.065371	0.995211	1227	2	-1.2828	0.76104	0.77793	0.999945	14765	1	-1.2828	-1.66565
CSF1	4	0.021595	0.065371	0.995211	1228	3	-1.4493	0.82936	0.83095	0.999945	15771	1	-1.4493	-1.66565
GEM	4	0.021649	0.065488	0.995211	1229	2	-0.24792	0.35161	0.50293	0.999945	9459	1	-0.24792	-1.66456
OR52J3	4	0.02169	0.065574	0.995211	1230	2	-0.74818	0.51482	0.65093	0.999945	12293	1	-0.74818	-1.66374
CCDC151	4	0.0217	0.065597	0.995211	1231	1	0.21066	0.25554	0.41013	0.999945	7748	1	0.21066	-1.66354
C6orf222	4	0.021716	0.065631	0.995211	1232	3	-1.1799	0.85773	0.8576	0.999945	16309	0	-1.1799	-1.66322
AZIN1	4	0.021751	0.065703	0.995211	1233	3	-0.98408	0.89717	0.89709	0.999945	17052	0	-0.98408	-1.66252
INTS7	4	0.021752	0.065706	0.995211	1234	3	-1.3239	0.97649	0.97667	0.999945	18630	0	-1.3239	-1.6625
EXTL3	4	0.021781	0.065764	0.995211	1235	3	-1.4077	0.38817	0.53822	0.999945	10142	1	-1.4077	-1.66192
AGXT2	4	0.021815	0.065832	0.995211	1236	2	-0.04827	0.016711	0.054121	0.909807	1118	2	-0.04827	-1.66124
POLG	4	0.021854	0.06591	0.995211	1237	2	-0.07895	0.18237	0.33956	0.999945	6392	2	-0.07895	-1.66047
BHLHE22	4	0.021884	0.065965	0.995211	1238	3	-0.84343	0.93048	0.93061	0.999945	17699	0	-0.84343	-1.65987
KCNF1	4	0.021906	0.066015	0.995211	1239	2	-0.14692	0.60998	0.69261	0.999945	13093	1	-0.14692	-1.65944
PCDHA13	4	0.021945	0.066098	0.995211	1240	2	-0.79003	0.20455	0.36093	0.999945	6791	1	-0.79003	-1.65866
LASP1	4	0.021947	0.066101	0.995211	1241	3	-0.88216	0.68688	0.73229	0.999945	13883	1	-0.88216	-1.65862
C11orf84	3	0.021948	0.056364	0.995211	1242	3	-0.93246	0.97805	0.9782	0.999945	18659	0	-0.93246	-1.65861
GPR89B	4	0.021974	0.066158	0.995211	1243	3	-1.5825	0.064188	0.15153	0.977641	2919	1	-1.5825	-1.65809
SEPN1	4	0.021983	0.066175	0.995211	1244	1	-0.037456	0.45802	0.6061	0.999945	11468	1	-0.037456	-1.65791
PDCD6	4	0.022019	0.066254	0.995211	1245	2	-0.80363	0.90895	0.90894	0.999945	17284	0	-0.80363	-1.6572
ZAP70	4	0.02206	0.066334	0.995211	1246	2	-0.066806	0.36178	0.51273	0.999945	9666	2	-0.066806	-1.65639
TAS2R8	4	0.022073	0.066365	0.995211	1247	3	-1.2549	0.65315	0.71407	0.999945	13520	1	-1.2549	-1.65614
LARP4B	4	0.02208	0.066377	0.995211	1248	2	-0.67633	0.2568	0.41136	0.999945	7771	2	-0.67633	-1.656
SERPINB9	4	0.022089	0.066395	0.995211	1249	2	-0.83479	0.9349	0.93499	0.999945	17782	0	-0.83479	-1.65582
ESR1	4	0.022099	0.06642	0.995211	1250	3	-1.0003	0.95485	0.95488	0.999945	18186	0	-1.0003	-1.65563
BAG4	4	0.022111	0.066441	0.995211	1251	2	-0.061638	0.83869	0.83928	0.999945	15944	1	-0.061638	-1.65539
HDAC4	4	0.022133	0.066489	0.995211	1252	2	-0.40708	0.43569	0.58434	0.999945	11054	2	-0.40708	-1.65496
KCNK9	4	0.022163	0.066549	0.995211	1253	2	0.023567	0.24835	0.40321	0.999945	7611	2	0.023567	-1.65437
TIMM8A	4	0.022163	0.06655	0.995211	1254	2	-1.2352	0.16046	0.31824	0.999945	6007	2	-1.2352	-1.65437
FRMD1	4	0.022199	0.066626	0.995211	1255	3	-1.2094	0.97782	0.978	0.999945	18654	0	-1.2094	-1.65367
RABGAP1L	4	0.022214	0.066656	0.995211	1256	2	-0.47936	0.96881	0.96887	0.999945	18468	0	-0.47936	-1.65337
TMEM25	4	0.022264	0.066763	0.995211	1257	3	-1.3932	0.591	0.68368	0.999945	12924	1	-1.3932	-1.6524
LINGO3	4	0.022298	0.066827	0.995211	1258	3	-2.2624	0.26183	0.41628	0.999945	7860	1	-2.2624	-1.65173
C18orf63	4	0.022317	0.066873	0.995211	1259	2	-0.38101	0.36426	0.51518	0.999945	9714	2	-0.38101	-1.65136
SYCE1L	4	0.022368	0.066986	0.995211	1260	2	-0.22738	0.29823	0.45135	0.999945	8528	2	-0.22738	-1.65037
CCDC71	4	0.022385	0.067016	0.995211	1261	3	-0.72112	0.86998	0.86985	0.999945	16542	0	-0.72112	-1.65004
MOSPD1	4	0.02242	0.067089	0.995211	1262	1	-0.14034	0.75177	0.77172	0.999945	14639	1	-0.14034	-1.64936
PGRMC1	4	0.022471	0.067194	0.995211	1263	1	-0.17449	0.2636	0.418	0.999945	7892	1	-0.17449	-1.64838
ANXA2R	3	0.022518	0.057699	0.995211	1264	3	-1.2364	0.97748	0.97764	0.999945	18649	0	-1.2364	-1.64747
ZNF624	4	0.022523	0.067295	0.995211	1265	3	-0.7544	0.8493	0.84924	0.999945	16147	1	-0.7544	-1.64737
AMPH	4	0.022527	0.067306	0.995211	1266	3	-1.3059	0.81889	0.82191	0.999945	15600	1	-1.3059	-1.6473
MRPL36	4	0.022544	0.067343	0.995211	1267	3	-0.89197	0.96769	0.96775	0.999945	18445	0	-0.89197	-1.64697
CHCHD3	4	0.022554	0.067366	0.995211	1268	3	-1.2439	0.55886	0.6692	0.999945	12655	1	-1.2439	-1.64678
COX20	4	0.022554	0.067366	0.995211	1269	3	-1.3299	0.95556	0.9556	0.999945	18205	0	-1.3299	-1.64678
COX6A1	4	0.022588	0.067437	0.995211	1270	3	-1.0836	0.80998	0.8145	0.999945	15459	1	-1.0836	-1.64612
HMX3	4	0.022597	0.067456	0.995211	1271	2	-0.24359	0.23986	0.39499	0.999945	7469	2	-0.24359	-1.64595
FUT11	4	0.022615	0.067486	0.995211	1272	2	-1.4749	0.24892	0.40378	0.999945	7624	1	-1.4749	-1.6456
ARL14EP	4	0.022625	0.067506	0.995211	1273	2	-0.31856	0.48882	0.63636	0.999945	12022	1	-0.31856	-1.64541
PHF7	4	0.022659	0.067579	0.995211	1274	2	-0.87739	0.16014	0.31775	0.999945	5995	1	-0.87739	-1.64476
CAMSAP1	4	0.022679	0.067617	0.995211	1275	3	-1.0462	0.34919	0.50059	0.999945	9418	1	-1.0462	-1.64438
ZNF562	4	0.022694	0.067653	0.995211	1276	2	-0.91456	0.51165	0.64964	0.999945	12263	1	-0.91456	-1.64409
PIBF1	4	0.022728	0.067727	0.995211	1277	2	-0.62041	0.0051135	0.017716	0.79481	418	1	-0.62041	-1.64344
PLS3	4	0.02278	0.06784	0.995211	1278	3	-1.1742	0.94314	0.94324	0.999945	17964	0	-1.1742	-1.64245
PELI3	4	0.022782	0.067843	0.995211	1279	3	-0.8227	0.08471	0.18929	0.981698	3670	1	-0.8227	-1.64241
CWC27	4	0.022831	0.067932	0.995211	1280	2	-0.31644	0.78177	0.79271	0.999945	15041	1	-0.31644	-1.64148
PHYHD1	4	0.022846	0.067955	0.995211	1281	3	-1.0841	0.88807	0.88802	0.999945	16879	0	-1.0841	-1.64119
MARCHF11	4	0.022846	0.067955	0.995211	1282	3	-0.83949	0.21181	0.36797	0.999945	6910	1	-0.83949	-1.64119
DROSHA	4	0.022853	0.06797	0.995211	1283	3	-1.6148	0.014894	0.048603	0.89061	1025	1	-1.6148	-1.64106
SLC35E1	4	0.022853	0.06797	0.995211	1284	3	-1.6427	0.23461	0.39002	0.999945	7367	1	-1.6427	-1.64106
IFNAR1	4	0.022853	0.06797	0.995211	1285	2	-1.2794	0.72533	0.7548	0.999945	14321	1	-1.2794	-1.64106
FNDC8	4	0.022882	0.068029	0.995211	1286	2	0.030945	0.062394	0.14811	0.977641	2862	2	0.030945	-1.64051
POFUT1	4	0.022934	0.068131	0.995211	1287	3	-0.74901	0.86803	0.8679	0.999945	16502	0	-0.74901	-1.63952
CCDC173	4	0.022985	0.068245	0.995211	1288	3	-1.0443	0.97242	0.97256	0.999945	18529	0	-1.0443	-1.63856
TSEN15	4	0.023036	0.068348	0.995211	1289	2	-0.1883	0.27066	0.42466	0.999945	8027	1	-0.1883	-1.63759
FAM216A	4	0.023112	0.068504	0.995211	1290	3	-0.84876	0.17098	0.32863	0.999945	6218	1	-0.84876	-1.63616
RILP	4	0.023155	0.068602	0.995211	1291	3	-1.7699	0.89298	0.89289	0.999945	16966	0	-1.7699	-1.63536
BAZ1A	4	0.023235	0.068772	0.995211	1292	3	-0.86953	0.74759	0.76888	0.999945	14593	1	-0.86953	-1.63386
RGMB	4	0.023242	0.068786	0.995211	1293	2	-0.21159	0.44439	0.59273	0.999945	11210	2	-0.21159	-1.63373
RUNDC1	4	0.023293	0.06889	0.995211	1294	1	0.42519	0.099589	0.2157	0.988157	4133	3	0.42519	-1.63277
MARS	3	0.023317	0.059638	0.995211	1295	3	-1.274	0.97668	0.97687	0.999945	18633	0	-1.274	-1.63233
MRPL4	3	0.023319	0.05964	0.995211	1296	2	-2.4099	0.86868	0.86876	0.999945	16516	0	-2.4099	-1.63229
RSF1	4	0.023326	0.06896	0.995211	1297	3	-1.8119	0.62561	0.70021	0.999945	13245	1	-1.8119	-1.63216
GRIP2	4	0.023338	0.068982	0.995211	1298	3	-0.97615	0.75921	0.77667	0.999945	14738	1	-0.97615	-1.63194
ARHGAP11B	4	0.02337	0.069057	0.995211	1299	2	-0.3345	0.0037832	0.013289	0.747015	334	2	-0.3345	-1.63134
TMTC4	4	0.02337	0.069057	0.995211	1300	3	-1.2222	0.9641	0.96414	0.999945	18353	0	-1.2222	-1.63134
SH3GL2	4	0.023378	0.069075	0.995211	1301	2	-1.3746	0.87667	0.87664	0.999945	16665	0	-1.3746	-1.63119
PAGE1	4	0.023466	0.069257	0.995211	1302	3	-0.82598	0.96496	0.96501	0.999945	18380	0	-0.82598	-1.62956
PCCB	4	0.023499	0.06932	0.995211	1303	2	-0.3859	0.83891	0.83949	0.999945	15950	1	-0.3859	-1.62895
C2CD4B	4	0.023548	0.06942	0.995211	1304	3	-1.2239	0.66938	0.72263	0.999945	13702	1	-1.2239	-1.62805
OLIG1	4	0.02355	0.069424	0.995211	1305	2	-0.36448	0.86823	0.86812	0.999945	16506	0	-0.36448	-1.62801
STK3	4	0.023601	0.069539	0.995211	1306	1	0.33775	0.12335	0.25677	0.998096	4881	2	0.33775	-1.62707
CDH20	4	0.023628	0.069593	0.995211	1307	3	-0.82155	0.13613	0.27824	0.999944	5274	1	-0.82155	-1.62657
ZNF431	4	0.023674	0.069697	0.995211	1308	2	-0.88716	0.11795	0.24756	0.997469	4707	1	-0.88716	-1.62573
CCDC101	4	0.023701	0.069753	0.995211	1309	2	-0.8223	0.43098	0.57978	0.999945	10958	1	-0.8223	-1.62523
SPNS2	4	0.023704	0.069759	0.995211	1310	2	-0.38351	0.8535	0.85339	0.999945	16229	1	-0.38351	-1.62518
ZNF107	4	0.023728	0.069809	0.995211	1311	2	-0.52443	0.10002	0.21642	0.988157	4148	1	-0.52443	-1.62474
PAPPA	4	0.023807	0.069973	0.995211	1312	1	0.16088	0.21395	0.37007	0.999945	6952	2	0.16088	-1.6233
BTBD17	4	0.023827	0.070012	0.995211	1313	3	-0.90135	0.95538	0.9554	0.999945	18200	0	-0.90135	-1.62293
DNAJC3	4	0.023858	0.070078	0.995211	1314	2	-0.42139	0.27607	0.42989	0.999945	8102	1	-0.42139	-1.62237
STAB1	4	0.023905	0.070163	0.995211	1315	3	-1.2864	0.59619	0.6861	0.999945	12966	1	-1.2864	-1.62151
ZNF41	4	0.02391	0.070172	0.995211	1316	2	-0.35222	0.66653	0.7211	0.999945	13665	1	-0.35222	-1.62142
KAT7	3	0.023943	0.061152	0.995211	1317	3	-0.7675	0.97606	0.97624	0.999945	18620	0	-0.7675	-1.62082
RPL39	4	0.023947	0.070256	0.995211	1318	3	-1.9466	0.94457	0.94463	0.999945	17990	0	-1.9466	-1.62075
STK32A	4	0.023954	0.070274	0.995211	1319	2	-0.19011	0.217	0.37302	0.999945	7029	2	-0.19011	-1.62062
EVI2B	4	0.023961	0.07029	0.995211	1320	2	-0.55742	0.82471	0.82689	0.999945	15689	1	-0.55742	-1.6205
ANKRD2	4	0.02399	0.070343	0.995211	1321	2	-0.60577	0.27969	0.43346	0.999945	8169	2	-0.60577	-1.61997
NBAS	3	0.023995	0.061266	0.995211	1322	3	-1.5726	0.95957	0.95984	0.999945	18269	0	-1.5726	-1.61988
C3orf84	4	0.024063	0.07051	0.995211	1323	3	-0.91579	0.89893	0.89887	0.999945	17095	0	-0.91579	-1.61865
PTPN4	4	0.024064	0.07051	0.995211	1324	1	-0.16255	0.69347	0.73601	0.999945	13949	1	-0.16255	-1.61863
GPR139	4	0.024115	0.07061	0.995211	1325	1	0.11434	0.23171	0.3872	0.999945	7310	2	0.11434	-1.61771
FUT1	4	0.024166	0.070706	0.995211	1326	1	0.27279	0.36461	0.51552	0.999945	9721	2	0.27279	-1.6168
LGR4	4	0.024207	0.070793	0.995211	1327	2	-0.71895	0.74444	0.76681	0.999945	14548	1	-0.71895	-1.61606
GPR37L1	4	0.024218	0.070817	0.995211	1328	2	-0.32762	0.019075	0.060996	0.923794	1244	1	-0.32762	-1.61586
SGCZ	4	0.024235	0.070851	0.995211	1329	2	-0.75686	0.57446	0.67603	0.999945	12791	1	-0.75686	-1.61556
WNK1	3	0.024287	0.061939	0.995211	1330	1	0.30466	0.7192	0.72208	0.999945	14240	1	0.30466	-1.61463
RAD52	4	0.024289	0.070963	0.995211	1331	3	-1.0382	0.76173	0.77841	0.999945	14779	1	-1.0382	-1.61459
YBX1	4	0.024295	0.070971	0.995211	1332	1	1.1258	0.013653	0.044722	0.878629	946	2	1.1258	-1.61448
IFNG	4	0.024295	0.070971	0.995211	1333	2	-0.23656	0.25678	0.41134	0.999945	7770	1	-0.23656	-1.61448
C21orf91	4	0.024353	0.071083	0.995211	1334	3	-1.111	0.43214	0.58093	0.999945	10988	1	-1.111	-1.61345
FPGT	4	0.024371	0.071129	0.995211	1335	2	-0.48	0.054952	0.13416	0.977641	2579	2	-0.48	-1.61313
GCDH	4	0.024371	0.07113	0.995211	1336	3	-0.75442	0.41848	0.56765	0.999945	10709	1	-0.75442	-1.61313
MB	4	0.024412	0.071206	0.995211	1337	2	-0.702	0.94371	0.94382	0.999945	17975	0	-0.702	-1.6124
CBX2	4	0.024423	0.071223	0.995211	1338	2	-0.32889	0.57379	0.67571	0.999945	12784	1	-0.32889	-1.6122
LAMC2	4	0.024474	0.071316	0.995211	1339	3	-0.41337	0.78828	0.79755	0.999945	15126	1	-0.41337	-1.6113
CXCL10	4	0.024489	0.071344	0.995211	1340	3	-0.82067	0.83115	0.83261	0.999945	15797	1	-0.82067	-1.61103
MTERF4	4	0.024517	0.0714	0.995211	1341	2	-1.0898	0.014274	0.046665	0.888303	987	1	-1.0898	-1.61053
OR2T11	4	0.024525	0.071416	0.995211	1342	1	0.035182	0.67013	0.72303	0.999945	13711	1	0.035182	-1.61039
MEX3B	4	0.024526	0.071417	0.995211	1343	2	-1.0594	0.088251	0.19568	0.986246	3774	1	-1.0594	-1.61037
SUCLA2	4	0.024597	0.071562	0.995211	1344	3	-1.7212	0.59561	0.68583	0.999945	12960	1	-1.7212	-1.60912
USPL1	4	0.024731	0.071833	0.995211	1345	3	-1.7289	0.41757	0.5668	0.999945	10696	1	-1.7289	-1.60676
ENTPD2	4	0.024731	0.071833	0.995211	1346	1	0.22978	0.45083	0.59899	0.999945	11333	2	0.22978	-1.60676
CCDC93	4	0.024762	0.071903	0.995211	1347	3	-1.2307	0.90373	0.90375	0.999945	17183	0	-1.2307	-1.60621
SMPX	4	0.0248	0.071976	0.995211	1348	3	-1.3387	0.11003	0.23386	0.990604	4474	1	-1.3387	-1.60555
CLVS2	4	0.024833	0.072043	0.995211	1349	3	-0.75948	0.9514	0.95145	0.999945	18128	0	-0.75948	-1.60497
CPQ	4	0.024862	0.072104	0.995211	1350	3	-0.76309	0.89253	0.89243	0.999945	16962	0	-0.76309	-1.60446
ACKR2	4	0.024885	0.072157	0.995211	1351	3	-0.83401	0.96845	0.96852	0.999945	18459	0	-0.83401	-1.60406
CDCA4	4	0.024936	0.072272	0.995211	1352	1	0.16134	0.26605	0.42032	0.999945	7933	2	0.16134	-1.60317
CLN5	4	0.024939	0.072279	0.995211	1353	2	-0.85965	0.56571	0.67219	0.999945	12708	1	-0.85965	-1.60312
LEFTY1	4	0.02495	0.072304	0.995211	1354	3	-1.0595	0.43812	0.5867	0.999945	11103	1	-1.0595	-1.60293
ERVMER34-1	4	0.025049	0.072491	0.995211	1355	2	-0.39163	0.20329	0.35968	0.999945	6772	2	-0.39163	-1.60121
SNRPA1	2	0.025055	0.046115	0.990793	1356	2	-2.6857	0.97494	0.97507	0.999945	18590	0	-2.6857	-1.60111
A2ML1	4	0.025062	0.07251	0.995211	1357	3	-1.0788	0.34019	0.49192	0.999945	9249	1	-1.0788	-1.60098
KCNH5	4	0.025072	0.072536	0.995211	1358	2	-0.88109	0.57315	0.67544	0.999945	12779	1	-0.88109	-1.60081
STAU1	4	0.02509	0.07259	0.995211	1359	2	0.11335	0.21517	0.37127	0.999945	6984	2	0.11335	-1.6005
TMEM52	4	0.025096	0.0726	0.995211	1360	2	-0.51701	0.11762	0.24698	0.997469	4697	2	-0.51701	-1.6004
ATP6AP1	3	0.025102	0.063897	0.995211	1361	3	-1.2606	0.9749	0.97507	0.999945	18589	0	-1.2606	-1.60029
ZMYND8	4	0.025141	0.072684	0.995211	1362	2	-0.24521	0.22671	0.38238	0.999945	7211	1	-0.24521	-1.59962
GOT1L1	4	0.025188	0.072782	0.995211	1363	2	-0.8	0.59233	0.68429	0.999945	12934	1	-0.8	-1.59881
TMEM178B	4	0.025192	0.072791	0.995211	1364	2	-0.3125	0.89579	0.89572	0.999945	17023	0	-0.3125	-1.59874
EXOG	4	0.025197	0.072805	0.995211	1365	2	-1.0595	0.32834	0.4804	0.999945	9040	1	-1.0595	-1.59865
FABP2	4	0.025253	0.072912	0.995211	1366	3	-1.1647	0.16339	0.32124	0.999945	6069	1	-1.1647	-1.59769
TDRD9	4	0.02528	0.072974	0.995211	1367	2	-0.7569	0.66013	0.71772	0.999945	13588	1	-0.7569	-1.59722
ELL3	4	0.025287	0.072985	0.995211	1368	3	-1.3031	0.87147	0.87138	0.999945	16572	0	-1.3031	-1.5971
ERLIN2	4	0.025308	0.073033	0.995211	1369	3	-0.86684	0.93091	0.93104	0.999945	17704	0	-0.86684	-1.59674
KLC3	4	0.025321	0.073066	0.995211	1370	2	-0.21594	0.29953	0.45257	0.999945	8550	2	-0.21594	-1.59652
C2orf80	4	0.025321	0.073066	0.995211	1371	3	-0.66098	0.96715	0.96719	0.999945	18425	0	-0.66098	-1.59652
KDF1	4	0.025322	0.073067	0.995211	1372	2	-0.74163	0.8418	0.84213	0.999945	16009	1	-0.74163	-1.5965
OR6M1	4	0.025363	0.073155	0.995211	1373	3	-0.80857	0.97739	0.9776	0.999945	18646	0	-0.80857	-1.5958
NDUFB3	4	0.025398	0.07322	0.995211	1374	1	-0.11047	0.49235	0.63987	0.999945	12080	1	-0.11047	-1.5952
FOXQ1	4	0.025449	0.073315	0.995211	1375	1	0.033888	0.86046	0.86027	0.999945	16364	0	0.033888	-1.59433
MRPL50	4	0.025464	0.073352	0.995211	1376	3	-1.5132	0.83562	0.83653	0.999945	15891	1	-1.5132	-1.59407
ZKSCAN8	4	0.025471	0.07336	0.995211	1377	3	-1.2157	0.49357	0.64105	0.999945	12101	1	-1.2157	-1.59395
KCNMA1	3	0.025474	0.064788	0.995211	1378	2	-1.2206	0.46333	0.54234	0.999945	11559	1	-1.2206	-1.5939
TSHZ1	4	0.025494	0.073412	0.995211	1379	3	-1.1221	0.16937	0.32705	0.999945	6188	1	-1.1221	-1.59356
ZFAT	4	0.0255	0.073426	0.995211	1380	2	0.28358	0.066794	0.15639	0.977641	3022	2	0.28358	-1.59346
USP17L26	4	0.025551	0.073531	0.995211	1381	3	-1.215	0.035079	0.095496	0.973453	1859	1	-1.215	-1.59259
C16orf45	4	0.025578	0.07358	0.995211	1382	2	-0.55839	0.90602	0.90602	0.999945	17226	0	-0.55839	-1.59213
LZIC	4	0.025587	0.073599	0.995211	1383	2	-0.58105	0.60758	0.69144	0.999945	13071	1	-0.58105	-1.59198
HMG20B	4	0.025603	0.073631	0.995211	1384	1	0.22981	0.34404	0.49557	0.999945	9309	2	0.22981	-1.59171
HIST1H3E	4	0.025615	0.073648	0.995211	1385	3	-1.2557	0.51234	0.64993	0.999945	12271	1	-1.2557	-1.59151
AGAP11	4	0.025615	0.073648	0.995211	1386	3	-1.2298	0.87413	0.87408	0.999945	16623	0	-1.2298	-1.59151
PMPCB	4	0.025631	0.07368	0.995211	1387	3	-1.1253	0.93531	0.9354	0.999945	17794	0	-1.1253	-1.59123
LIPC	4	0.025643	0.073708	0.995211	1388	3	-1.3885	0.9638	0.96385	0.999945	18342	0	-1.3885	-1.59103
FRMD4B	4	0.025654	0.073734	0.995211	1389	3	-0.58598	0.66019	0.71775	0.999945	13590	1	-0.58598	-1.59084
CCT3	4	0.025696	0.073813	0.995211	1390	3	-2.7892	0.8884	0.88836	0.999945	16887	0	-2.7892	-1.59013
TUFM	4	0.025696	0.073813	0.995211	1391	3	-1.8881	0.01696	0.054844	0.911455	1137	1	-1.8881	-1.59013
SMIM18	4	0.025696	0.073813	0.995211	1392	3	-2.187	0.42799	0.57697	0.999945	10897	1	-2.187	-1.59013
RPP30	4	0.025696	0.073813	0.995211	1393	3	-2.0681	0.55973	0.66957	0.999945	12659	1	-2.0681	-1.59013
MACC1	4	0.025745	0.073907	0.995211	1394	2	-0.76256	0.81262	0.81668	0.999945	15501	1	-0.76256	-1.58931
CHST4	4	0.025808	0.074038	0.995211	1395	2	-0.66763	0.25387	0.4085	0.999945	7712	1	-0.66763	-1.58825
DDX20	3	0.025823	0.065588	0.995211	1396	2	-2.6473	0.87031	0.87041	0.999945	16550	0	-2.6473	-1.58799
HOXC11	4	0.025858	0.074137	0.995211	1397	3	-1.0969	0.88954	0.88947	0.999945	16906	0	-1.0969	-1.58741
BTG3	4	0.025869	0.074156	0.995211	1398	3	-1.3069	0.40063	0.55037	0.999945	10373	1	-1.3069	-1.58722
SDE2	4	0.025904	0.074233	0.995211	1399	3	-2.8474	0.23937	0.39455	0.999945	7455	1	-2.8474	-1.58663
GPR15	4	0.02591	0.074245	0.995211	1400	3	-0.62165	0.94742	0.94749	0.999945	18055	0	-0.62165	-1.58653
ADGRV1	4	0.025922	0.074266	0.995211	1401	3	-0.94464	0.55764	0.66869	0.999945	12637	1	-0.94464	-1.58633
HMGN4	4	0.025961	0.07434	0.995211	1402	3	-0.93461	0.91263	0.91262	0.999945	17353	0	-0.93461	-1.58568
SSR1	4	0.025961	0.07434	0.995211	1403	2	0.32038	0.12514	0.25977	0.998096	4932	2	0.32038	-1.58568
DPH3P1	4	0.025998	0.074417	0.995211	1404	3	-0.70921	0.94637	0.94642	0.999945	18034	0	-0.70921	-1.58506
HSPBAP1	4	0.026008	0.074435	0.995211	1405	3	-0.99604	0.81668	0.82005	0.999945	15556	1	-0.99604	-1.58489
C1D	4	0.026054	0.074526	0.995211	1406	3	-1.3302	0.94673	0.94678	0.999945	18039	0	-1.3302	-1.58413
HTN1	4	0.026078	0.074577	0.995211	1407	3	-1.0674	0.40719	0.55668	0.999945	10497	1	-1.0674	-1.58373
ITCH	4	0.026218	0.074889	0.995211	1408	2	-0.30363	0.36733	0.51813	0.999945	9762	1	-0.30363	-1.5814
ARID5A	4	0.026218	0.074889	0.995211	1409	2	-0.1591	0.77269	0.78609	0.999945	14914	1	-0.1591	-1.5814
FOLH1	4	0.026218	0.074889	0.995211	1410	3	-0.8746	0.36834	0.51909	0.999945	9775	1	-0.8746	-1.5814
SPATA31A6	4	0.026218	0.074889	0.995211	1411	2	-1.8165	0.52	0.65301	0.999945	12334	1	-1.8165	-1.5814
FLT4	4	0.026218	0.074889	0.995211	1412	1	0.019379	0.33271	0.4846	0.999945	9126	1	0.019379	-1.5814
WRB	4	0.026218	0.074889	0.995211	1413	2	-0.86317	0.81835	0.82144	0.999945	15589	1	-0.86317	-1.5814
ZNF397	4	0.02628	0.075012	0.995211	1414	2	-0.99312	0.42915	0.57807	0.999945	10920	1	-0.99312	-1.58037
GSX1	4	0.026297	0.075051	0.995211	1415	3	-1.2211	0.10648	0.22766	0.990358	4361	1	-1.2211	-1.58009
CELF6	4	0.026297	0.075051	0.995211	1416	3	-1.1677	0.85311	0.85299	0.999945	16223	1	-1.1677	-1.58009
MTCL1	4	0.026385	0.075236	0.995211	1417	3	-0.78636	0.89474	0.8947	0.999945	17000	0	-0.78636	-1.57864
BCO1	4	0.026423	0.075315	0.995211	1418	1	1.0493	0.0030785	0.010871	0.716903	282	3	1.0493	-1.57802
CA12	4	0.026464	0.075389	0.995211	1419	2	-0.77389	0.77761	0.78959	0.999945	14977	1	-0.77389	-1.57734
SLC51B	4	0.026474	0.075411	0.995211	1420	1	-0.25369	0.38734	0.53742	0.999945	10121	1	-0.25369	-1.57718
SLC25A21	4	0.026525	0.075501	0.995211	1421	1	0.073149	0.33097	0.48296	0.999945	9092	2	0.073149	-1.57634
SRGN	4	0.026576	0.075623	0.995211	1422	1	0.40294	0.37348	0.5241	0.999945	9881	2	0.40294	-1.57551
ZNF782	4	0.026628	0.075726	0.995211	1423	1	0.62487	0.042976	0.11106	0.977641	2155	3	0.62487	-1.57466
SRGAP1	4	0.026652	0.075789	0.995211	1424	3	-0.78224	0.80453	0.8101	0.999945	15377	1	-0.78224	-1.57427
FAM118A	4	0.026679	0.075843	0.995211	1425	3	-0.69985	0.97151	0.97163	0.999945	18515	0	-0.69985	-1.57383
MESP1	4	0.026687	0.075866	0.995211	1426	3	-1.6091	0.93531	0.93539	0.999945	17793	0	-1.6091	-1.5737
KRTAP1-1	4	0.026715	0.07593	0.995211	1427	3	-0.8065	0.58965	0.68302	0.999945	12913	1	-0.8065	-1.57324
FXN	4	0.02673	0.075966	0.995211	1428	2	-1.2168	0.1845	0.34162	0.999945	6427	1	-1.2168	-1.573
PRPS1	4	0.026731	0.075968	0.995211	1429	3	-1.1124	0.66809	0.72192	0.999945	13685	1	-1.1124	-1.57298
TFAM	3	0.026742	0.067759	0.995211	1430	2	-2.5188	0.48131	0.55288	0.999945	11884	1	-2.5188	-1.57281
PLS1	4	0.026781	0.076066	0.995211	1431	1	0.061258	0.16387	0.32171	0.999945	6080	2	0.061258	-1.57217
EMC7	3	0.026787	0.067856	0.995211	1432	3	-0.95137	0.97321	0.97335	0.999945	18555	0	-0.95137	-1.57208
PGGT1B	3	0.026787	0.067856	0.995211	1433	3	-1.4231	0.97321	0.97335	0.999945	18556	0	-1.4231	-1.57208
ADAMTS15	4	0.026877	0.076254	0.995211	1434	2	-0.31276	0.22096	0.3768	0.999945	7104	2	-0.31276	-1.57062
SLX1A	4	0.026884	0.076273	0.995211	1435	2	-0.10053	0.19479	0.35151	0.999945	6623	2	-0.10053	-1.57051
PIN1	4	0.026935	0.076383	0.995211	1436	2	-0.69011	0.53296	0.65822	0.999945	12438	1	-0.69011	-1.56968
SLC25A26	3	0.026945	0.068228	0.995211	1437	3	-0.90449	0.97306	0.9732	0.999945	18544	0	-0.90449	-1.56952
CYLC1	4	0.026963	0.076443	0.995211	1438	2	-0.66034	0.73773	0.76244	0.999945	14463	1	-0.66034	-1.56923
CYP1A1	4	0.02701	0.076519	0.995211	1439	2	-1.1353	0.77558	0.78815	0.999945	14957	1	-1.1353	-1.56848
ZNF548	4	0.027043	0.076592	0.995211	1440	3	-1.3917	0.83857	0.83917	0.999945	15943	1	-1.3917	-1.56795
PLEKHF1	4	0.02708	0.076664	0.995211	1441	3	-1.0649	0.70925	0.74501	0.999945	14130	1	-1.0649	-1.56735
SAMD12	4	0.02713	0.076765	0.995211	1442	3	-1.2643	0.48176	0.62942	0.999945	11897	1	-1.2643	-1.56655
ZNF768	4	0.02714	0.076789	0.995211	1443	3	-0.593	0.89525	0.8952	0.999945	17009	0	-0.593	-1.56639
GTF2A1	4	0.02714	0.076789	0.995211	1444	2	-0.14865	0.46367	0.61163	0.999945	11567	2	-0.14865	-1.56639
ZNF214	4	0.027148	0.07681	0.995211	1445	3	-1.0989	0.35173	0.50304	0.999945	9461	1	-1.0989	-1.56626
SETDB1	4	0.027154	0.076822	0.995211	1446	3	-1.7206	0.92421	0.92436	0.999945	17582	0	-1.7206	-1.56617
RERE	4	0.027187	0.076895	0.995211	1447	3	-1.5615	0.75169	0.77166	0.999945	14638	1	-1.5615	-1.56564
SLC9A2	4	0.027201	0.076922	0.995211	1448	3	-1.4124	0.42476	0.5738	0.999945	10838	1	-1.4124	-1.56542
LRRC75B	4	0.027242	0.077009	0.995211	1449	2	-0.70054	0.6143	0.69468	0.999945	13129	1	-0.70054	-1.56476
UGT2B4	4	0.027256	0.077035	0.995211	1450	3	-0.74703	0.47725	0.62498	0.999945	11806	1	-0.74703	-1.56454
FAM208A	4	0.027283	0.077086	0.995211	1451	3	-1.6342	0.84526	0.84535	0.999945	16076	1	-1.6342	-1.56411
TEAD1	4	0.027293	0.077111	0.995211	1452	2	-1.4991	0.23342	0.38884	0.999945	7343	2	-1.4991	-1.56395
FAAH	3	0.027314	0.069082	0.995211	1453	2	-1.0615	0.80398	0.80398	0.999945	15366	0	-1.0615	-1.56361
RPL37A	4	0.027319	0.077156	0.995211	1454	3	-1.4974	0.94673	0.94678	0.999945	18038	0	-1.4974	-1.56354
CDX2	4	0.027345	0.077213	0.995211	1455	1	0.48443	0.085755	0.19118	0.982649	3699	2	0.48443	-1.56312
DOK7	4	0.027382	0.077281	0.995211	1456	3	-1.2237	0.93951	0.93962	0.999945	17880	0	-1.2237	-1.56253
ZNF541	4	0.027396	0.077305	0.995211	1457	2	0.31606	0.13685	0.27943	0.999944	5290	2	0.31606	-1.56231
HARS2	4	0.027427	0.077366	0.995211	1458	3	-2.7854	0.55627	0.66807	0.999945	12628	1	-2.7854	-1.56182
ATG7	4	0.027447	0.077404	0.995211	1459	2	-0.5265	0.44513	0.59349	0.999945	11226	1	-0.5265	-1.56151
MTRF1L	4	0.027488	0.077492	0.995211	1460	3	-1.395	0.29464	0.44779	0.999945	8463	1	-1.395	-1.56086
OR56A5	4	0.027498	0.077513	0.995211	1461	1	-0.29558	0.79788	0.80489	0.999945	15281	1	-0.29558	-1.5607
LOC100144595	2	0.027503	0.050469	0.990793	1462	1	-0.58778	0.21418	0.28682	0.999944	6958	1	-0.58778	-1.56062
UBAP2	4	0.027538	0.077595	0.995211	1463	3	-1.5644	0.9819	0.98193	0.999945	18738	0	-1.5644	-1.56007
ACOT13	4	0.027538	0.077595	0.995211	1464	3	-1.4901	0.82688	0.82875	0.999945	15727	1	-1.4901	-1.56007
KLHL42	4	0.027549	0.077616	0.995211	1465	1	0.53207	0.12737	0.2635	0.998096	4999	3	0.53207	-1.55989
CASP10	4	0.027566	0.077646	0.995211	1466	3	-1.338	0.32317	0.4753	0.999945	8949	1	-1.338	-1.55963
TCEB3	4	0.027596	0.077706	0.995211	1467	3	-0.767	0.92084	0.92095	0.999945	17504	0	-0.767	-1.55915
NUP210	4	0.027601	0.077718	0.995211	1468	3	-0.62882	0.70103	0.74028	0.999945	14031	1	-0.62882	-1.55908
FOXI3	4	0.02761	0.077741	0.995211	1469	3	-1.7105	0.95623	0.95626	0.999945	18219	0	-1.7105	-1.55893
KRTAP2-3	4	0.027652	0.077827	0.995211	1470	1	0.1645	0.29054	0.44392	0.999945	8376	2	0.1645	-1.55827
PLK5	4	0.027672	0.077873	0.995211	1471	2	-0.2196	0.25498	0.40957	0.999945	7736	2	-0.2196	-1.55796
APOL3	4	0.027703	0.077941	0.995211	1472	2	-0.050571	0.1358	0.27766	0.999944	5261	2	-0.050571	-1.55747
CATSPERB	4	0.027726	0.077984	0.995211	1473	3	-1.2224	0.13205	0.27137	0.999944	5156	1	-1.2224	-1.55711
NSMAF	4	0.027749	0.078037	0.995211	1474	2	-0.66073	0.93468	0.93479	0.999945	17776	0	-0.66073	-1.55675
SPPL3	4	0.027754	0.078051	0.995211	1475	3	-1.0489	0.74749	0.7688	0.999945	14592	1	-1.0489	-1.55667
COIL	4	0.027759	0.078059	0.995211	1476	2	-0.64775	0.95049	0.95054	0.999945	18109	0	-0.64775	-1.5566
EDN1	4	0.027805	0.078167	0.995211	1477	3	-0.61237	0.63363	0.70416	0.999945	13332	1	-0.61237	-1.55588
KDM8	4	0.027831	0.078215	0.995211	1478	2	-0.75549	0.93945	0.93956	0.999945	17878	0	-0.75549	-1.55547
MGAT4B	4	0.027837	0.078231	0.995211	1479	3	-0.88526	0.35365	0.5049	0.999945	9500	1	-0.88526	-1.55538
HMSD	4	0.027857	0.078268	0.995211	1480	2	0.18461	0.3054	0.4582	0.999945	8641	2	0.18461	-1.55507
AGO4	4	0.02786	0.078279	0.995211	1481	2	-0.69398	0.43245	0.58124	0.999945	10993	1	-0.69398	-1.55502
MAP2K3	4	0.027886	0.07832	0.995211	1482	3	-1.0517	0.77406	0.78706	0.999945	14934	1	-1.0517	-1.55461
AK7	4	0.027886	0.07832	0.995211	1483	3	-0.98532	0.86819	0.86807	0.999945	16505	0	-0.98532	-1.55461
BBC3	4	0.02789	0.078329	0.995211	1484	2	-1.2207	0.55815	0.66888	0.999945	12643	1	-1.2207	-1.55455
GPR182	4	0.027908	0.078364	0.995211	1485	1	0.95252	0.038778	0.1028	0.973453	2010	3	0.95252	-1.55427
LRRC25	4	0.027959	0.078456	0.995211	1486	1	0.095071	0.43766	0.58626	0.999945	11096	2	0.095071	-1.55348
OR10G2	4	0.027996	0.078539	0.995211	1487	2	-1.358	0.16864	0.32635	0.999945	6180	1	-1.358	-1.5529
ENDOV	4	0.02801	0.07857	0.995211	1488	2	-0.24092	0.79717	0.80432	0.999945	15267	1	-0.24092	-1.55269
RAB17	4	0.028061	0.078656	0.995211	1489	1	0.49702	0.093929	0.20585	0.988157	3941	3	0.49702	-1.5519
CEP68	4	0.028072	0.07868	0.995211	1490	3	-0.77565	0.39106	0.54106	0.999945	10199	1	-0.77565	-1.55173
TTC23L	4	0.028108	0.078762	0.995211	1491	2	-0.48484	0.29984	0.45289	0.999945	8554	2	-0.48484	-1.55117
GLIPR2	4	0.028113	0.078768	0.995211	1492	2	-0.36228	0.1437	0.29078	0.999944	5524	1	-0.36228	-1.55109
TMTC1	4	0.028164	0.078867	0.995211	1493	1	0.13273	0.62667	0.7007	0.999945	13255	1	0.13273	-1.55031
TMED2	4	0.028171	0.078881	0.995211	1494	2	-0.87195	0.027012	0.079259	0.949716	1576	2	-0.87195	-1.5502
SLC4A5	4	0.028215	0.078966	0.995211	1495	2	-0.3338	0.54387	0.66277	0.999945	12534	1	-0.3338	-1.54952
FNDC3A	4	0.028266	0.07907	0.995211	1496	3	-1.0137	0.66545	0.72052	0.999945	13652	1	-1.0137	-1.54874
C1orf167	4	0.028273	0.079085	0.995211	1497	2	-0.60283	0.80077	0.80712	0.999945	15317	1	-0.60283	-1.54863
STRADB	4	0.028312	0.079161	0.995211	1498	2	-0.34727	0.40533	0.55489	0.999945	10462	2	-0.34727	-1.54803
TNFAIP8L2-SCNM1	4	0.028327	0.079195	0.995211	1499	3	-1.4503	0.46137	0.60941	0.999945	11526	1	-1.4503	-1.5478
OR2T12	4	0.028344	0.079231	0.995211	1500	3	-0.72185	0.65544	0.71526	0.999945	13540	1	-0.72185	-1.54754
TLDC2	4	0.028429	0.079409	0.995211	1501	2	-0.52701	0.77167	0.78538	0.999945	14901	1	-0.52701	-1.54624
MEIOB	4	0.028439	0.079432	0.995211	1502	2	-0.54359	0.86258	0.86248	0.999945	16398	0	-0.54359	-1.54609
PRAME	4	0.028522	0.079583	0.995211	1503	2	-0.20246	0.28753	0.44098	0.999945	8323	1	-0.20246	-1.54482
SNX1	4	0.028571	0.079682	0.995211	1504	3	-1.2102	0.91016	0.91015	0.999945	17314	0	-1.2102	-1.54407
ZNF844	4	0.028573	0.079687	0.995211	1505	2	0.045669	0.22845	0.38405	0.999945	7257	2	0.045669	-1.54404
NAIF1	4	0.028624	0.07979	0.995211	1506	3	-1.0834	0.61256	0.69385	0.999945	13118	1	-1.0834	-1.54327
DLGAP4	4	0.028688	0.079934	0.995211	1507	3	-1.5757	0.34665	0.49811	0.999945	9365	1	-1.5757	-1.5423
FADS6	4	0.028711	0.079971	0.995211	1508	3	-1.0324	0.50042	0.64525	0.999945	12182	1	-1.0324	-1.54195
PEBP1	4	0.028726	0.079998	0.995211	1509	3	-1.0409	0.96139	0.96138	0.999945	18299	0	-1.0409	-1.54172
MTMR4	4	0.028748	0.080048	0.995211	1510	3	-0.82094	0.45936	0.60745	0.999945	11490	1	-0.82094	-1.54139
C4orf27	4	0.028778	0.080113	0.995211	1511	1	-0.046477	0.83594	0.83682	0.999945	15898	1	-0.046477	-1.54094
ZNF467	4	0.028829	0.080238	0.995211	1512	1	0.40581	0.16619	0.32399	0.999945	6128	2	0.40581	-1.54017
CSTF2	4	0.028884	0.08034	0.995211	1513	3	-1.0566	0.93165	0.93176	0.999945	17720	0	-1.0566	-1.53934
MME	3	0.028891	0.072768	0.995211	1514	2	-0.89992	0.096634	0.1861	0.978253	4028	1	-0.89992	-1.53924
CTC1	4	0.028905	0.08039	0.995211	1515	3	-0.93635	0.93969	0.93981	0.999945	17884	0	-0.93635	-1.53903
IMP4	4	0.028905	0.08039	0.995211	1516	1	0.70523	0.17712	0.33451	0.999945	6309	2	0.70523	-1.53903
PIM3	4	0.028919	0.080414	0.995211	1517	2	-0.80457	0.81483	0.8185	0.999945	15530	1	-0.80457	-1.53882
ELMOD3	4	0.028925	0.080427	0.995211	1518	3	-0.91702	0.96716	0.9672	0.999945	18426	0	-0.91702	-1.53873
HSD17B3	4	0.028948	0.080476	0.995211	1519	3	-1.0144	0.19579	0.35248	0.999945	6649	1	-1.0144	-1.53838
PRKAR2B	4	0.028958	0.080502	0.995211	1520	2	-0.5403	0.36488	0.51578	0.999945	9726	1	-0.5403	-1.53823
UGDH	4	0.028982	0.08055	0.995211	1521	2	-0.59874	0.9694	0.96945	0.999945	18476	0	-0.59874	-1.53787
MOXD1	4	0.029033	0.080646	0.995211	1522	2	0.39826	0.10227	0.22031	0.98925	4223	2	0.39826	-1.53711
HES7	4	0.029076	0.080747	0.995211	1523	3	-1.3481	0.98043	0.9805	0.999945	18705	0	-1.3481	-1.53647
PVRL1	4	0.02911	0.080817	0.995211	1524	2	-0.31217	0.64665	0.71078	0.999945	13460	1	-0.31217	-1.53596
APBB1IP	4	0.02911	0.080817	0.995211	1525	3	-0.90187	0.71934	0.75114	0.999945	14242	1	-0.90187	-1.53596
ABCA12	4	0.029157	0.080925	0.995211	1526	3	-0.95349	0.89393	0.89386	0.999945	16982	0	-0.95349	-1.53526
TIMM13	4	0.029187	0.080989	0.995211	1527	2	-1.5098	0.56836	0.67333	0.999945	12728	1	-1.5098	-1.53481
TOMM34	4	0.029238	0.081092	0.995211	1528	3	-0.68846	0.88477	0.8847	0.999945	16815	0	-0.68846	-1.53405
ACTRT3	4	0.029289	0.081184	0.995211	1529	1	0.51055	0.12595	0.26116	0.998096	4960	3	0.51055	-1.5333
ADM5	3	0.029294	0.073712	0.995211	1530	3	-0.73482	0.97071	0.97086	0.999945	18498	0	-0.73482	-1.53322
FJX1	4	0.029298	0.081203	0.995211	1531	3	-1.5209	0.32817	0.48022	0.999945	9038	1	-1.5209	-1.53316
WDR20	4	0.02934	0.081292	0.995211	1532	2	-0.35638	0.83494	0.83595	0.999945	15877	1	-0.35638	-1.53254
CACNG8	4	0.029378	0.081366	0.995211	1533	3	-0.86124	0.82786	0.82962	0.999945	15743	1	-0.86124	-1.53198
ADAM11	4	0.029397	0.081402	0.995211	1534	2	-0.58768	0.4886	0.63612	0.999945	12017	2	-0.58768	-1.5317
MIER1	4	0.029422	0.081454	0.995211	1535	3	-1.1301	0.84918	0.84914	0.999945	16144	1	-1.1301	-1.53133
HTR1D	4	0.029441	0.081495	0.995211	1536	3	-1.063	0.096564	0.21048	0.988157	4026	1	-1.063	-1.53105
FDFT1	4	0.029457	0.081535	0.995211	1537	2	-0.7214	0.83357	0.83469	0.999945	15851	1	-0.7214	-1.53081
ATG4C	4	0.029493	0.081613	0.995211	1538	3	-0.72569	0.40878	0.55823	0.999945	10532	1	-0.72569	-1.53028
MVP	4	0.029502	0.081626	0.995211	1539	2	0.74362	0.00090312	0.003265	0.644881	91	2	0.74362	-1.53015
GABRA1	4	0.029545	0.081715	0.995211	1540	2	-0.49061	0.9348	0.9349	0.999945	17780	0	-0.49061	-1.52952
ALDH7A1	4	0.029571	0.081767	0.995211	1541	3	-1.1671	0.94949	0.94954	0.999945	18089	0	-1.1671	-1.52913
SPIB	4	0.029576	0.08178	0.995211	1542	3	-1.1067	0.62243	0.69862	0.999945	13212	1	-1.1067	-1.52906
MRE11A	4	0.029586	0.081801	0.995211	1543	2	-0.92743	0.74627	0.76798	0.999945	14573	1	-0.92743	-1.52891
IDO2	4	0.029586	0.081801	0.995211	1544	2	-0.99819	0.067615	0.15792	0.977641	3049	1	-0.99819	-1.52891
LRRC55	4	0.029621	0.08187	0.995211	1545	2	-0.82027	0.63681	0.70573	0.999945	13359	1	-0.82027	-1.5284
BRCC3	4	0.029672	0.081975	0.995211	1546	3	-0.79866	0.9695	0.96956	0.999945	18477	0	-0.79866	-1.52765
CGB5	4	0.029672	0.081975	0.995211	1547	2	-1.0617	0.38757	0.53764	0.999945	10126	2	-1.0617	-1.52765
MAGEB18	4	0.02974	0.082112	0.995211	1548	2	-0.29714	0.22792	0.38355	0.999945	7241	2	-0.29714	-1.52666
PTGS2	4	0.029749	0.082125	0.995211	1549	1	0.52204	0.14491	0.29281	0.999945	5557	2	0.52204	-1.52653
APBB2	4	0.029826	0.082289	0.995211	1550	1	-0.19955	0.75532	0.77409	0.999945	14690	1	-0.19955	-1.5254
NKX2-4	3	0.029839	0.074969	0.995211	1551	2	-1.3652	0.90839	0.90849	0.999945	17269	0	-1.3652	-1.52522
PCSK1N	4	0.029857	0.082353	0.995211	1552	3	-0.68629	0.59241	0.68433	0.999945	12935	1	-0.68629	-1.52495
SNX19	4	0.029904	0.082456	0.995211	1553	3	-0.90121	0.8969	0.89683	0.999945	17049	0	-0.90121	-1.52427
PPM1L	4	0.029945	0.08253	0.995211	1554	3	-0.96694	0.889	0.88893	0.999945	16896	0	-0.96694	-1.52368
ATF5	4	0.029953	0.082548	0.995211	1555	2	-0.16622	0.88407	0.88402	0.999945	16796	0	-0.16622	-1.52356
TMEM186	4	0.02996	0.082565	0.995211	1556	2	-0.37199	0.16701	0.32476	0.999945	6146	2	-0.37199	-1.52346
CACNA1C	4	0.030005	0.082662	0.995211	1557	2	-0.35298	0.36172	0.51267	0.999945	9664	1	-0.35298	-1.52281
DDX28	4	0.030064	0.082792	0.995211	1558	3	-1.6387	0.7906	0.79927	0.999945	15159	1	-1.6387	-1.52195
BYSL	4	0.030064	0.082792	0.995211	1559	3	-1.4047	0.5161	0.65143	0.999945	12301	1	-1.4047	-1.52195
PRR23D2	4	0.030107	0.08287	0.995211	1560	2	-0.42912	0.082163	0.18469	0.978253	3582	1	-0.42912	-1.52133
ERVW-1	4	0.030125	0.082904	0.995211	1561	2	-0.44975	0.33699	0.4888	0.999945	9196	1	-0.44975	-1.52107
CT47A1	4	0.03015	0.08296	0.995211	1562	2	-1.0323	0.75413	0.7733	0.999945	14672	1	-1.0323	-1.52071
RELL1	4	0.030183	0.083029	0.995211	1563	1	0.507	0.15332	0.30657	0.999945	5791	3	0.507	-1.52024
SYS1	3	0.030199	0.075794	0.995211	1564	3	-2.5564	0.9698	0.96997	0.999945	18482	0	-2.5564	-1.52001
LOC100652758	4	0.0302	0.083063	0.995211	1565	3	-0.99993	0.90422	0.90421	0.999945	17192	0	-0.99993	-1.51999
CCT8L2	4	0.030203	0.08307	0.995211	1566	3	-1.1335	0.72411	0.75405	0.999945	14305	1	-1.1335	-1.51995
FNDC4	4	0.030311	0.083299	0.995211	1567	2	-0.24071	0.48473	0.63235	0.999945	11944	1	-0.24071	-1.5184
DUSP11	4	0.030345	0.083374	0.995211	1568	3	-1.1791	0.3168	0.46929	0.999945	8842	1	-1.1791	-1.51791
UNC80	4	0.03036	0.083408	0.995211	1569	2	-0.98308	0.41221	0.56165	0.999945	10600	1	-0.98308	-1.5177
TMEM26	4	0.030362	0.083416	0.995211	1570	2	-0.97337	0.13973	0.28425	0.999944	5380	1	-0.97337	-1.51767
ZNF529	4	0.030466	0.083626	0.995211	1571	3	-0.74215	0.97784	0.97802	0.999945	18655	0	-0.74215	-1.51618
WDR48	4	0.030509	0.083716	0.995211	1572	3	-0.74041	0.97026	0.97033	0.999945	18488	0	-0.74041	-1.51557
COX6B2	4	0.030531	0.083757	0.995211	1573	2	-0.70109	0.8186	0.82166	0.999945	15594	1	-0.70109	-1.51526
FUT8	4	0.030541	0.083776	0.995211	1574	2	-0.52634	0.92759	0.92775	0.999945	17641	0	-0.52634	-1.51512
GANAB	4	0.030541	0.083776	0.995211	1575	1	0.68148	0.10816	0.23059	0.99039	4412	2	0.68148	-1.51512
NAB1	4	0.030617	0.083938	0.995211	1576	3	-1.0114	0.62947	0.70212	0.999945	13289	1	-1.0114	-1.51404
PRAMEF4	4	0.030618	0.083939	0.995211	1577	3	-0.84427	0.41682	0.56608	0.999945	10678	1	-0.84427	-1.51402
FTSJ2	4	0.030642	0.083995	0.995211	1578	3	-2.5278	0.87345	0.87338	0.999945	16612	0	-2.5278	-1.51368
CCNL1	4	0.030642	0.083995	0.995211	1579	3	-1.3538	0.44203	0.59053	0.999945	11173	1	-1.3538	-1.51368
FETUB	3	0.030695	0.076908	0.995211	1580	1	0.31376	0.079229	0.16366	0.977641	3480	2	0.31376	-1.51293
CRYBA1	4	0.030718	0.084151	0.995211	1581	3	-1.3875	0.54607	0.66373	0.999945	12548	1	-1.3875	-1.51261
KRTAP5-8	4	0.030771	0.084258	0.995211	1582	2	0.0034861	0.27285	0.42682	0.999945	8057	2	0.0034861	-1.51186
ACAD8	4	0.030873	0.084464	0.995211	1583	3	-0.7302	0.62883	0.70179	0.999945	13279	1	-0.7302	-1.51042
FBXO40	4	0.030875	0.084468	0.995211	1584	3	-0.65486	0.57806	0.67766	0.999945	12815	1	-0.65486	-1.51039
EPB41L3	4	0.030946	0.084632	0.995211	1585	2	-0.83895	0.94593	0.94596	0.999945	18024	0	-0.83895	-1.5094
ZNF408	4	0.030967	0.084677	0.995211	1586	3	-1.5426	0.86238	0.86227	0.999945	16394	0	-1.5426	-1.5091
AKAP17A	4	0.030975	0.084692	0.995211	1587	1	0.25981	0.27779	0.4316	0.999945	8140	2	0.25981	-1.50899
MRPL43	3	0.031002	0.077604	0.995211	1588	2	-1.7579	0.95037	0.95063	0.999945	18106	0	-1.7579	-1.50861
RAB9B	4	0.031017	0.08478	0.995211	1589	2	-0.73973	0.14618	0.29484	0.999945	5590	2	-0.73973	-1.5084
SLC41A3	4	0.031024	0.084796	0.995211	1590	3	-0.89141	0.72285	0.75328	0.999945	14287	1	-0.89141	-1.5083
OR4D6	4	0.031077	0.084898	0.995211	1591	1	0.056038	0.41055	0.56001	0.999945	10564	1	0.056038	-1.50756
KCND1	4	0.031088	0.084924	0.995211	1592	2	-0.83972	0.51632	0.65153	0.999945	12303	1	-0.83972	-1.50741
VSX1	4	0.031128	0.085003	0.995211	1593	3	-0.79853	0.86784	0.8677	0.999945	16496	0	-0.79853	-1.50685
SYNJ2BP	4	0.031159	0.085067	0.995211	1594	2	-0.24631	0.18659	0.34362	0.999945	6470	2	-0.24631	-1.50642
TMEM154	4	0.031179	0.085109	0.995211	1595	1	0.50234	0.082925	0.18607	0.978253	3606	3	0.50234	-1.50614
RIPK1	4	0.031184	0.085116	0.995211	1596	2	-0.61251	0.2921	0.44537	0.999945	8406	1	-0.61251	-1.50607
SH3PXD2B	4	0.03123	0.085202	0.995211	1597	3	-1.0629	0.78299	0.79363	0.999945	15060	1	-1.0629	-1.50543
TAOK3	4	0.031281	0.085309	0.995211	1598	3	-0.9536	0.92062	0.92074	0.999945	17501	0	-0.9536	-1.50472
ABR	4	0.031281	0.08531	0.995211	1599	2	-0.29604	0.15605	0.31113	0.999945	5886	2	-0.29604	-1.50472
ZNF7	4	0.031341	0.085423	0.995211	1600	3	-0.62169	0.18938	0.34634	0.999945	6527	1	-0.62169	-1.50389
CEP295	4	0.031358	0.085452	0.995211	1601	1	0.073251	0.014894	0.048603	0.89061	1024	1	0.073251	-1.50365
GPA33	4	0.031428	0.085588	0.995211	1602	3	-0.87265	0.32252	0.47468	0.999945	8939	1	-0.87265	-1.50268
ATR	4	0.031429	0.085589	0.995211	1603	2	-0.93145	0.32545	0.47754	0.999945	8996	1	-0.93145	-1.50267
ZNF417	4	0.031435	0.085604	0.995211	1604	2	-0.06852	0.26863	0.4227	0.999945	7984	2	-0.06852	-1.50259
PRM1	4	0.031486	0.085701	0.995211	1605	2	-0.45794	0.66843	0.7221	0.999945	13691	1	-0.45794	-1.50188
CCDC27	4	0.031522	0.085773	0.995211	1606	3	-0.98969	0.96828	0.96834	0.999945	18455	0	-0.98969	-1.50139
CEP89	4	0.031537	0.085803	0.995211	1607	2	-0.077718	0.74489	0.76709	0.999945	14554	1	-0.077718	-1.50118
DLD	4	0.031572	0.08587	0.995211	1608	2	-0.91854	0.26368	0.41809	0.999945	7893	1	-0.91854	-1.5007
ROS1	4	0.031588	0.085898	0.995211	1609	2	-0.22475	0.28576	0.43929	0.999945	8293	1	-0.22475	-1.50048
ZC3H7A	4	0.031639	0.085992	0.995211	1610	1	0.23156	0.33236	0.48429	0.999945	9117	2	0.23156	-1.49978
S100B	4	0.031648	0.086008	0.995211	1611	3	-0.70317	0.20343	0.35981	0.999945	6773	1	-0.70317	-1.49965
WNT5A	4	0.031669	0.08605	0.995211	1612	3	-1.171	0.43916	0.58772	0.999945	11126	1	-1.171	-1.49937
NKX1-1	4	0.031689	0.086088	0.995211	1613	2	-0.19765	0.36107	0.51204	0.999945	9651	2	-0.19765	-1.49909
ZNHIT1	4	0.03169	0.086089	0.995211	1614	3	-1.0493	0.90956	0.90954	0.999945	17298	0	-1.0493	-1.49908
DOK3	4	0.031715	0.086133	0.995211	1615	3	-0.66933	0.62197	0.6984	0.999945	13208	1	-0.66933	-1.49874
HSPA8	3	0.031756	0.079315	0.995211	1616	2	-4.1436	0.93918	0.9394	0.999945	17870	0	-4.1436	-1.49817
UMPS	3	0.031756	0.079315	0.995211	1617	2	-1.0282	0.36828	0.49062	0.999945	9774	1	-1.0282	-1.49817
TUT1	3	0.03177	0.079347	0.995211	1618	1	1.7051	0.032629	0.081304	0.958651	1770	2	1.7051	-1.49798
TIMP4	4	0.031817	0.086331	0.995211	1619	3	-0.74771	0.11938	0.25003	0.997777	4753	1	-0.74771	-1.49734
REC8	4	0.031828	0.08635	0.995211	1620	2	-0.71203	0.72784	0.75632	0.999945	14349	1	-0.71203	-1.49719
BTN2A1	4	0.031843	0.086379	0.995211	1621	2	-0.74365	0.16065	0.31855	0.999945	6014	1	-0.74365	-1.49699
PPP2R2D	4	0.031843	0.086379	0.995211	1622	1	0.84813	0.026086	0.077363	0.949716	1541	3	0.84813	-1.49699
ADAP2	4	0.031843	0.086379	0.995211	1623	1	-0.10005	0.088666	0.19645	0.986903	3784	1	-0.10005	-1.49699
DLEC1	4	0.031848	0.086388	0.995211	1624	2	-0.80388	0.40888	0.55832	0.999945	10535	2	-0.80388	-1.49692
SFXN4	4	0.031864	0.086418	0.995211	1625	3	-1.2224	0.92602	0.92617	0.999945	17617	0	-1.2224	-1.4967
ANAPC10	4	0.031869	0.08643	0.995211	1626	3	-0.85113	0.18594	0.34301	0.999945	6459	1	-0.85113	-1.49663
MAP3K12	3	0.031966	0.079797	0.995211	1627	2	-0.99168	0.82477	0.82483	0.999945	15690	0	-0.99168	-1.49531
PYGB	3	0.031981	0.079831	0.995211	1628	2	-0.71174	0.89065	0.89073	0.999945	16929	0	-0.71174	-1.49511
USP17L12	4	0.031996	0.086678	0.995211	1629	2	-0.39951	0.22526	0.38101	0.999945	7186	1	-0.39951	-1.4949
EZR	4	0.032047	0.086786	0.995211	1630	3	-0.73618	0.97675	0.97695	0.999945	18635	0	-0.73618	-1.49421
NUDT16	4	0.03208	0.08686	0.995211	1631	3	-0.80853	0.72675	0.75567	0.999945	14333	1	-0.80853	-1.49377
SFT2D2	4	0.032098	0.086892	0.995211	1632	3	-1.1102	0.82516	0.82726	0.999945	15698	1	-1.1102	-1.49352
ZNF345	4	0.0321	0.086896	0.995211	1633	3	-0.87266	0.54274	0.66231	0.999945	12524	1	-0.87266	-1.49349
BMP2	4	0.032136	0.086975	0.995211	1634	3	-0.75197	0.87306	0.873	0.999945	16603	0	-0.75197	-1.49301
NTRK3	4	0.032149	0.087007	0.995211	1635	2	-0.034101	0.37384	0.52446	0.999945	9887	2	-0.034101	-1.49283
SOCS6	4	0.032256	0.087236	0.995211	1636	3	-0.84001	0.84427	0.84444	0.999945	16054	1	-0.84001	-1.49139
M1AP	4	0.032275	0.087276	0.995211	1637	3	-1.0056	0.76129	0.77809	0.999945	14769	1	-1.0056	-1.49113
FLRT2	4	0.032302	0.087345	0.995211	1638	1	-0.078803	0.71166	0.74641	0.999945	14162	1	-0.078803	-1.49077
RFC3	4	0.032322	0.087388	0.995211	1639	3	-2.3946	0.012359	0.040793	0.873044	879	1	-2.3946	-1.4905
EBI3	4	0.032353	0.08744	0.995211	1640	1	0.42126	0.29939	0.45242	0.999945	8547	2	0.42126	-1.49009
SERPING1	4	0.032378	0.087495	0.995211	1641	3	-0.95157	0.36985	0.52058	0.999945	9807	1	-0.95157	-1.48975
DPH7	4	0.032409	0.087554	0.995211	1642	3	-1.2098	0.88901	0.88895	0.999945	16897	0	-1.2098	-1.48933
FREM3	4	0.032455	0.087637	0.995211	1643	2	-0.37058	0.093921	0.20583	0.988157	3940	1	-0.37058	-1.48872
GPR101	4	0.032485	0.087705	0.995211	1644	3	-0.67831	0.82231	0.82482	0.999945	15656	1	-0.67831	-1.48832
CEACAM21	4	0.032503	0.087747	0.995211	1645	2	-0.48707	0.10768	0.22975	0.99039	4400	2	-0.48707	-1.48808
MLLT6	4	0.032504	0.087748	0.995211	1646	3	-1.2455	0.8073	0.81233	0.999945	15414	1	-1.2455	-1.48806
MANBA	4	0.032504	0.087748	0.995211	1647	3	-1.2656	0.25964	0.41415	0.999945	7824	1	-1.2656	-1.48806
JAG2	4	0.032506	0.087751	0.995211	1648	2	-0.13599	0.13519	0.27665	0.999944	5246	2	-0.13599	-1.48804
IFRD2	4	0.032557	0.087863	0.995211	1649	2	-0.13584	0.27608	0.4299	0.999945	8104	2	-0.13584	-1.48736
AVEN	4	0.032586	0.087908	0.995211	1650	2	-1.1636	0.8788	0.87876	0.999945	16713	0	-1.1636	-1.48697
NEURL1B	4	0.032622	0.087974	0.995211	1651	3	-0.88942	0.55237	0.66637	0.999945	12595	1	-0.88942	-1.48649
RGS22	4	0.032659	0.088054	0.995211	1652	1	0.3709	0.12756	0.26385	0.998096	5010	3	0.3709	-1.486
CYP2J2	4	0.03271	0.088167	0.995211	1653	1	0.35573	0.12143	0.25351	0.998057	4818	3	0.35573	-1.48532
NPB	4	0.032737	0.08823	0.995211	1654	3	-1.1721	0.6454	0.7101	0.999945	13447	1	-1.1721	-1.48496
ZNF234	4	0.032761	0.088276	0.995211	1655	2	0.11392	0.16713	0.32487	0.999945	6149	2	0.11392	-1.48464
TFE3	4	0.032802	0.088357	0.995211	1656	3	-0.9744	0.8329	0.83411	0.999945	15831	1	-0.9744	-1.4841
COL6A2	4	0.032812	0.088382	0.995211	1657	2	-0.22954	0.6577	0.71647	0.999945	13567	1	-0.22954	-1.48397
CCDC102B	4	0.032816	0.08839	0.995211	1658	3	-0.87796	0.39917	0.54892	0.999945	10351	1	-0.87796	-1.48391
CALM1	4	0.032897	0.088551	0.995211	1659	3	-1.0058	0.80309	0.80896	0.999945	15352	1	-1.0058	-1.48284
LOC728485	4	0.032914	0.088584	0.995211	1660	2	-0.27037	0.13828	0.28186	0.999944	5329	1	-0.27037	-1.48262
SRRM1	4	0.032929	0.088619	0.995211	1661	3	-1.0343	0.75488	0.7738	0.999945	14685	1	-1.0343	-1.48242
KLHDC9	4	0.03294	0.088646	0.995211	1662	3	-0.90906	0.96977	0.96982	0.999945	18481	0	-0.90906	-1.48228
LPAR3	4	0.032965	0.088698	0.995211	1663	2	0.037813	0.43451	0.58322	0.999945	11033	2	0.037813	-1.48195
CTSO	4	0.033059	0.088879	0.995211	1664	3	-1.0265	0.92409	0.92423	0.999945	17578	0	-1.0265	-1.48071
PPP2R3B	4	0.033067	0.088889	0.995211	1665	1	0.35432	0.13143	0.27036	0.99904	5144	3	0.35432	-1.48061
RIMS4	4	0.033148	0.089069	0.995211	1666	2	-1.0169	0.93359	0.93369	0.999945	17754	0	-1.0169	-1.47954
IFI30	4	0.033169	0.089113	0.995211	1667	1	-0.15508	0.54584	0.66363	0.999945	12544	1	-0.15508	-1.47927
HOXC13	4	0.033169	0.089113	0.995211	1668	1	0.06963	0.88977	0.8897	0.999945	16911	0	0.06963	-1.47927
LACTB	4	0.033169	0.089113	0.995211	1669	2	-0.90403	0.053121	0.13063	0.977641	2508	1	-0.90403	-1.47927
CALN1	4	0.033187	0.089146	0.995211	1670	3	-0.80881	0.61548	0.69523	0.999945	13141	1	-0.80881	-1.47903
GPR84	4	0.033243	0.089254	0.995211	1671	3	-1.1482	0.92876	0.92892	0.999945	17660	0	-1.1482	-1.4783
NFE4	4	0.03326	0.089287	0.995211	1672	3	-0.91782	0.42362	0.57269	0.999945	10813	1	-0.91782	-1.47808
SOX7	4	0.03326	0.089287	0.995211	1673	3	-1.0705	0.41373	0.56307	0.999945	10627	1	-1.0705	-1.47808
PID1	4	0.033268	0.089307	0.995211	1674	2	-0.67332	0.45276	0.60091	0.999945	11372	2	-0.67332	-1.47797
MATN4	4	0.033299	0.089384	0.995211	1675	2	-0.55134	0.2431	0.39808	0.999945	7517	2	-0.55134	-1.47757
LIN9	4	0.033322	0.089426	0.995211	1676	1	-0.31381	0.93249	0.93259	0.999945	17738	0	-0.31381	-1.47727
TNFSF12-TNFSF13	4	0.033346	0.089479	0.995211	1677	3	-0.85672	0.9546	0.95463	0.999945	18180	0	-0.85672	-1.47696
EEF2KMT	4	0.033368	0.089533	0.995211	1678	3	-1.3319	0.93481	0.93492	0.999945	17781	0	-1.3319	-1.47667
FAM13A	4	0.033373	0.089541	0.995211	1679	2	-0.46763	0.47449	0.62228	0.999945	11754	2	-0.46763	-1.4766
CXCL11	4	0.033414	0.089613	0.995211	1680	2	-0.73643	0.56065	0.66998	0.999945	12667	1	-0.73643	-1.47607
CD84	4	0.033424	0.089636	0.995211	1681	2	0.33697	0.022703	0.070539	0.939129	1418	2	0.33697	-1.47594
MYH2	4	0.033441	0.089673	0.995211	1682	2	-0.45109	0.45604	0.60418	0.999945	11430	2	-0.45109	-1.47572
DNAJB2	4	0.033488	0.089776	0.995211	1683	3	-1.8185	0.96903	0.96907	0.999945	18471	0	-1.8185	-1.47511
GHDC	4	0.033567	0.089921	0.995211	1684	2	-0.25556	0.15472	0.30889	0.999945	5843	2	-0.25556	-1.47409
USP53	4	0.033576	0.089939	0.995211	1685	2	-0.27203	0.88964	0.88958	0.999945	16908	0	-0.27203	-1.47397
SP6	4	0.033577	0.089941	0.995211	1686	2	-0.15763	0.067491	0.1577	0.977641	3044	2	-0.15763	-1.47396
ULBP3	4	0.033627	0.090036	0.995211	1687	2	-0.54997	0.83364	0.83475	0.999945	15852	1	-0.54997	-1.47331
ZNF638	4	0.033635	0.090052	0.995211	1688	3	-1.633	0.44997	0.59816	0.999945	11317	1	-1.633	-1.47321
SHISA2	4	0.033723	0.090224	0.995211	1689	3	-1.0631	0.9093	0.90929	0.999945	17291	0	-1.0631	-1.47207
MRPL14	4	0.033845	0.090467	0.995211	1690	2	-1.3591	0.95293	0.95299	0.999945	18149	0	-1.3591	-1.47051
MRPS36	4	0.033882	0.090538	0.995211	1691	2	0.26082	0.064776	0.15265	0.977641	2955	2	0.26082	-1.47003
UQCRQ	4	0.033882	0.090538	0.995211	1692	2	-0.56573	0.76797	0.78279	0.999945	14848	1	-0.56573	-1.47003
KIAA1586	4	0.033882	0.090538	0.995211	1693	3	-1.0265	0.78718	0.79674	0.999945	15111	1	-1.0265	-1.47003
ZNF781	3	0.033939	0.084249	0.995211	1694	3	-0.6439	0.96606	0.96626	0.999945	18401	0	-0.6439	-1.4693
TRNT1	3	0.033943	0.084261	0.995211	1695	2	-1.6809	0.083712	0.16949	0.977641	3642	1	-1.6809	-1.46925
ADORA2B	4	0.033956	0.090705	0.995211	1696	2	-0.033714	0.059404	0.14249	0.977641	2749	2	-0.033714	-1.46908
MTFR2	4	0.034001	0.090801	0.995211	1697	3	-0.70656	0.76328	0.77946	0.999945	14798	1	-0.70656	-1.46851
HMCES	4	0.034035	0.090876	0.995211	1698	2	-0.51314	0.39873	0.5485	0.999945	10341	2	-0.51314	-1.46807
SLC35B1	4	0.034051	0.090908	0.995211	1699	3	-1.2335	0.7736	0.78673	0.999945	14927	1	-1.2335	-1.46787
SPDYC	4	0.034072	0.090954	0.995211	1700	2	-0.66856	0.42769	0.57668	0.999945	10892	2	-0.66856	-1.4676
CCDC144A	4	0.034105	0.091024	0.995211	1701	3	-1.3535	0.90404	0.90403	0.999945	17187	0	-1.3535	-1.46718
CDC37	4	0.034209	0.091234	0.995211	1702	3	-3.0485	0.014894	0.048603	0.89061	1019	1	-3.0485	-1.46586
DNAJC5	4	0.03427	0.091357	0.995211	1703	3	-1.3376	0.11905	0.24944	0.997777	4735	1	-1.3376	-1.46509
RDH10	4	0.03429	0.091391	0.995211	1704	1	0.81605	0.045012	0.115	0.977641	2230	2	0.81605	-1.46483
YKT6	4	0.034305	0.091425	0.995211	1705	3	-1.957	0.038764	0.10277	0.973453	1993	1	-1.957	-1.46464
INTS6	4	0.034305	0.091425	0.995211	1706	2	-2.4162	0.11003	0.23386	0.990604	4476	1	-2.4162	-1.46464
INTS8	4	0.034305	0.091425	0.995211	1707	3	-2.5554	0.11769	0.2471	0.997469	4700	1	-2.5554	-1.46464
TNFRSF11B	4	0.034341	0.09151	0.995211	1708	2	-0.29537	0.64583	0.71035	0.999945	13453	1	-0.29537	-1.46419
EMILIN2	4	0.034392	0.09161	0.995211	1709	1	0.028892	0.62932	0.70204	0.999945	13286	1	0.028892	-1.46354
CMTM3	4	0.034442	0.091705	0.995211	1710	2	0.088225	0.096944	0.21115	0.988157	4040	2	0.088225	-1.46291
ZDHHC11	4	0.034493	0.091812	0.995211	1711	2	-0.38314	0.77806	0.78991	0.999945	14986	1	-0.38314	-1.46227
NINJ1	4	0.034507	0.091835	0.995211	1712	2	-0.59962	0.72339	0.75362	0.999945	14294	1	-0.59962	-1.46209
PIK3AP1	4	0.034508	0.091836	0.995211	1713	3	-1.3482	0.92639	0.92654	0.999945	17622	0	-1.3482	-1.46208
IK	4	0.034508	0.091836	0.995211	1714	3	-1.2612	0.31503	0.4676	0.999945	8811	1	-1.2612	-1.46208
MS4A12	4	0.034519	0.091857	0.995211	1715	3	-0.92168	0.21596	0.37201	0.999945	7007	1	-0.92168	-1.46194
ZC2HC1B	4	0.034531	0.091877	0.995211	1716	3	-0.93701	0.96868	0.96875	0.999945	18464	0	-0.93701	-1.46179
SLC38A7	4	0.034534	0.091878	0.995211	1717	2	-0.84587	0.49447	0.64195	0.999945	12116	2	-0.84587	-1.46175
C1QTNF5	4	0.034565	0.091945	0.995211	1718	2	-0.27517	0.11827	0.24808	0.997469	4719	2	-0.27517	-1.46136
GCNT7	4	0.034609	0.09202	0.995211	1719	3	-0.84386	0.97439	0.97454	0.999945	18584	0	-0.84386	-1.46081
ZNF518B	4	0.034646	0.092091	0.995211	1720	1	0.26257	0.41072	0.56018	0.999945	10569	2	0.26257	-1.46035
ITPKB	4	0.034651	0.0921	0.995211	1721	2	-0.68019	0.9055	0.90551	0.999945	17214	0	-0.68019	-1.46028
OR51G2	4	0.034662	0.092121	0.995211	1722	3	-1.3359	0.93003	0.93015	0.999945	17692	0	-1.3359	-1.46015
ATP1A3	4	0.034677	0.09215	0.995211	1723	3	-1.1009	0.93156	0.93168	0.999945	17718	0	-1.1009	-1.45996
SLC39A12	4	0.034677	0.09215	0.995211	1724	2	-0.51073	0.86799	0.86785	0.999945	16499	0	-0.51073	-1.45996
HRG	4	0.034685	0.092162	0.995211	1725	3	-1.06	0.63022	0.70248	0.999945	13301	1	-1.06	-1.45986
ARHGEF28	4	0.034697	0.092187	0.995211	1726	2	0.16501	0.16516	0.32299	0.999945	6108	2	0.16501	-1.45971
HOXB5	4	0.034748	0.092296	0.995211	1727	3	-0.65211	0.97428	0.97443	0.999945	18580	0	-0.65211	-1.45907
FBLN7	4	0.034749	0.0923	0.995211	1728	3	-1.3986	0.78365	0.79412	0.999945	15069	1	-1.3986	-1.45906
SV2B	4	0.034799	0.092402	0.995211	1729	1	0.31266	0.50555	0.64721	0.999945	12214	1	0.31266	-1.45843
SOBP	4	0.034816	0.092436	0.995211	1730	3	-1.381	0.67466	0.72551	0.999945	13759	1	-1.381	-1.45822
LIMS3L	4	0.034851	0.092504	0.995211	1731	3	-0.67586	0.97136	0.97147	0.999945	18513	0	-0.67586	-1.45778
GLI2	4	0.034853	0.092508	0.995211	1732	3	-1.3682	0.93991	0.94001	0.999945	17889	0	-1.3682	-1.45776
FKBP1B	4	0.034952	0.092704	0.995211	1733	1	0.13677	0.37125	0.52193	0.999945	9836	2	0.13677	-1.45653
PQLC2L	4	0.035053	0.09291	0.995211	1734	3	-0.34784	0.93992	0.94003	0.999945	17890	0	-0.34784	-1.45527
PSMD7	3	0.035054	0.086769	0.995211	1735	3	-0.78719	0.96495	0.96514	0.999945	18378	0	-0.78719	-1.45526
MTHFD2	4	0.035062	0.092936	0.995211	1736	2	-1.0434	0.97541	0.97559	0.999945	18602	0	-1.0434	-1.45516
LOC653602	4	0.035112	0.093043	0.995211	1737	3	-0.84141	0.66489	0.7202	0.999945	13640	1	-0.84141	-1.45454
C7	4	0.035115	0.093048	0.995211	1738	2	-0.7522	0.79229	0.80057	0.999945	15186	1	-0.7522	-1.45451
TMEM182	4	0.035169	0.093167	0.995211	1739	2	-0.51266	0.88498	0.88492	0.999945	16819	0	-0.51266	-1.45384
FCGR1A	4	0.035171	0.093172	0.995211	1740	3	-1.1855	0.97471	0.97485	0.999945	18588	0	-1.1855	-1.45382
PRDX1	4	0.035171	0.093172	0.995211	1741	3	-2.9422	0.18095	0.33817	0.999945	6369	1	-2.9422	-1.45382
CHMP7	4	0.035206	0.093253	0.995211	1742	1	-0.23076	0.89865	0.89858	0.999945	17087	0	-0.23076	-1.45338
PTBP2	4	0.035206	0.093253	0.995211	1743	2	-0.3581	0.25382	0.40846	0.999945	7710	1	-0.3581	-1.45338
PTPN20	4	0.035233	0.09331	0.995211	1744	3	-1.2501	0.12128	0.25325	0.998057	4808	1	-1.2501	-1.45305
CTSE	4	0.035233	0.093311	0.995211	1745	2	-0.53204	0.46838	0.61622	0.999945	11652	1	-0.53204	-1.45305
NKRF	4	0.035292	0.093431	0.995211	1746	2	-0.68248	0.74812	0.76923	0.999945	14599	1	-0.68248	-1.45232
ZNF70	4	0.035314	0.093476	0.995211	1747	2	-0.31651	0.24671	0.4016	0.999945	7585	2	-0.31651	-1.45205
HSPA12B	4	0.035359	0.093569	0.995211	1748	2	-1.0773	0.66926	0.72257	0.999945	13701	1	-1.0773	-1.4515
PSPH	4	0.03541	0.093667	0.995211	1749	3	-0.7608	0.52306	0.65426	0.999945	12365	1	-0.7608	-1.45087
NUGGC	4	0.035427	0.093702	0.995211	1750	2	-0.66856	0.71278	0.74708	0.999945	14171	1	-0.66856	-1.45067
LOR	4	0.035442	0.093736	0.995211	1751	3	-1.0408	0.34292	0.49452	0.999945	9290	1	-1.0408	-1.45048
MMP28	4	0.035453	0.093762	0.995211	1752	3	-1.0104	0.96677	0.96682	0.999945	18417	0	-1.0104	-1.45035
ACAD9	4	0.035463	0.093777	0.995211	1753	3	-0.74934	0.94781	0.94786	0.999945	18062	0	-0.74934	-1.45022
C6orf7	4	0.035511	0.093862	0.995211	1754	1	-0.0016515	0.63937	0.70702	0.999945	13386	1	-0.0016515	-1.44964
HSDL2	4	0.035534	0.093905	0.995211	1755	3	-1.1533	0.25441	0.40902	0.999945	7723	1	-1.1533	-1.44936
FKTN	4	0.035562	0.093965	0.995211	1756	3	-0.54977	0.8924	0.89231	0.999945	16960	0	-0.54977	-1.44901
RHOXF2B	4	0.035587	0.094007	0.995211	1757	3	-0.87811	0.80248	0.80848	0.999945	15341	1	-0.87811	-1.44871
WDR43	4	0.035588	0.094009	0.995211	1758	2	-0.76628	0.76832	0.78303	0.999945	14855	1	-0.76628	-1.4487
DNAJC4	4	0.035623	0.094073	0.995211	1759	3	-1.0636	0.48943	0.63695	0.999945	12033	1	-1.0636	-1.44827
FOXJ1	4	0.035658	0.094141	0.995211	1760	2	-0.21156	0.057978	0.13981	0.977641	2701	2	-0.21156	-1.44784
TFPI	4	0.035664	0.09415	0.995211	1761	2	-0.67003	0.87569	0.87566	0.999945	16648	0	-0.67003	-1.44777
MPEG1	4	0.035674	0.094176	0.995211	1762	2	-0.48626	0.38767	0.53772	0.999945	10129	1	-0.48626	-1.44765
PANK3	4	0.035696	0.094212	0.995211	1763	2	-1.0779	0.68594	0.73177	0.999945	13870	1	-1.0779	-1.44738
C20orf196	4	0.03575	0.094315	0.995211	1764	2	0.20055	0.046586	0.11803	0.977641	2285	2	0.20055	-1.44672
CEBPA	4	0.035782	0.094376	0.995211	1765	2	-0.63113	0.82539	0.82744	0.999945	15704	1	-0.63113	-1.44634
CCL25	4	0.035793	0.094402	0.995211	1766	2	-0.64382	0.81914	0.82211	0.999945	15606	1	-0.64382	-1.4462
KAT8	4	0.035817	0.094447	0.995211	1767	3	-2.5058	0.30528	0.45808	0.999945	8639	1	-2.5058	-1.44591
ACAA1	4	0.035825	0.094461	0.995211	1768	3	-1.3331	0.59868	0.68726	0.999945	12991	1	-1.3331	-1.44581
RNF135	4	0.035848	0.094506	0.995211	1769	3	-0.64279	0.87553	0.87548	0.999945	16645	0	-0.64279	-1.44554
SLCO2A1	4	0.035868	0.094539	0.995211	1770	2	-0.52842	0.3588	0.50984	0.999945	9605	2	-0.52842	-1.44529
SRCIN1	4	0.035879	0.094565	0.995211	1771	2	-0.64996	0.82858	0.83025	0.999945	15755	1	-0.64996	-1.44516
DHX15	3	0.03588	0.088644	0.995211	1772	3	-0.78026	0.96412	0.96435	0.999945	18355	0	-0.78026	-1.44515
CEACAM5	4	0.035906	0.094619	0.995211	1773	2	-0.63135	0.46454	0.61246	0.999945	11584	2	-0.63135	-1.44483
TMEM185B	4	0.035994	0.0948	0.995211	1774	3	-1.1091	0.82115	0.82382	0.999945	15640	1	-1.1091	-1.44377
USE1	4	0.03602	0.094851	0.995211	1775	3	-0.6876	0.25059	0.40535	0.999945	7653	1	-0.6876	-1.44346
COL11A1	4	0.036071	0.094961	0.995211	1776	2	-0.85048	0.9392	0.93929	0.999945	17871	0	-0.85048	-1.44284
SLC6A5	4	0.036074	0.094971	0.995211	1777	3	-1.2152	0.64904	0.71199	0.999945	13476	1	-1.2152	-1.44281
NANP	4	0.036105	0.095032	0.995211	1778	3	-1.4114	0.075231	0.17194	0.978253	3342	1	-1.4114	-1.44243
NANOS1	4	0.036194	0.095218	0.995211	1779	3	-0.71419	0.64229	0.70852	0.999945	13415	1	-0.71419	-1.44136
ZNF74	4	0.036224	0.095274	0.995211	1780	1	0.31703	0.14032	0.28521	0.999944	5405	2	0.31703	-1.441
NXPE3	4	0.036224	0.095277	0.995211	1781	3	-0.97544	0.95351	0.95355	0.999945	18162	0	-0.97544	-1.441
CA14	4	0.036259	0.095343	0.995211	1782	2	-0.55815	0.47487	0.62264	0.999945	11768	2	-0.55815	-1.44058
BLOC1S2	4	0.036274	0.095373	0.995211	1783	2	-0.89026	0.94951	0.94955	0.999945	18090	0	-0.89026	-1.4404
MAP6D1	4	0.036319	0.095456	0.995211	1784	3	-1.0026	0.94886	0.9489	0.999945	18079	0	-1.0026	-1.43987
PNPLA5	4	0.036326	0.095471	0.995211	1785	3	-0.80716	0.64653	0.71071	0.999945	13459	1	-0.80716	-1.43978
UBA2	4	0.036351	0.095515	0.995211	1786	3	-1.0196	0.11003	0.23386	0.990604	4473	1	-1.0196	-1.43948
SYCP2L	4	0.036376	0.09557	0.995211	1787	1	0.60362	0.040408	0.10602	0.977641	2061	2	0.60362	-1.43919
GDAP2	4	0.036389	0.095593	0.995211	1788	2	-0.93702	0.04706	0.11893	0.977641	2302	1	-0.93702	-1.43903
GCNT1	4	0.036427	0.095679	0.995211	1789	2	-0.19582	0.69641	0.73763	0.999945	13977	1	-0.19582	-1.43858
TLL2	4	0.03646	0.095752	0.995211	1790	2	-0.37789	0.39756	0.54737	0.999945	10315	2	-0.37789	-1.43818
BEX4	4	0.036476	0.095788	0.995211	1791	3	-0.90736	0.98188	0.98191	0.999945	18735	0	-0.90736	-1.43799
CHRNA5	4	0.036492	0.095819	0.995211	1792	3	-0.68328	0.98165	0.98167	0.999945	18731	0	-0.68328	-1.4378
FIBP	4	0.036504	0.095847	0.995211	1793	3	-1.2906	0.74393	0.7665	0.999945	14539	1	-1.2906	-1.43766
CBWD5	4	0.036525	0.095893	0.995211	1794	2	-1.5435	0.012359	0.040793	0.873044	872	1	-1.5435	-1.43741
RPSA	3	0.03654	0.090121	0.995211	1795	3	-1.9919	0.96346	0.9637	0.999945	18337	0	-1.9919	-1.43723
KERA	4	0.036547	0.095928	0.995211	1796	3	-0.7305	0.10734	0.22917	0.99039	4389	1	-0.7305	-1.43715
ABHD4	4	0.036554	0.095951	0.995211	1797	3	-1.0423	0.18867	0.34563	0.999945	6516	1	-1.0423	-1.43707
OTOP3	3	0.036586	0.090225	0.995211	1798	2	-1.3336	0.56256	0.60343	0.999945	12691	1	-1.3336	-1.43669
LOC100132146	4	0.036597	0.096041	0.995211	1799	3	-0.78459	0.93825	0.9383	0.999945	17845	0	-0.78459	-1.43655
GP9	4	0.036615	0.096076	0.995211	1800	3	-0.77167	0.97899	0.97912	0.999945	18679	0	-0.77167	-1.43634
INCENP	4	0.036623	0.096092	0.995211	1801	2	-2.2424	0.1778	0.33517	0.999945	6321	1	-2.2424	-1.43625
SPOCK2	4	0.036681	0.096193	0.995211	1802	3	-0.75189	0.64923	0.71209	0.999945	13479	1	-0.75189	-1.43556
ADAMTS4	4	0.036732	0.096283	0.995211	1803	2	-0.085776	0.44239	0.59089	0.999945	11181	2	-0.085776	-1.43496
TMEM174	4	0.036765	0.096357	0.995211	1804	2	-0.55935	0.21407	0.37019	0.999945	6954	2	-0.55935	-1.43457
SPATA31A7	4	0.036783	0.096392	0.995211	1805	3	-1.2392	0.31008	0.46278	0.999945	8723	1	-1.2392	-1.43435
TMEM218	4	0.036805	0.096435	0.995211	1806	3	-1.009	0.88413	0.88409	0.999945	16797	0	-1.009	-1.43409
MYO3B	4	0.036814	0.096457	0.995211	1807	3	-0.56629	0.59195	0.68412	0.999945	12928	1	-0.56629	-1.43399
BFAR	4	0.036834	0.096504	0.995211	1808	3	-0.54084	0.5184	0.65236	0.999945	12324	1	-0.54084	-1.43375
RPS26	3	0.036842	0.090829	0.995211	1809	2	-2.5531	0.72841	0.73041	0.999945	14359	1	-2.5531	-1.43366
CUL9	4	0.03685	0.096539	0.995211	1810	3	-1.0135	0.51171	0.64967	0.999945	12264	1	-1.0135	-1.43356
CDH3	4	0.036864	0.096557	0.995211	1811	2	-0.67842	0.40354	0.55319	0.999945	10437	2	-0.67842	-1.4334
CEP83	4	0.036866	0.09656	0.995211	1812	3	-0.75226	0.91559	0.91563	0.999945	17404	0	-0.75226	-1.43337
SPDYE6	4	0.036884	0.096603	0.995211	1813	2	-0.28414	0.40091	0.55065	0.999945	10377	1	-0.28414	-1.43316
MRPL3	3	0.036922	0.091003	0.995211	1814	1	-0.054666	0.71688	0.72004	0.999945	14213	1	-0.054666	-1.43271
RHOBTB1	4	0.036972	0.096772	0.995211	1815	3	-0.74983	0.8105	0.81493	0.999945	15466	1	-0.74983	-1.43213
PRAMEF10	4	0.03699	0.096814	0.995211	1816	2	-0.61643	0.47525	0.62304	0.999945	11772	1	-0.61643	-1.43192
LGALS7B	4	0.037017	0.096871	0.995211	1817	2	-0.31862	0.1549	0.3092	0.999945	5848	2	-0.31862	-1.4316
STRA8	4	0.037056	0.096945	0.995211	1818	2	-0.67818	0.85496	0.85483	0.999945	16256	1	-0.67818	-1.43114
PALM2-AKAP2	4	0.037075	0.09698	0.995211	1819	3	-0.72377	0.86841	0.86831	0.999945	16509	0	-0.72377	-1.43092
IQCC	4	0.037088	0.097009	0.995211	1820	2	-0.14005	0.48557	0.63317	0.999945	11957	1	-0.14005	-1.43077
NET1	4	0.03712	0.097067	0.995211	1821	3	-0.74848	0.2121	0.36825	0.999945	6917	1	-0.74848	-1.43039
PRMT8	4	0.037121	0.097069	0.995211	1822	2	-0.70208	0.54636	0.66385	0.999945	12551	1	-0.70208	-1.43038
PNCK	4	0.037139	0.097107	0.995211	1823	2	-0.27955	0.1436	0.29065	0.999944	5519	1	-0.27955	-1.43017
C1QA	4	0.03716	0.097155	0.995211	1824	3	-0.81356	0.41813	0.56735	0.999945	10705	1	-0.81356	-1.42992
PRSS23	4	0.037187	0.097209	0.995211	1825	2	-0.6251	0.63882	0.70674	0.999945	13381	1	-0.6251	-1.42961
NFATC1	4	0.03719	0.097217	0.995211	1826	3	-0.7792	0.956	0.95604	0.999945	18212	0	-0.7792	-1.42957
SBNO2	4	0.037198	0.097237	0.995211	1827	2	-0.72252	0.87836	0.87833	0.999945	16702	0	-0.72252	-1.42948
TMEM135	4	0.037218	0.09728	0.995211	1828	3	-0.89079	0.30233	0.45522	0.999945	8592	1	-0.89079	-1.42925
EPYC	4	0.037236	0.097329	0.995211	1829	3	-0.5452	0.95048	0.95054	0.999945	18108	0	-0.5452	-1.42904
GGA2	4	0.037275	0.097407	0.995211	1830	2	-0.54087	0.2492	0.40406	0.999945	7629	2	-0.54087	-1.42858
BNIP1	4	0.037291	0.097437	0.995211	1831	1	0.57866	0.097797	0.21262	0.988157	4073	3	0.57866	-1.4284
ANP32E	4	0.037291	0.097437	0.995211	1832	1	0.32389	0.39032	0.54032	0.999945	10180	2	0.32389	-1.4284
ZNF366	4	0.037291	0.097437	0.995211	1833	1	0.18515	0.29783	0.45095	0.999945	8524	2	0.18515	-1.4284
JSRP1	4	0.037308	0.097463	0.995211	1834	2	-0.58029	0.81117	0.81548	0.999945	15476	1	-0.58029	-1.4282
TFPT	4	0.037343	0.097536	0.995211	1835	3	-0.78637	0.86763	0.8675	0.999945	16492	0	-0.78637	-1.42779
GTSE1	4	0.037367	0.097581	0.995211	1836	3	-1.0876	0.32307	0.47521	0.999945	8947	1	-1.0876	-1.42751
KMT2B	4	0.037443	0.097724	0.995211	1837	1	0.15252	0.54242	0.66219	0.999945	12523	1	0.15252	-1.42663
PLBD1	4	0.037526	0.097896	0.995211	1838	3	-1.0069	0.87841	0.87837	0.999945	16703	0	-1.0069	-1.42567
PQLC1	4	0.037526	0.097896	0.995211	1839	3	-0.87437	0.24704	0.40193	0.999945	7590	1	-0.87437	-1.42567
XK	4	0.037539	0.097923	0.995211	1840	2	-0.74394	0.83915	0.83971	0.999945	15958	1	-0.74394	-1.42552
NOD2	4	0.037553	0.097951	0.995211	1841	3	-1.0028	0.10321	0.22194	0.98925	4249	1	-1.0028	-1.42536
GOLGA1	4	0.037572	0.097992	0.995211	1842	3	-0.80058	0.65107	0.71305	0.999945	13498	1	-0.80058	-1.42514
ZNF609	4	0.037596	0.098027	0.995211	1843	1	0.020795	0.49222	0.63974	0.999945	12078	1	0.020795	-1.42486
WWOX	4	0.037672	0.098168	0.995211	1844	2	-0.31757	0.70738	0.74394	0.999945	14100	1	-0.31757	-1.42398
TTLL7	4	0.037672	0.098168	0.995211	1845	1	0.083444	0.63576	0.70518	0.999945	13352	1	0.083444	-1.42398
ATL3	4	0.037688	0.098199	0.995211	1846	3	-1.5002	0.53644	0.65968	0.999945	12468	1	-1.5002	-1.4238
PRKCA	4	0.037722	0.098271	0.995211	1847	3	-0.87399	0.88767	0.88761	0.999945	16869	0	-0.87399	-1.42341
MMGT1	4	0.037738	0.098299	0.995211	1848	2	-0.25068	0.26779	0.42193	0.999945	7970	2	-0.25068	-1.42322
PXMP2	4	0.037753	0.098321	0.995211	1849	3	-1.2217	0.86933	0.86923	0.999945	16530	0	-1.2217	-1.42305
KLRK1	4	0.037799	0.098413	0.995211	1850	3	-0.65489	0.80416	0.80982	0.999945	15369	1	-0.65489	-1.42252
C4orf47	4	0.037849	0.09852	0.995211	1851	2	-0.87257	0.82711	0.82895	0.999945	15729	1	-0.87257	-1.42195
CD6	4	0.037901	0.098616	0.995211	1852	2	-0.96194	0.80967	0.81426	0.999945	15453	1	-0.96194	-1.42135
AXIN2	4	0.037934	0.098677	0.995211	1853	3	-0.64231	0.6764	0.72647	0.999945	13771	1	-0.64231	-1.42097
ECD	3	0.038002	0.093438	0.995211	1854	3	-0.84243	0.962	0.96223	0.999945	18308	0	-0.84243	-1.42019
PIP	4	0.038002	0.098813	0.995211	1855	1	0.21849	0.22189	0.37771	0.999945	7123	2	0.21849	-1.42019
SIDT2	4	0.038015	0.098838	0.995211	1856	3	-0.7917	0.82892	0.83055	0.999945	15761	1	-0.7917	-1.42005
KPNA1	4	0.038015	0.098838	0.995211	1857	2	-0.48217	0.25551	0.4101	0.999945	7747	2	-0.48217	-1.42005
BLOC1S5	4	0.038027	0.098859	0.995211	1858	3	-0.89505	0.66141	0.71839	0.999945	13604	1	-0.89505	-1.41991
ZNF736	4	0.038036	0.098876	0.995211	1859	3	-1.0869	0.95502	0.95503	0.999945	18193	0	-1.0869	-1.41981
FADS3	4	0.038048	0.098905	0.995211	1860	2	-0.8767	0.42724	0.57623	0.999945	10886	2	-0.8767	-1.41967
ENDOG	4	0.038081	0.098965	0.995211	1861	2	-1.2049	0.22545	0.38119	0.999945	7191	1	-1.2049	-1.41929
PRR27	4	0.038104	0.099009	0.995211	1862	2	-0.67246	0.8881	0.88804	0.999945	16881	0	-0.67246	-1.41903
PARN	4	0.038104	0.099009	0.995211	1863	2	-0.67291	0.71069	0.74584	0.999945	14150	1	-0.67291	-1.41903
RALGAPB	4	0.038135	0.09908	0.995211	1864	3	-1.4997	0.94695	0.947	0.999945	18042	0	-1.4997	-1.41868
CCSAP	4	0.038154	0.099123	0.995211	1865	1	-0.019459	0.070984	0.16412	0.977641	3183	1	-0.019459	-1.41846
GPATCH1	4	0.03817	0.099155	0.995211	1866	2	-0.60668	0.26754	0.42171	0.999945	7964	1	-0.60668	-1.41828
KLF9	4	0.03817	0.099155	0.995211	1867	2	-0.96626	0.94937	0.94942	0.999945	18086	0	-0.96626	-1.41828
KRTAP9-1	4	0.038205	0.099222	0.995211	1868	2	0.40216	0.059323	0.14234	0.977641	2747	2	0.40216	-1.41788
BORA	4	0.038215	0.099244	0.995211	1869	3	-1.1203	0.59353	0.68484	0.999945	12943	1	-1.1203	-1.41777
RASAL3	4	0.038281	0.099356	0.995211	1870	3	-0.48718	0.96491	0.96496	0.999945	18376	0	-0.48718	-1.41702
C19orf26	4	0.038281	0.099356	0.995211	1871	1	0.031894	0.66425	0.71987	0.999945	13633	1	0.031894	-1.41702
LDLRAD3	4	0.038302	0.099397	0.995211	1872	3	-0.89606	0.22106	0.37691	0.999945	7107	1	-0.89606	-1.41678
ARL6	4	0.038339	0.099462	0.995211	1873	3	-0.81648	0.98073	0.98077	0.999945	18714	0	-0.81648	-1.41636
SPINT2	4	0.038354	0.099498	0.995211	1874	3	-0.88437	0.97534	0.97552	0.999945	18600	0	-0.88437	-1.41619
LRIT2	4	0.038367	0.099526	0.995211	1875	3	-0.96953	0.47612	0.62392	0.999945	11785	1	-0.96953	-1.41604
NCK1	4	0.038383	0.099562	0.995211	1876	2	-0.70412	0.96964	0.9697	0.999945	18480	0	-0.70412	-1.41586
RP1L1	4	0.038383	0.099562	0.995211	1877	1	0.46008	0.40358	0.55322	0.999945	10438	2	0.46008	-1.41586
DCAF10	4	0.038415	0.099634	0.995211	1878	3	-1.1825	0.97698	0.97718	0.999945	18637	0	-1.1825	-1.4155
OR10A4	4	0.038444	0.099701	0.995211	1879	3	-0.97096	0.745	0.76716	0.999945	14556	1	-0.97096	-1.41517
ANAPC7	4	0.038561	0.099921	0.995211	1880	2	-0.28591	0.066325	0.15552	0.977641	3004	1	-0.28591	-1.41385
SCG5	4	0.038628	0.10007	0.995211	1881	3	-0.87398	0.68341	0.73036	0.999945	13848	1	-0.87398	-1.4131
RAB13	4	0.038637	0.10009	0.995211	1882	1	-0.1962	0.88043	0.88041	0.999945	16738	0	-0.1962	-1.413
EARS2	4	0.038644	0.1001	0.995211	1883	2	-0.63139	0.43042	0.57929	0.999945	10944	2	-0.63139	-1.41292
NLRC3	4	0.038644	0.1001	0.995211	1884	3	-1.7601	0.68881	0.73336	0.999945	13906	1	-1.7601	-1.41292
CRNKL1	4	0.038644	0.1001	0.995211	1885	2	-2.1281	0.009455	0.031722	0.85513	697	1	-2.1281	-1.41292
CCDC94	4	0.038644	0.1001	0.995211	1886	3	-0.77355	0.90846	0.90846	0.999945	17274	0	-0.77355	-1.41292
RAD54L	4	0.038739	0.10029	0.995211	1887	3	-1.0273	0.93851	0.93856	0.999945	17854	0	-1.0273	-1.41185
PAGE4	4	0.038743	0.1003	0.995211	1888	3	-0.6268	0.79515	0.80277	0.999945	15238	1	-0.6268	-1.41181
SIRPD	4	0.03875	0.10031	0.995211	1889	2	-0.45512	0.069251	0.16094	0.977641	3113	2	-0.45512	-1.41173
WWC2	4	0.038764	0.10034	0.995211	1890	3	-0.84116	0.81534	0.81893	0.999945	15537	1	-0.84116	-1.41157
CTTN	4	0.038772	0.10036	0.995211	1891	3	-1.4202	0.94134	0.94141	0.999945	17925	0	-1.4202	-1.41148
NCOA4	4	0.038795	0.1004	0.995211	1892	2	-0.47041	0.28971	0.4431	0.999945	8356	2	-0.47041	-1.41122
SYNJ1	4	0.03885	0.10052	0.995211	1893	2	0.0075414	0.05524	0.13469	0.977641	2591	2	0.0075414	-1.41061
OPHN1	3	0.038859	0.095374	0.995211	1894	3	-0.83365	0.96114	0.96143	0.999945	18295	0	-0.83365	-1.41051
TMEM87B	4	0.038865	0.10055	0.995211	1895	1	0.75822	0.072718	0.16737	0.977641	3245	3	0.75822	-1.41044
VN1R4	4	0.038916	0.10066	0.995211	1896	2	-0.77143	0.071973	0.16599	0.977641	3224	1	-0.77143	-1.40987
TRIP10	4	0.038924	0.10067	0.995211	1897	3	-0.93899	0.28974	0.44312	0.999945	8357	1	-0.93899	-1.40978
BBS9	4	0.038949	0.10072	0.995211	1898	3	-0.84348	0.97873	0.97887	0.999945	18673	0	-0.84348	-1.4095
HTR1B	4	0.038965	0.10075	0.995211	1899	3	-0.85271	0.60452	0.69002	0.999945	13042	1	-0.85271	-1.40933
KCNMB3	4	0.038967	0.10075	0.995211	1900	2	0.085153	0.26635	0.42059	0.999945	7940	2	0.085153	-1.4093
ZKSCAN1	4	0.039068	0.10096	0.995211	1901	2	-0.22869	0.30844	0.46113	0.999945	8699	2	-0.22869	-1.40818
HMGXB4	4	0.0391	0.10102	0.995211	1902	3	-0.87649	0.28243	0.4361	0.999945	8214	1	-0.87649	-1.40782
ZCCHC3	4	0.039119	0.10105	0.995211	1903	2	-0.06044	0.79089	0.79949	0.999945	15162	1	-0.06044	-1.40761
IER2	4	0.039119	0.10105	0.995211	1904	2	-0.67162	0.55323	0.66677	0.999945	12598	1	-0.67162	-1.40761
C19orf48	4	0.03917	0.10114	0.995211	1905	2	-0.083887	0.33271	0.4846	0.999945	9127	2	-0.083887	-1.40705
SNRPF	3	0.039196	0.096157	0.995211	1906	2	-3.9899	0.022338	0.057269	0.915924	1394	1	-3.9899	-1.40676
POLR2L	3	0.039196	0.096157	0.995211	1907	2	-3.9899	0.029216	0.073536	0.94163	1636	1	-3.9899	-1.40676
C19orf52	3	0.039196	0.096157	0.995211	1908	2	-2.5484	0.013758	0.036218	0.870773	960	1	-2.5484	-1.40676
MRPL39	4	0.039209	0.1012	0.995211	1909	3	-1.4267	0.14311	0.28984	0.999944	5497	1	-1.4267	-1.40661
MEDAG	4	0.039246	0.10128	0.995211	1910	1	0.064427	0.43944	0.58802	0.999945	11134	1	0.064427	-1.4062
CCL16	4	0.039301	0.10139	0.995211	1911	3	-0.59593	0.85071	0.85063	0.999945	16175	1	-0.59593	-1.4056
CLGN	4	0.039322	0.10144	0.995211	1912	2	-0.7934	0.067119	0.157	0.977641	3034	2	-0.7934	-1.40536
IMMP2L	4	0.039344	0.10149	0.995211	1913	3	-1.0135	0.43889	0.58746	0.999945	11121	1	-1.0135	-1.40512
C10orf25	4	0.039358	0.10153	0.995211	1914	3	-0.80031	0.77141	0.7852	0.999945	14896	1	-0.80031	-1.40497
GMPR2	4	0.039373	0.10155	0.995211	1915	2	-0.40913	0.38615	0.53625	0.999945	10097	1	-0.40913	-1.4048
FAM195B	4	0.039384	0.10157	0.995211	1916	2	-0.78289	0.95799	0.95802	0.999945	18245	0	-0.78289	-1.40468
NXT2	4	0.039389	0.10158	0.995211	1917	3	-1.2627	0.53271	0.65814	0.999945	12436	1	-1.2627	-1.40463
OPRK1	4	0.039423	0.10166	0.995211	1918	2	-0.66284	0.44298	0.59145	0.999945	11192	1	-0.66284	-1.40425
RASIP1	4	0.039446	0.10169	0.995211	1919	2	-0.5666	0.8074	0.81241	0.999945	15415	1	-0.5666	-1.404
RBP5	4	0.039462	0.10173	0.995211	1920	3	-1.4524	0.7033	0.7416	0.999945	14057	1	-1.4524	-1.40382
ERRFI1	4	0.039474	0.10176	0.995211	1921	3	-0.43494	0.56873	0.6735	0.999945	12729	1	-0.43494	-1.40369
OR5AP2	4	0.039525	0.10186	0.995211	1922	1	-0.16428	0.84786	0.84785	0.999945	16122	1	-0.16428	-1.40313
KBTBD12	4	0.039575	0.10198	0.995211	1923	2	-0.26582	0.94559	0.94561	0.999945	18013	0	-0.26582	-1.40258
TAS2R30	4	0.039677	0.10218	0.995211	1924	1	-0.16659	0.94463	0.94469	0.999945	17991	0	-0.16659	-1.40146
BRMS1L	4	0.039688	0.10219	0.995211	1925	3	-0.90881	0.089348	0.19768	0.987098	3807	1	-0.90881	-1.40134
C10orf54	4	0.039689	0.1022	0.995211	1926	3	-1.1862	0.19326	0.35005	0.999945	6594	1	-1.1862	-1.40133
ZNRF4	4	0.039728	0.10228	0.995211	1927	3	-0.44508	0.027012	0.079259	0.949716	1581	1	-0.44508	-1.4009
LLGL1	4	0.039778	0.10239	0.995211	1928	2	-0.42968	0.77148	0.78525	0.999945	14897	1	-0.42968	-1.40036
FRY	4	0.039796	0.10242	0.995211	1929	3	-0.87306	0.93521	0.93531	0.999945	17789	0	-0.87306	-1.40016
KLF8	4	0.039875	0.10259	0.995211	1930	2	-0.9491	0.38624	0.53633	0.999945	10100	2	-0.9491	-1.3993
MYOM3	4	0.039889	0.10262	0.995211	1931	3	-0.69137	0.17264	0.33022	0.999945	6247	1	-0.69137	-1.39915
PTPRO	4	0.039908	0.10267	0.995211	1932	3	-0.7901	0.96229	0.96232	0.999945	18314	0	-0.7901	-1.39894
TLE3	4	0.039956	0.10276	0.995211	1933	1	0.46699	0.16829	0.326	0.999945	6169	2	0.46699	-1.39842
EDEM2	4	0.039975	0.1028	0.995211	1934	3	-1.4979	0.94755	0.94761	0.999945	18058	0	-1.4979	-1.39821
DMKN	4	0.040016	0.10287	0.995211	1935	3	-0.81972	0.95875	0.95877	0.999945	18255	0	-0.81972	-1.39777
T	4	0.040032	0.10291	0.995211	1936	1	0.66032	0.096327	0.21008	0.988157	4014	3	0.66032	-1.39759
CLEC1A	4	0.040033	0.10291	0.995211	1937	2	-0.68243	0.084979	0.18978	0.98201	3676	2	-0.68243	-1.39758
SORBS3	4	0.040054	0.10294	0.995211	1938	3	-0.53788	0.87284	0.87279	0.999945	16601	0	-0.53788	-1.39735
HAX1	4	0.040064	0.10297	0.995211	1939	3	-0.77053	0.79152	0.79998	0.999945	15177	1	-0.77053	-1.39725
MIB2	4	0.040083	0.10301	0.995211	1940	2	-0.60174	0.52365	0.65452	0.999945	12370	1	-0.60174	-1.39704
KRTAP4-3	4	0.040147	0.10312	0.995211	1941	3	-0.74374	0.95113	0.95118	0.999945	18120	0	-0.74374	-1.39635
MAST3	4	0.040188	0.1032	0.995211	1942	3	-1.0698	0.73451	0.76039	0.999945	14429	1	-1.0698	-1.3959
CEP76	4	0.040209	0.10323	0.995211	1943	3	-0.50363	0.94844	0.94849	0.999945	18074	0	-0.50363	-1.39568
GMPR	4	0.040209	0.10323	0.995211	1944	2	0.17243	0.093186	0.20455	0.988157	3923	2	0.17243	-1.39568
ZNF606	4	0.040285	0.10339	0.995211	1945	2	0.022338	0.27368	0.42759	0.999945	8067	2	0.022338	-1.39486
PLXNA1	4	0.04029	0.1034	0.995211	1946	3	-0.59955	0.19388	0.35064	0.999945	6605	1	-0.59955	-1.3948
GNB1	4	0.040309	0.10343	0.995211	1947	3	-0.8904	0.23257	0.38802	0.999945	7327	1	-0.8904	-1.3946
HSFX2	4	0.040387	0.10359	0.995211	1948	3	-0.93669	0.30401	0.45685	0.999945	8620	1	-0.93669	-1.39376
AGAP3	4	0.040428	0.10367	0.995211	1949	3	-0.90788	0.79295	0.80108	0.999945	15195	1	-0.90788	-1.39332
ACSL5	4	0.040437	0.10369	0.995211	1950	1	0.36576	0.26287	0.41729	0.999945	7882	2	0.36576	-1.39322
C10orf95	4	0.040488	0.10381	0.995211	1951	2	-0.2994	0.41991	0.569	0.999945	10738	2	-0.2994	-1.39267
BCDIN3D	4	0.040488	0.10381	0.995211	1952	3	-1.5809	0.72184	0.75266	0.999945	14270	1	-1.5809	-1.39267
NPIPB6	4	0.040501	0.10384	0.995211	1953	3	-1.4651	0.98152	0.98153	0.999945	18728	0	-1.4651	-1.39253
HOXA10	4	0.040527	0.10389	0.995211	1954	3	-1.1334	0.24421	0.39916	0.999945	7533	1	-1.1334	-1.39226
ZNF79	4	0.040539	0.10392	0.995211	1955	1	0.21334	0.25347	0.40811	0.999945	7702	2	0.21334	-1.39213
AVP	4	0.040566	0.10397	0.995211	1956	3	-0.8359	0.67371	0.72499	0.999945	13744	1	-0.8359	-1.39184
EFS	4	0.040602	0.10404	0.995211	1957	2	-0.51501	0.21569	0.37176	0.999945	6998	2	-0.51501	-1.39145
TSPY3	4	0.040604	0.10405	0.995211	1958	3	-0.95441	0.75567	0.77433	0.999945	14692	1	-0.95441	-1.39143
HBM	4	0.040614	0.10407	0.995211	1959	2	-0.91094	0.95735	0.95734	0.999945	18236	0	-0.91094	-1.39132
LMBR1L	4	0.040623	0.10409	0.995211	1960	3	-1.3447	0.13242	0.27199	0.999944	5167	1	-1.3447	-1.39123
SCN4A	4	0.040631	0.1041	0.995211	1961	2	-0.46107	0.001959	0.0069769	0.679646	187	2	-0.46107	-1.39114
PEG3	4	0.040653	0.10414	0.995211	1962	2	-0.50891	0.50596	0.64739	0.999945	12218	1	-0.50891	-1.39091
FUT4	4	0.040697	0.10423	0.995211	1963	3	-1.1128	0.47072	0.61854	0.999945	11698	1	-1.1128	-1.39044
FRAT1	4	0.040697	0.10423	0.995211	1964	3	-1.3452	0.90112	0.90109	0.999945	17136	0	-1.3452	-1.39044
GLT6D1	4	0.040716	0.10426	0.995211	1965	2	-0.24687	0.26547	0.41978	0.999945	7923	1	-0.24687	-1.39023
CCDC152	4	0.040716	0.10426	0.995211	1966	2	-0.34879	0.7625	0.77895	0.999945	14788	1	-0.34879	-1.39023
ZNF891	4	0.040728	0.10428	0.995211	1967	2	-0.62718	0.92115	0.92128	0.999945	17514	0	-0.62718	-1.39011
GUCA1C	4	0.04082	0.10445	0.995211	1968	3	-0.85332	0.95559	0.95562	0.999945	18206	0	-0.85332	-1.38913
MUC7	4	0.04082	0.10445	0.995211	1969	3	-0.87842	0.37255	0.52319	0.999945	9863	1	-0.87842	-1.38913
ARFIP2	4	0.040831	0.10447	0.995211	1970	3	-1.1004	0.92355	0.92372	0.999945	17562	0	-1.1004	-1.38901
OTOR	4	0.040843	0.1045	0.995211	1971	3	-0.83463	0.92666	0.92683	0.999945	17628	0	-0.83463	-1.38888
GPN1	3	0.040874	0.099926	0.995211	1972	3	-0.39739	0.95913	0.9594	0.999945	18262	0	-0.39739	-1.38855
SEMA5A	4	0.040882	0.10458	0.995211	1973	3	-0.87902	0.74643	0.76809	0.999945	14576	1	-0.87902	-1.38847
CDK9	2	0.040894	0.073701	0.995211	1974	2	-2.6937	0.95911	0.9592	0.999945	18261	0	-2.6937	-1.38834
SPATA32	4	0.040911	0.10463	0.995211	1975	2	-0.68304	0.28305	0.4367	0.999945	8227	2	-0.68304	-1.38816
NFASC	4	0.040995	0.10481	0.995211	1976	2	-0.32036	0.91015	0.91014	0.999945	17313	0	-0.32036	-1.38727
FKBP4	4	0.041019	0.10486	0.995211	1977	3	-1.0825	0.9366	0.93667	0.999945	17820	0	-1.0825	-1.38701
SFT2D1	4	0.041045	0.1049	0.995211	1978	1	-0.17198	0.49506	0.64254	0.999945	12129	1	-0.17198	-1.38674
KLK14	4	0.041087	0.10499	0.995211	1979	3	-1.1021	0.80723	0.81228	0.999945	15410	1	-1.1021	-1.3863
PRSS35	4	0.04112	0.10504	0.995211	1980	3	-0.9975	0.2182	0.37415	0.999945	7053	1	-0.9975	-1.38595
FAM151B	4	0.041121	0.10505	0.995211	1981	1	0.025759	0.29449	0.44765	0.999945	8459	2	0.025759	-1.38594
AKIRIN2	4	0.04114	0.10508	0.995211	1982	3	-2.2083	0.23937	0.39455	0.999945	7462	1	-2.2083	-1.38574
PUF60	4	0.04114	0.10508	0.995211	1983	2	-2.0762	0.3647	0.51561	0.999945	9722	1	-2.0762	-1.38574
TRIM72	4	0.04114	0.10508	0.995211	1984	2	-1.1318	0.37233	0.52296	0.999945	9860	1	-1.1318	-1.38574
EIF4G1	3	0.041151	0.10053	0.995211	1985	2	-1.4088	0.66795	0.6791	0.999945	13682	1	-1.4088	-1.38562
TMEM72	4	0.041197	0.10518	0.995211	1986	2	-0.26467	0.31394	0.46655	0.999945	8793	2	-0.26467	-1.38513
GINS2	4	0.04121	0.1052	0.995211	1987	3	-3.4709	0.98059	0.98065	0.999945	18709	0	-3.4709	-1.385
SSBP1	4	0.04121	0.1052	0.995211	1988	3	-2.252	0.2071	0.36346	0.999945	6836	1	-2.252	-1.385
OXA1L	4	0.04121	0.1052	0.995211	1989	3	-1.3719	0.50145	0.64564	0.999945	12190	1	-1.3719	-1.385
MRGPRG	4	0.041248	0.10528	0.995211	1990	1	0.030179	0.62202	0.69842	0.999945	13209	1	0.030179	-1.3846
FAM179B	4	0.041266	0.10533	0.995211	1991	2	-0.69804	0.89724	0.89716	0.999945	17055	0	-0.69804	-1.38441
ECHDC1	4	0.041299	0.1054	0.995211	1992	2	-0.29236	0.46763	0.61545	0.999945	11640	2	-0.29236	-1.38406
RMND1	4	0.04133	0.10546	0.995211	1993	3	-0.66298	0.79364	0.80162	0.999945	15209	1	-0.66298	-1.38373
KRAS	4	0.04136	0.10553	0.995211	1994	3	-0.62053	0.96201	0.96202	0.999945	18310	0	-0.62053	-1.38342
EAF2	4	0.041398	0.1056	0.995211	1995	2	-0.54767	0.7048	0.74242	0.999945	14075	1	-0.54767	-1.38302
ABCC2	4	0.04145	0.10569	0.995211	1996	2	-0.5745	0.47444	0.62222	0.999945	11753	2	-0.5745	-1.38248
RPL38	4	0.041451	0.10569	0.995211	1997	3	-0.81482	0.027012	0.079259	0.949716	1573	1	-0.81482	-1.38246
CST3	4	0.041473	0.10575	0.995211	1998	2	-0.48382	0.5984	0.68713	0.999945	12988	1	-0.48382	-1.38223
[truncated: 17,113 more rows]
