# Supplementary material for: Complementary CRISPR genome-wide genetic screens in PARP10-knockout and overexpressing cells identify synthetic interactions for PARP10-mediated cellular survival
Source: Oncotarget. 2022 Sep 28;13:1078–91. doi: 10.18632/oncotarget.28277 (PMC9518689; doi:10.18632/oncotarget.28277)
Supplement: Supplementary file 4 [file oncotarget-13-28277-s004.xls]

## Sheet: Figure 1A
Supplementary Table 3: The source data underlying each of the figure panels, including: the values plotted in graphs, the exact p-values, and the uncropped blots.
MCF10A PARP10 overexpression cells

## Sheet: Figure 1C
Overexpression Screen Results
	Gene	Score	P-value	FDR	Rank
	ALKBH2	1.75e-05	7.33e-05	0.613411	1
	ALDOC	2.58e-05	0.00011163	0.613411	2
	CPVL	5.98e-05	0.00024114	0.613411	3
	NF2	6.92e-05	0.00028465	0.613411	4
	YDJC	6.95e-05	0.00028569	0.613411	5
	SAMD14	7.39e-05	0.00029864	0.613411	6
	PRDM10	7.75e-05	0.00031315	0.613411	7
	KCNA4	8.06e-05	0.00032506	0.613411	8
	CRISPLD2	8.13e-05	0.00032713	0.613411	9
	OR2D2	9.08e-05	0.00035303	0.613411	10
	IL31RA	0.00011493	0.00044369	0.655116	11
	CDX2	0.00012912	0.00050171	0.655116	12
	SLC25A14	0.00013093	0.00050948	0.655116	13
	MICALL2	0.00013209	0.00051414	0.655116	14
	PLEKHN1	0.00015154	0.0005934	0.708849	15
	SFTPD	0.00018077	0.00070166	0.769252	16
	MAST2	0.00018747	0.00072446	0.769252	17
	ZNF177	0.00020059	0.00077833	0.769882	18
	JRKL	0.00021167	0.00082547	0.769882	19
	ZBTB3	0.00023241	0.00089178	0.769882	20
	SHC3	0.00026259	0.00099538	0.769882	21
	DCAF4	0.00028406	0.0010767	0.769882	22
	TRIM64B	0.00029387	0.0011187	0.769882	23
	RAB3GAP1	0.0003357	0.0012606	0.769882	24
	RNF19B	0.00034532	0.0012907	0.769882	25
	CDH11	0.00037623	0.0014093	0.769882	26
	OR6C74	0.00037877	0.0014243	0.769882	27
	POLM	0.00038101	0.001431	0.769882	28
	DCDC2C	0.00038544	0.0014461	0.769882	29
	RNF126	0.00038734	0.0014497	0.769882	30
	MYO9A	0.0003897	0.0014611	0.769882	31
	SCN2A	0.00039151	0.0014663	0.769882	32
	LRP1B	0.00040845	0.00153	0.769882	33
	ZNF337	0.00042013	0.0015823	0.769882	34
	THUMPD3	0.00042634	0.0016015	0.769882	35
	CCNE2	0.00043897	0.0016471	0.769882	36
	TNFRSF17	0.00044119	0.0016528	0.769882	37
	NR1D1	0.00045972	0.0017191	0.769882	38
	ZNF446	0.00046461	0.0017393	0.769882	39
	KMT2B	0.00048252	0.0018123	0.769882	40
	R3HDM1	0.00048301	0.0018154	0.769882	41
	RAPGEF5	0.00049061	0.0018449	0.769882	42
	ANKRD16	0.00052129	0.0019605	0.769882	43
	DEFB113	0.00052433	0.0019698	0.769882	44
	OSTN	0.00053151	0.0019972	0.769882	45
	BFAR	0.00053439	0.0020071	0.769882	46
	PC	0.00053914	0.0020226	0.769882	47
	ESM1	0.00054224	0.0020366	0.769882	48
	GPR55	0.00058158	0.0021866	0.769882	49
	PTPN5	0.00059148	0.0022272	0.769882	50
	OR9I1	0.00060438	0.0022775	0.769882	51
	G2E3	0.00061207	0.0023075	0.769882	52
	PUM1	0.00062684	0.0023728	0.769882	53
	DUSP28	0.00063238	0.0023956	0.769882	54
	ZNF578	0.00063631	0.0024091	0.769882	55
	XPNPEP3	0.0006455	0.0024427	0.769882	56
	TBC1D32	0.00066568	0.0025142	0.769882	57
	NUAK2	0.00067438	0.0025479	0.769882	58
	CDY1	0.00068024	0.0025665	0.769882	59
	SLC48A1	0.00068186	0.0025733	0.769882	60
	UNC79	0.00068487	0.00258	0.769882	61
	DYRK1A	0.00069712	0.0026189	0.769882	62
	FBXO38	0.00069824	0.0026246	0.769882	63
	LOC729159	0.00073167	0.002738	0.769882	64
	OR5L2	0.00074646	0.0027867	0.769882	65
	WFDC5	0.00074875	0.002794	0.769882	66
	KRBA2	0.00076079	0.0028338	0.769882	67
	POR	0.00076912	0.0028613	0.769882	68
	DNAJB7	0.00077984	0.0029069	0.769882	69
	SAXO2	0.00080037	0.0029864	0.769882	70
	SNTG2	0.00081398	0.0030307	0.769882	71
	HEXDC	0.00082897	0.003097	0.769882	72
	CCDC142	0.00084656	0.0031478	0.769882	73
	SLC10A1	0.00085199	0.0031711	0.769882	74
	TMEM61	0.0008707	0.0032374	0.769882	75
	ZNF135	0.00087759	0.0032571	0.769882	76
	CD276	0.00088731	0.0032985	0.769882	77
	LOC100505549	0.00091635	0.0033892	0.769882	78
	KNDC1	0.00092641	0.0034296	0.769882	79
	ADAMTS1	0.00093424	0.0034601	0.769882	80
	C7orf49	0.00094329	0.0034969	0.769882	81
	GUCA1C	0.0009452	0.0035031	0.769882	82
	ABHD17B	0.00094951	0.0035187	0.769882	83
	MAMSTR	0.00095522	0.003542	0.769882	84
	ABCA7	0.00096115	0.0035658	0.769882	85
	ESX1	0.00096456	0.0035736	0.769882	86
	UTY	0.0010001	0.0036844	0.769882	87
	CTBP1	0.0010049	0.0037057	0.769882	88
	CPO	0.0010062	0.0037093	0.769882	89
	KIR3DL1	0.0010068	0.0037119	0.769882	90
	GATA2	0.0010098	0.0037223	0.769882	91
	PRAMEF12	0.0010163	0.0037461	0.769882	92
	ZNF649	0.0010585	0.0038974	0.792448	93
	HIGD1B	0.0011015	0.0040507	0.796787	94
	ESR1	0.0011101	0.0040724	0.796787	95
	GRB7	0.001124	0.0041185	0.796787	96
	COQ9	0.0011485	0.0042097	0.796787	97
	RSAD1	0.001156	0.0042341	0.796787	98
	LGALS12	0.0011599	0.004246	0.796787	99
	APOBEC3H	0.0011615	0.0042517	0.796787	100
	GLDC	0.0011617	0.0042522	0.796787	101
	C8orf87	0.0011824	0.0043289	0.800219	102
	ZNF275	0.0011902	0.0043542	0.800219	103
	DENND6B	0.001208	0.0044226	0.801653	104
	ZDHHC19	0.0012133	0.0044459	0.801653	105
	KRT35	0.0012276	0.0045003	0.803877	106
	TLE2	0.0012546	0.0046003	0.808146	107
	OR52N5	0.0012649	0.0046381	0.808146	108
	ESR2	0.0012689	0.0046511	0.808146	109
	KCNC3	0.0013116	0.0047961	0.822092	110
	IL17RC	0.0013165	0.0048174	0.822092	111
	WFDC10A	0.0013328	0.0048707	0.823841	112
	ORMDL1	0.0013635	0.0049748	0.828799	113
	GRIN2A	0.0013681	0.0049868	0.828799	114
	TMEM211	0.001387	0.005052	0.832409	115
	RHBDL3	0.0014197	0.0051593	0.840175	116
	KCNN2	0.0014286	0.0052028	0.840175	117
	RHOBTB3	0.0014572	0.0053069	0.840175	118
	RTTN	0.0014663	0.0053447	0.840175	119
	ACYP1	0.0014713	0.0053597	0.840175	120
	OR4L1	0.0014803	0.0053877	0.840175	121
	CYB5A	0.0014865	0.0054069	0.840175	122
	ABCD2	0.0015045	0.0054706	0.843221	123
	PDE1C	0.0015229	0.0055416	0.843222	124
	FBXO24	0.0015569	0.005655	0.843222	125
	AJUBA	0.0015578	0.0056576	0.843222	126
	PHF14	0.0015745	0.005712	0.843222	127
	GIPC3	0.0015774	0.0057234	0.843222	128
	TAS2R39	0.0015804	0.0057353	0.843222	129
	LRRIQ1	0.0016014	0.0058026	0.84661	130
	ACSS2	0.0016261	0.0059031	0.854748	131
	NECAB3	0.001648	0.0059886	0.860604	132
	MAPK4	0.0016776	0.0060844	0.867851	133
	EREG	0.001695	0.0061523	0.869529	134
	CELA2B	0.0017103	0.0062088	0.869529	135
	ALG5	0.0017284	0.0062756	0.869529	136
	PLGRKT	0.0017292	0.0062782	0.869529	137
	TMPRSS11D	0.0017462	0.0063375	0.870474	138
	KLHL12	0.0017555	0.0063761	0.870474	139
	RNF222	0.0017808	0.0064631	0.876097	140
	TPO	0.0018117	0.0065735	0.883112	141
	GABRA5	0.0018434	0.0066776	0.883112	142
	CFB	0.0018564	0.0067268	0.883112	143
	LRIT2	0.0018652	0.0067537	0.883112	144
	TMEM98	0.001884	0.0068123	0.883112	145
	PDGFA	0.001899	0.0068744	0.883112	146
	LMOD2	0.0019411	0.0070231	0.883112	147
	PRR7	0.0019537	0.0070734	0.883112	148
	BARX1	0.0019541	0.0070744	0.883112	149
	IMMT	0.0019656	0.0071086	0.883112	150
	C1orf64	0.0019787	0.0071495	0.883112	151
	NAIP	0.0019852	0.0071739	0.883112	152
	MDH1B	0.0019871	0.0071796	0.883112	153
	AJAP1	0.0019945	0.0072106	0.883112	154
	ZBTB8B	0.002	0.0072319	0.883112	155
	RND2	0.0020055	0.0072541	0.883112	156
	DBN1	0.0020291	0.007336	0.885609	157
	SEPTIN14	0.0020387	0.0073673	0.885609	158
	ZNF326	0.0020644	0.0074634	0.888811	159
	DPM3	0.0020752	0.0074966	0.888811	160
	VPRBP	0.0020903	0.0075473	0.888811	161
	RHD	0.002099	0.00758	0.888811	162
	OR1C1	0.0021598	0.0077841	0.900018	163
	OR4X2	0.0021772	0.0078421	0.900018	164
	MRGPRF	0.0021833	0.0078665	0.900018	165
	OR13C3	0.002187	0.0078794	0.900018	166
	POLR2M	0.0021957	0.007911	0.900018	167
	CCDC160	0.002245	0.0080783	0.913615	168
	S1PR1	0.0022633	0.0081394	0.914411	169
	UGT1A7	0.0022852	0.0082109	0.914411	170
	HIST1H2BE	0.0022965	0.0082596	0.914411	171
	BAIAP2L1	0.0023009	0.0082767	0.914411	172
	NT5C3B	0.0023297	0.0083819	0.918232	173
	ABLIM1	0.0023417	0.0084321	0.918232	174
	ABHD13	0.0023481	0.0084554	0.918232	175
	SLCO4C1	0.0023997	0.0086404	0.918489	176
	HRCT1	0.0024287	0.0087429	0.918489	177
	PDE1A	0.0024303	0.0087474	0.918489	178
	RAMP3	0.0024512	0.0088315	0.918489	179
	DOHH	0.0024514	0.008832	0.918489	180
	CCL3L3	0.0024527	0.0088352	0.918489	181
	NSUN3	0.0024593	0.0088528	0.918489	182
	LHFPL5	0.0024773	0.0089051	0.918489	183
	CDK5RAP2	0.0024871	0.0089362	0.918489	184
	CHAF1B	0.0025013	0.0089818	0.918489	185
	FYTTD1	0.0025028	0.0089864	0.918489	186
	ANKRD11	0.0025588	0.009162	0.931457	187
	OR2C1	0.0025795	0.009233	0.933705	188
	ING5	0.0026347	0.0094164	0.935047	189
	IGDCC3	0.0026423	0.0094428	0.935047	190
	COL4A6	0.0026574	0.0095003	0.935047	191
	SNTB1	0.0026708	0.0095474	0.935047	192
	CCSAP	0.0026804	0.0095718	0.935047	193
	PCDHA12	0.002709	0.0096676	0.935047	194
	PLXNB2	0.0027238	0.0097096	0.935047	195
	NOMO1	0.002725	0.0097168	0.935047	196
	XCL1	0.0027275	0.0097241	0.935047	197
	GIMAP5	0.0027315	0.0097355	0.935047	198
	PPCDC	0.0027522	0.009809	0.935496	199
	MS4A13	0.0027605	0.0098381	0.935496	200
	GATM	0.0027928	0.0099613	0.939866	201
	FAM122B	0.0028061	0.010007	0.939866	202
	ALPPL2	0.0028121	0.010032	0.939866	203
	ID3	0.0028385	0.010133	0.941859	204
	ABHD11	0.0028483	0.010171	0.941859	205
	AGPAT5	0.0028636	0.010235	0.941859	206
	CLP1	0.0028913	0.01032	0.941859	207
	OR8J1	0.0029152	0.010396	0.941859	208
	SLC22A24	0.0029667	0.010587	0.941859	209
	PABPC3	0.0029674	0.010588	0.941859	210
	CCNJ	0.0030182	0.010762	0.941859	211
	DMRT2	0.003049	0.010875	0.941859	212
	MDGA1	0.0030698	0.010946	0.941859	213
	AAED1	0.0030857	0.011003	0.941859	214
	OR2J3	0.0031128	0.011101	0.941859	215
	TXNDC9	0.0031207	0.011128	0.941859	216
	SLC6A2	0.0031213	0.01113	0.941859	217
	SHB	0.0031471	0.011213	0.941859	218
	RDH16	0.0031493	0.011222	0.941859	219
	BMI1	0.0031728	0.011313	0.941859	220
	H3F3C	0.0031895	0.011381	0.941859	221
	RAB33A	0.0032128	0.011464	0.941859	222
	KIF1C	0.0032198	0.01149	0.941859	223
	MMP27	0.0032244	0.011502	0.941859	224
	SIRPB1	0.0032304	0.011521	0.941859	225
	RAB33B	0.0032343	0.011534	0.941859	226
	ODF1	0.0032362	0.01154	0.941859	227
	FAM104B	0.003274	0.01167	0.941859	228
	C11orf95	0.0032759	0.011679	0.941859	229
	SLC35D2	0.0032791	0.011686	0.941859	230
	CNTFR	0.0032908	0.011731	0.941859	231
	SERPINA10	0.0033214	0.011844	0.941859	232
	ZDHHC22	0.0033219	0.011845	0.941859	233
	PLA2G4C	0.0033274	0.011865	0.941859	234
	UBXN2B	0.0033598	0.011982	0.941859	235
	DMTF1	0.0033789	0.012053	0.941859	236
	G6PC2	0.00339	0.012091	0.941859	237
	ABCA2	0.0034102	0.012145	0.941859	238
	FAM9C	0.0034305	0.012225	0.941859	239
	NOTCH1	0.0034496	0.012287	0.941859	240
	SPIN1	0.0034604	0.012328	0.941859	241
	KIRREL	0.003463	0.012333	0.941859	242
	UBE2K	0.003467	0.012348	0.941859	243
	C3orf79	0.0034682	0.012353	0.941859	244
	OR8K1	0.003482	0.012413	0.941859	245
	NCF4	0.003482	0.012413	0.941859	246
	APPL1	0.003511	0.012512	0.941859	247
	KIF19	0.0035219	0.012543	0.941859	248
	PIK3C2B	0.0035235	0.012548	0.941859	249
	NARF	0.003528	0.012563	0.941859	250
	PDS5A	0.0035765	0.012701	0.941859	251
	SH2D4A	0.0035821	0.012723	0.941859	252
	PLCZ1	0.0035844	0.01273	0.941859	253
	PPFIA2	0.0035912	0.012754	0.941859	254
	ERC1	0.0036026	0.012795	0.941859	255
	KCNH4	0.0036244	0.012875	0.941859	256
	DIRC1	0.0036299	0.0129	0.941859	257
	NOL11	0.0036323	0.012907	0.941859	258
	TMC6	0.0036365	0.012918	0.941859	259
	ERI1	0.003663	0.012999	0.941859	260
	TOR1A	0.0036726	0.013027	0.941859	261
	XPO7	0.0036776	0.013042	0.941859	262
	SESN1	0.003688	0.01308	0.941859	263
	TMEM170B	0.0037173	0.013177	0.941859	264
	MET	0.0037318	0.013229	0.941859	265
	UTRN	0.0037395	0.013258	0.941859	266
	S100A16	0.0037405	0.013263	0.941859	267
	TMEM214	0.0037491	0.013291	0.941859	268
	SGOL2	0.0037538	0.013305	0.941859	269
	COMTD1	0.0038425	0.013611	0.954704	270
	NEK5	0.0038727	0.013713	0.954704	271
	BAG2	0.0038788	0.013729	0.954704	272
	SYNRG	0.003894	0.013785	0.954704	273
	HYKK	0.0039242	0.013896	0.954704	274
	DAZ1	0.003936	0.013939	0.954704	275
	PRKACB	0.0039437	0.01396	0.954704	276
	SLC12A3	0.0039455	0.013969	0.954704	277
	EPCAM	0.0039886	0.014113	0.954704	278
	TET3	0.003997	0.014141	0.954704	279
	FLNA	0.0040246	0.014236	0.954704	280
	DNASE1L1	0.0040304	0.014251	0.954704	281
	TMEM35	0.0040314	0.014256	0.954704	282
	ZMIZ2	0.0040485	0.014308	0.954704	283
	COLEC11	0.0040517	0.014316	0.954704	284
	WDR46	0.0040567	0.014331	0.954704	285
	SOD2	0.0040733	0.014381	0.954704	286
	ILKAP	0.0040971	0.014457	0.954704	287
	RGL2	0.004108	0.014495	0.954704	288
	POU2F3	0.0041515	0.01464	0.954704	289
	CTH	0.0041691	0.014696	0.954704	290
	MUC21	0.0041737	0.014713	0.954704	291
	CT45A10	0.004192	0.014772	0.954704	292
	TGOLN2	0.004203	0.014804	0.954704	293
	FCRL5	0.0042165	0.014851	0.954704	294
	NAA60	0.0042545	0.014966	0.954704	295
	SIM1	0.0042661	0.015001	0.954704	296
	CHD1L	0.0042687	0.015012	0.954704	297
	AGT	0.0042761	0.015034	0.954704	298
	NDUFC1	0.0042761	0.015034	0.954704	299
	RRAS	0.0042983	0.01511	0.954704	300
	ZNF280D	0.004306	0.015136	0.954704	301
	ANKS3	0.0043161	0.015165	0.954704	302
	SLC52A2	0.0043321	0.015221	0.954704	303
	IFT20	0.0043523	0.015294	0.954704	304
	HNF1A	0.0043575	0.015311	0.954704	305
	COL6A6	0.0043661	0.015335	0.954704	306
	DNAJC27	0.0044006	0.015432	0.954852	307
	TRIM55	0.004409	0.015462	0.954852	308
	OPRM1	0.0044249	0.01551	0.954852	309
	PNMA3	0.0044604	0.015637	0.954852	310
	XBP1	0.0044711	0.015673	0.954852	311
	AK4	0.0044916	0.015748	0.954852	312
	ADD1	0.0045027	0.01579	0.954852	313
	PAWR	0.0045119	0.015824	0.954852	314
	WRNIP1	0.0045131	0.015829	0.954852	315
	DPCD	0.0045163	0.015837	0.954852	316
	LOC100130705	0.0045634	0.015998	0.956378	317
	EVC	0.0045678	0.016014	0.956378	318
	CXorf21	0.0045796	0.016058	0.956378	319
	CYTL1	0.0046028	0.016143	0.956378	320
	CCNB2	0.004612	0.016176	0.956378	321
	CDC34	0.0046149	0.016189	0.956378	322
	LOC388436	0.0046234	0.016212	0.956378	323
	SLC26A3	0.0046663	0.016342	0.959379	324
	LIFR	0.0046754	0.016374	0.959379	325
	SASH3	0.0046921	0.016429	0.959379	326
	LAMA3	0.0047178	0.01652	0.959379	327
	HPS4	0.0047422	0.016614	0.959379	328
	ZNF765	0.0047693	0.016701	0.959379	329
	FLI1	0.0047694	0.016701	0.959379	330
	FAM160A1	0.0047985	0.016783	0.959379	331
	RTP3	0.004799	0.016785	0.959379	332
	OR10A2	0.0048117	0.016831	0.959379	333
	OLIG3	0.0048207	0.016855	0.959379	334
	TCEAL1	0.0048244	0.016866	0.959379	335
	PCDHAC2	0.0048581	0.016975	0.962017	336
	SIK2	0.0048722	0.017027	0.962017	337
	PTP4A3	0.0048843	0.017063	0.962017	338
	MOCOS	0.0049237	0.017187	0.965572	339
	KRT36	0.0049625	0.017318	0.965572	340
	GPC4	0.0049751	0.017354	0.965572	341
	ZSWIM7	0.004984	0.017385	0.965572	342
	RHBDL1	0.0050033	0.017447	0.965572	343
	ZXDC	0.0050236	0.017511	0.965572	344
	BPIFB4	0.0050266	0.017519	0.965572	345
	CEP72	0.0050347	0.017549	0.965572	346
	STRADB	0.0050603	0.017635	0.965572	347
	DEFB116	0.0050613	0.017637	0.965572	348
	ECHDC3	0.005078	0.017702	0.965572	349
	SPOP	0.0050877	0.017732	0.965572	350
	FN3K	0.0051169	0.017826	0.96745	351
	SLCO1C1	0.0051295	0.017868	0.96745	352
	TMEM82	0.0051476	0.01793	0.968046	353
	WASF1	0.005181	0.018053	0.96893	354
	ATP1A3	0.0052051	0.018131	0.96893	355
	GAPT	0.0052137	0.018157	0.96893	356
	TK2	0.0052314	0.018219	0.96893	357
	DCAF11	0.0052324	0.018219	0.96893	358
	FAM71F2	0.0052446	0.018263	0.96893	359
	CNGA2	0.0053064	0.018466	0.96893	360
	TCIRG1	0.0053135	0.018485	0.96893	361
	PDE11A	0.0053184	0.018499	0.96893	362
	IP6K2	0.0053353	0.018557	0.96893	363
	TMEM79	0.0053719	0.018678	0.96893	364
	HFE	0.0053867	0.01872	0.96893	365
	PPDPF	0.0053996	0.018759	0.96893	366
	FGD4	0.0054056	0.018779	0.96893	367
	MYOZ3	0.0054059	0.01878	0.96893	368
	RBFOX2	0.0054108	0.018798	0.96893	369
	LRFN2	0.0054306	0.018866	0.96893	370
	ACTR3	0.0054981	0.019102	0.96893	371
	LDHD	0.0054988	0.019105	0.96893	372
	JAKMIP1	0.0055326	0.019211	0.96893	373
	SIGLEC15	0.0055367	0.019225	0.96893	374
	IPPK	0.0055411	0.019235	0.96893	375
	CHRNA7	0.0055694	0.019325	0.96893	376
	GMIP	0.0055893	0.019386	0.96893	377
	LMCD1	0.0055925	0.019395	0.96893	378
	GRK7	0.0056053	0.019453	0.96893	379
	C15orf53	0.005609	0.019463	0.96893	380
	KIF5B	0.0056157	0.019486	0.96893	381
	HDGFRP2	0.0056439	0.019577	0.96893	382
	PCDHGA8	0.0056954	0.01977	0.96893	383
	STARD13	0.0057982	0.020101	0.96893	384
	SLC2A6	0.0058161	0.020162	0.96893	385
	PRH1	0.0058243	0.020186	0.96893	386
	C11orf86	0.0058254	0.020193	0.96893	387
	ZCCHC13	0.0058357	0.02023	0.96893	388
	SLC9A3	0.0058461	0.020266	0.96893	389
	BEAN1	0.0058483	0.020275	0.96893	390
	PUS7L	0.0058603	0.020316	0.96893	391
	PRR20E	0.0058729	0.020363	0.96893	392
	HERC6	0.0058822	0.020386	0.96893	393
	MRPL2	0.0058982	0.02044	0.96893	394
	TPSD1	0.0059011	0.020447	0.96893	395
	DMD	0.0059474	0.020605	0.96893	396
	CACNB2	0.0059477	0.020607	0.96893	397
	SAMD9	0.0059525	0.020623	0.96893	398
	ZNF683	0.0059567	0.020635	0.96893	399
	SACS	0.0059971	0.020766	0.96893	400
	GPM6B	0.0060039	0.020787	0.96893	401
	PHYKPL	0.0060181	0.020833	0.96893	402
	MAK16	0.0060238	0.020852	0.96893	403
	PTBP3	0.0060553	0.020956	0.96893	404
	EDRF1	0.0060582	0.020967	0.96893	405
	EPYC	0.0060647	0.020987	0.96893	406
	FAM188B	0.0060976	0.021098	0.96893	407
	GAS2L3	0.0061068	0.021124	0.96893	408
	SLC35D3	0.0061132	0.021147	0.96893	409
	CCL4	0.0061415	0.021235	0.96893	410
	FBXO41	0.0061582	0.021279	0.96893	411
	L3MBTL4	0.0061875	0.021365	0.96893	412
	KLC1	0.0061972	0.021393	0.96893	413
	F7	0.0062096	0.021425	0.96893	414
	DUSP8	0.0062189	0.021459	0.96893	415
	INTS2	0.0062189	0.021459	0.96893	416
	SLC5A7	0.0062499	0.021539	0.96893	417
	CCDC155	0.0062677	0.021593	0.96893	418
	RGCC	0.0062746	0.021619	0.96893	419
	CHRM1	0.0063124	0.021746	0.96893	420
	CXCR4	0.0063166	0.021761	0.96893	421
	SNX18	0.0063284	0.021799	0.96893	422
	WDR13	0.0063363	0.021829	0.96893	423
	GNAT2	0.0063458	0.021862	0.96893	424
	TNIP2	0.00636	0.021903	0.96893	425
	SLC45A1	0.0063638	0.021914	0.96893	426
	ADRA1D	0.0063897	0.022003	0.96893	427
	NAGK	0.0063952	0.022019	0.96893	428
	CAMKK2	0.0063957	0.022021	0.96893	429
	RAB34	0.0064152	0.022088	0.96893	430
	CMTM8	0.0064619	0.022243	0.96893	431
	ATP6V1E1	0.0064666	0.022253	0.96893	432
	CHRNA10	0.0065106	0.022392	0.96893	433
	CARM1	0.0065155	0.022415	0.96893	434
	YPEL1	0.006518	0.022423	0.96893	435
	ARPP19	0.0065246	0.022449	0.96893	436
	TERF2IP	0.0065398	0.022496	0.96893	437
	IFNA6	0.0065425	0.022505	0.96893	438
	RAB6C	0.0065545	0.022545	0.96893	439
	ANK2	0.0065679	0.022589	0.96893	440
	UPF3B	0.0065694	0.022593	0.96893	441
	HMGN4	0.0066103	0.022732	0.96893	442
	OR4C45	0.0066208	0.02276	0.96893	443
	MIP	0.0066254	0.022777	0.96893	444
	PHLPP2	0.0066527	0.02286	0.96893	445
	CROT	0.0066585	0.022875	0.96893	446
	COPS3	0.0066844	0.022955	0.96893	447
	KRTAP2-3	0.0066971	0.022995	0.96893	448
	ZDHHC7	0.006745	0.02316	0.96893	449
	POLE3	0.0067529	0.023182	0.96893	450
	ELAC1	0.006775	0.023268	0.96893	451
	STIP1	0.0067863	0.023298	0.96893	452
	ZNF85	0.0068411	0.02347	0.96893	453
	C17orf102	0.0068472	0.023492	0.96893	454
	OR2AE1	0.0068661	0.023562	0.96893	455
	TBX22	0.0068778	0.023601	0.96893	456
	DPEP1	0.0068961	0.023669	0.96893	457
	ZNF583	0.0068981	0.023676	0.96893	458
	KIF27	0.0069291	0.023782	0.96893	459
	SPCS3	0.0069377	0.023809	0.96893	460
	SPDYE1	0.0069513	0.023844	0.96893	461
	SMARCA4	0.0069696	0.023908	0.96893	462
	MSANTD1	0.0069805	0.023945	0.96893	463
	MCM9	0.007002	0.02402	0.96893	464
	TRPM1	0.0070319	0.024126	0.96893	465
	GSTA4	0.0070534	0.0242	0.96893	466
	DNAH9	0.0070833	0.024306	0.96893	467
	FREM2	0.0070979	0.024364	0.96893	468
	TMIE	0.0071183	0.024417	0.96893	469
	ATF4	0.0071347	0.024466	0.96893	470
	SMARCAD1	0.0071685	0.024579	0.96893	471
	SPTA1	0.0071794	0.024621	0.96893	472
	ARHGDIB	0.0071794	0.024621	0.96893	473
	DUSP10	0.007186	0.024641	0.96893	474
	RND1	0.0071873	0.024646	0.96893	475
	ADGRL1	0.0072374	0.024801	0.96893	476
	CLDN24	0.0072555	0.024861	0.96893	477
	ISLR2	0.0072888	0.024974	0.96893	478
	RBM34	0.0072986	0.025005	0.96893	479
	FADS2	0.0073402	0.025135	0.96893	480
	TRDMT1	0.0073489	0.025159	0.96893	481
	RNF115	0.0073581	0.025187	0.96893	482
	CER1	0.0073915	0.025296	0.96893	483
	WNT3	0.0073955	0.025314	0.96893	484
	SNAP91	0.007403	0.025339	0.96893	485
	ZNF471	0.0074098	0.025365	0.96893	486
	ATM	0.007416	0.025386	0.96893	487
	VCX3B	0.0074199	0.025396	0.96893	488
	TPD52L2	0.007436	0.025455	0.96893	489
	PROCR	0.0074415	0.025474	0.96893	490
	BTRC	0.0074429	0.025478	0.96893	491
	PON1	0.0074491	0.025501	0.96893	492
	MARCHF10	0.007476	0.02559	0.96893	493
	PRDM1	0.0074795	0.025599	0.96893	494
	MROH5	0.0074942	0.025655	0.96893	495
	FAM21A	0.0074952	0.025658	0.96893	496
	RPL3L	0.0075046	0.025686	0.96893	497
	TMEM241	0.0075289	0.025762	0.96893	498
	S100A13	0.0075456	0.02581	0.96893	499
	ARL6	0.007562	0.025861	0.96893	500
	NGFR	0.0075686	0.025885	0.96893	501
	FBP2	0.0075735	0.025903	0.96893	502
	OBSL1	0.0075831	0.025934	0.96893	503
	ADIPOR2	0.0075834	0.025935	0.96893	504
	SCML1	0.007597	0.02598	0.96893	505
	IL17B	0.0076389	0.026109	0.96893	506
	GADD45B	0.0076461	0.026139	0.96893	507
	CD226	0.0076879	0.026273	0.96893	508
	TNFRSF10A	0.0077252	0.026379	0.96893	509
	CCDC30	0.0077411	0.026436	0.96893	510
	YPEL3	0.0077484	0.026458	0.96893	511
	PHF8	0.007751	0.026466	0.96893	512
	ZNF843	0.0077623	0.026497	0.96893	513
	GPRC5D	0.0077822	0.026561	0.96893	514
	NXPH2	0.0077883	0.026572	0.96893	515
	TNIK	0.0078024	0.026615	0.96893	516
	SMC1B	0.007834	0.026721	0.96893	517
	RAMP1	0.007842	0.026753	0.96893	518
	VKORC1L1	0.0078426	0.026754	0.96893	519
	RXFP2	0.0078537	0.0268	0.96893	520
	ZNF8	0.0078549	0.026806	0.96893	521
	FZD1	0.007874	0.026867	0.96893	522
	CKLF-CMTM1	0.0079007	0.026954	0.96893	523
	ACOT6	0.0079051	0.026968	0.96893	524
	ALDH2	0.0079274	0.027037	0.96893	525
	MGEA5	0.0079281	0.027039	0.96893	526
	CAPG	0.0079384	0.027064	0.96893	527
	ADRA1B	0.0079564	0.027118	0.96893	528
	TTI1	0.0079672	0.027151	0.96893	529
	HPCA	0.0079955	0.027232	0.96893	530
	AMMECR1L	0.0080591	0.027419	0.96893	531
	CDCA7	0.0080667	0.027454	0.96893	532
	CALD1	0.0080726	0.027472	0.96893	533
	CYP2C18	0.0080932	0.027544	0.96893	534
	EPB41L2	0.0080942	0.027545	0.96893	535
	GPAT2	0.0081303	0.027658	0.96893	536
	KLHL9	0.0081375	0.02768	0.96893	537
	BOK	0.0081538	0.02773	0.96893	538
	GPR119	0.0081555	0.027733	0.96893	539
	TPGS2	0.0081618	0.027758	0.96893	540
	TCP11L1	0.008187	0.02785	0.96893	541
	KIAA1109	0.0082131	0.027946	0.96893	542
	RAPH1	0.0082237	0.027981	0.96893	543
	ANXA10	0.0082476	0.028063	0.96893	544
	LOC100129216	0.0082644	0.028107	0.96893	545
	PLA1A	0.0082681	0.028118	0.96893	546
	ADCK2	0.008278	0.028151	0.96893	547
	NPR1	0.0082991	0.028219	0.96893	548
	SH2B3	0.0083009	0.028223	0.96893	549
	IFT57	0.0083073	0.028248	0.96893	550
	SLC22A16	0.0083158	0.02827	0.96893	551
	HDX	0.0083392	0.028356	0.96893	552
	MON2	0.0083611	0.02842	0.96893	553
	BEND7	0.0083671	0.028437	0.96893	554
	SLPI	0.0083957	0.028533	0.96893	555
	DPYSL5	0.0083957	0.028534	0.96893	556
	TNFRSF1B	0.0084184	0.028603	0.96893	557
	MYL3	0.0084596	0.028741	0.96893	558
	POLI	0.0084658	0.028757	0.96893	559
	FCGR2A	0.0084698	0.028773	0.96893	560
	RNF186	0.0084768	0.028793	0.96893	561
	DNTT	0.0084928	0.028843	0.96893	562
	MPC1	0.0084953	0.028853	0.96893	563
	KCNV2	0.0085155	0.028917	0.96893	564
	ARHGEF2	0.0085211	0.028934	0.96893	565
	OTOP2	0.0085599	0.029052	0.96893	566
	GGACT	0.0085617	0.02906	0.96893	567
	CXorf40B	0.0085724	0.029106	0.96893	568
	HIST1H2BF	0.0086237	0.029259	0.96893	569
	IFNA5	0.0086305	0.029286	0.96893	570
	RTN4RL1	0.0086497	0.029346	0.96893	571
	RANBP17	0.0086588	0.02937	0.96893	572
	RPL36A	0.008669	0.029403	0.96893	573
	KLF2	0.008675	0.029416	0.96893	574
	KCNK2	0.0086977	0.029489	0.96893	575
	PPM1K	0.0087064	0.029509	0.96893	576
	MMP15	0.0087552	0.029666	0.96893	577
	CCER2	0.0087777	0.029743	0.96893	578
	TNFAIP8L1	0.008787	0.029773	0.96893	579
	SMPDL3A	0.0087877	0.029775	0.96893	580
	TMEM150B	0.0087945	0.029793	0.96893	581
	MGST1	0.0088035	0.029824	0.96893	582
	SPATA19	0.0088226	0.029887	0.96893	583
	MRGPRX4	0.008829	0.029914	0.96893	584
	PAMR1	0.0088308	0.029918	0.96893	585
	MYO3A	0.0088508	0.029976	0.96893	586
	SCN4B	0.0088883	0.030095	0.96893	587
	OR4F4	0.0089025	0.030137	0.96893	588
	C14orf79	0.008904	0.030141	0.96893	589
	SNCB	0.0089316	0.030228	0.96893	590
	TRIM6-TRIM34	0.0089829	0.030385	0.96893	591
	SNAP29	0.0089849	0.03039	0.96893	592
	TACO1	0.0089867	0.030396	0.96893	593
	RTN4RL2	0.0090047	0.030451	0.96893	594
	CC2D2A	0.0090145	0.030478	0.96893	595
	CDH24	0.0090208	0.030503	0.96893	596
	SEPHS2	0.0090342	0.030554	0.96893	597
	TNFAIP3	0.0090606	0.030644	0.96893	598
	OAS1	0.0090835	0.030716	0.96893	599
	RALGAPA1	0.0090855	0.030721	0.96893	600
	NMNAT3	0.0090989	0.030763	0.96893	601
	PEG10	0.0091033	0.030777	0.96893	602
	CPT1C	0.0091643	0.03097	0.96893	603
	PPARG	0.0091812	0.031018	0.96893	604
	RHOV	0.0091881	0.031037	0.96893	605
	LOC441155	0.0091949	0.03106	0.96893	606
	TGM5	0.0092152	0.031128	0.96893	607
	SULT1C2	0.009221	0.031147	0.96893	608
	TEKT5	0.0092288	0.031175	0.96893	609
	TMSB4X	0.0092382	0.031206	0.96893	610
	HMG20B	0.0092595	0.031275	0.96893	611
	FTSJ3	0.0092907	0.031363	0.96893	612
	MS4A6E	0.009342	0.031526	0.96893	613
	KLF15	0.0093555	0.031571	0.96893	614
	RPGRIP1	0.0093933	0.031695	0.96893	615
	ZNF439	0.0094183	0.031773	0.96893	616
	LYRM2	0.0094406	0.031851	0.96893	617
	EPS8L3	0.0094445	0.031866	0.96893	618
	CHRM5	0.0094697	0.031947	0.96893	619
	NTN3	0.0094958	0.032027	0.96893	620
	TCN2	0.0095588	0.032225	0.96893	621
	IGLL5	0.0095613	0.032236	0.96893	622
	ETNPPL	0.0095896	0.032317	0.96893	623
	GIMAP2	0.0096497	0.032508	0.96893	624
	CTDSPL	0.0096781	0.032602	0.96893	625
	ZBTB20	0.009701	0.032664	0.96893	626
	RBPJL	0.0097084	0.032688	0.96893	627
	ACSF3	0.0097157	0.032712	0.96893	628
	LOC101929372	0.0097164	0.032716	0.96893	629
	TXN	0.0097332	0.032769	0.96893	630
	TSTA3	0.0097837	0.032911	0.96893	631
	ERLEC1	0.0098035	0.032967	0.96893	632
	REEP5	0.0098102	0.032992	0.96893	633
	MTIF3	0.0098161	0.033012	0.96893	634
	CYBA	0.0098256	0.033042	0.96893	635
	SCLY	0.0098339	0.033066	0.96893	636
	SPINK5	0.0098449	0.033106	0.96893	637
	CHIA	0.0098548	0.033141	0.96893	638
	TSPAN19	0.0098695	0.033183	0.96893	639
	CAP2	0.009906	0.033293	0.96893	640
	ADGRA3	0.0099129	0.033316	0.96893	641
	RBMX2	0.0099573	0.033457	0.96893	642
	EQTN	0.0099766	0.03352	0.96893	643
	IL17RB	0.0099989	0.033593	0.96893	644
	DEFA4	0.010002	0.033604	0.96893	645
	SNTA1	0.010009	0.033617	0.96893	646
	ARMC1	0.010012	0.03363	0.96893	647
	MAN2B2	0.010024	0.03366	0.96893	648
	EFNA2	0.010054	0.033748	0.96893	649
	C8A	0.010055	0.03375	0.96893	650
	FAM189B	0.01006	0.033764	0.96893	651
	BEGAIN	0.010073	0.033804	0.96893	652
	FRS3	0.010076	0.033809	0.96893	653
	WWOX	0.010078	0.033817	0.96893	654
	PROP1	0.010111	0.033908	0.96893	655
	TVP23B	0.010162	0.034075	0.96893	656
	ESF1	0.010196	0.034178	0.96893	657
	ZNF285	0.010214	0.034231	0.96893	658
	PTGIR	0.010218	0.03425	0.96893	659
	MFSD5	0.01022	0.034255	0.96893	660
	STAT3	0.010223	0.034259	0.96893	661
	LRRFIP2	0.010224	0.034265	0.96893	662
	CSNK2A2	0.010231	0.034291	0.96893	663
	CD38	0.010233	0.034294	0.96893	664
	IFIT5	0.010265	0.034399	0.96893	665
	GAS2L2	0.01027	0.034414	0.96893	666
	PCSK1	0.010275	0.034432	0.96893	667
	TMEM161A	0.010288	0.034474	0.96893	668
	RAB20	0.010305	0.034523	0.96893	669
	CALCR	0.010313	0.034549	0.96893	670
	HEY1	0.010325	0.03458	0.96893	671
	TPM3	0.01036	0.03468	0.96893	672
	PRAMEF1	0.010367	0.034702	0.96893	673
	RMDN3	0.010412	0.034843	0.96893	674
	SMAD1	0.010419	0.034865	0.96893	675
	ANAPC10	0.010425	0.034883	0.96893	676
	C16orf78	0.010429	0.034902	0.96893	677
	HBG2	0.010441	0.034947	0.96893	678
	LHX9	0.010446	0.034959	0.96893	679
	RENBP	0.010449	0.034968	0.96893	680
	RXRA	0.010478	0.035053	0.96893	681
	TMEM161B	0.010508	0.03513	0.96893	682
	ZNF444	0.010517	0.035158	0.96893	683
	SLC25A23	0.010521	0.035171	0.96893	684
	NOTCH2NL	0.010552	0.035269	0.96893	685
	CD300LG	0.010572	0.035335	0.96893	686
	FAM120C	0.010591	0.035395	0.96893	687
	ZC3H13	0.010624	0.035501	0.96893	688
	FBXW10	0.010643	0.035569	0.96893	689
	ORC6	0.010675	0.035665	0.96893	690
	KCNH8	0.01069	0.035726	0.96893	691
	DHX16	0.010726	0.035854	0.96893	692
	MYH4	0.010733	0.035868	0.96893	693
	OR2A14	0.010741	0.035895	0.96893	694
	NAT8L	0.010751	0.035926	0.96893	695
	MAGEB6	0.010753	0.035932	0.96893	696
	C3orf14	0.010777	0.036001	0.96893	697
	SLC9A3R2	0.010777	0.036001	0.96893	698
	FUT4	0.010829	0.036162	0.96893	699
	MGRN1	0.010838	0.03619	0.96893	700
	PBX4	0.010845	0.036214	0.96893	701
	NRG3	0.010847	0.036222	0.96893	702
	MSH6	0.010878	0.036318	0.96893	703
	CLDN4	0.01088	0.036323	0.96893	704
	ADCY3	0.010898	0.036377	0.96893	705
	HILPDA	0.010921	0.036451	0.96893	706
	MMP12	0.010931	0.036479	0.96893	707
	ARHGAP20	0.010951	0.036543	0.96893	708
	ZMAT4	0.010973	0.036618	0.96893	709
	PRPF39	0.011018	0.036765	0.96893	710
	TMEM259	0.011033	0.036814	0.96893	711
	SFTPB	0.011038	0.036833	0.96893	712
	PSMA8	0.011047	0.036868	0.96893	713
	TNFAIP8L3	0.011049	0.036872	0.96893	714
	AKR1C4	0.011085	0.036982	0.96893	715
	TLE6	0.01109	0.037001	0.96893	716
	FCRL6	0.011129	0.037128	0.96893	717
	LCN9	0.011137	0.03715	0.96893	718
	TEKT4	0.01114	0.037165	0.96893	719
	ZNF432	0.011146	0.037179	0.96893	720
	MTMR6	0.01115	0.037186	0.96893	721
	TIMP3	0.011155	0.037207	0.96893	722
	HIST1H4L	0.011159	0.037222	0.96893	723
	C2orf91	0.011191	0.037319	0.96893	724
	BNIP2	0.011213	0.037384	0.96893	725
	LCORL	0.011238	0.037453	0.96893	726
	ACTRT2	0.011249	0.037482	0.96893	727
	ARL4C	0.011259	0.037519	0.96893	728
	SYCE3	0.011323	0.037714	0.96893	729
	USP49	0.011341	0.037769	0.96893	730
	GABRD	0.011384	0.037905	0.96893	731
	CXCL17	0.011392	0.037925	0.96893	732
	RNASE6	0.011393	0.037927	0.96893	733
	ABCC4	0.011412	0.037992	0.96893	734
	SMIM18	0.011442	0.038082	0.96893	735
	GSTM3	0.011443	0.038084	0.96893	736
	DCLRE1A	0.011457	0.038114	0.96893	737
	CMKLR1	0.011471	0.038157	0.96893	738
	KDELC2	0.011482	0.038186	0.96893	739
	KRTAP10-9	0.011488	0.038209	0.96893	740
	ZNF454	0.011494	0.03823	0.96893	741
	TPK1	0.0115	0.038251	0.96893	742
	SRPK1	0.011502	0.038259	0.96893	743
	ZDHHC2	0.011526	0.038332	0.96893	744
	RALGDS	0.01153	0.038342	0.96893	745
	PDHA2	0.011533	0.038357	0.96893	746
	CDH3	0.011539	0.038372	0.96893	747
	AIP	0.011546	0.038397	0.96893	748
	UBR3	0.011586	0.038519	0.96893	749
	CHRM2	0.011597	0.038558	0.96893	750
	ANO4	0.011608	0.038594	0.96893	751
	FLYWCH2	0.011608	0.038594	0.96893	752
	MMP2	0.011642	0.038683	0.96893	753
	TOM1	0.011654	0.038714	0.96893	754
	PLEKHJ1	0.011661	0.038741	0.96893	755
	RASSF1	0.011674	0.03878	0.96893	756
	USP17L7	0.01175	0.039005	0.96893	757
	GBP3	0.011764	0.039047	0.96893	758
	XDH	0.011767	0.039058	0.96893	759
	HIST4H4	0.011772	0.039073	0.96893	760
	AMBRA1	0.011796	0.039141	0.96893	761
	ETNK1	0.011802	0.039159	0.96893	762
	PSAT1	0.011803	0.039162	0.96893	763
	C9orf85	0.011811	0.039182	0.96893	764
	USP17L1	0.011814	0.039192	0.96893	765
	GPRIN3	0.011826	0.03923	0.96893	766
	FAM105A	0.011829	0.039236	0.96893	767
	GJD3	0.01185	0.039303	0.96893	768
	OR52D1	0.011853	0.039308	0.96893	769
	USH1C	0.011904	0.03947	0.96893	770
	P2RX5	0.011932	0.03955	0.96893	771
	TTYH1	0.011939	0.039574	0.96893	772
	KDM4D	0.01195	0.039609	0.96893	773
	ETS2	0.011955	0.039621	0.96893	774
	MYO1G	0.011994	0.039741	0.96893	775
	GABRE	0.012006	0.039781	0.96893	776
	SSTR5	0.012044	0.039902	0.96893	777
	UBXN4	0.012058	0.039939	0.96893	778
	NRARP	0.012078	0.039992	0.96893	779
	BBOX1	0.012119	0.040125	0.96893	780
	MYNN	0.01216	0.040255	0.96893	781
	PRDM8	0.012163	0.040264	0.96893	782
	FAM71E2	0.012176	0.040305	0.96893	783
	RHOH	0.012191	0.040349	0.96893	784
	IL1A	0.012211	0.040411	0.96893	785
	DNAJC25	0.012213	0.040413	0.96893	786
	BTN3A2	0.012239	0.040484	0.96893	787
	RIMBP2	0.012262	0.040562	0.96893	788
	PHKG1	0.012295	0.040654	0.96893	789
	BEX2	0.012311	0.040714	0.96893	790
	SRCIN1	0.012313	0.040718	0.96893	791
	PEX1	0.012323	0.040745	0.96893	792
	IRAK2	0.012326	0.040758	0.96893	793
	KDM4E	0.012332	0.040774	0.96893	794
	AMT	0.012335	0.040786	0.96893	795
	RFFL	0.012338	0.040792	0.96893	796
	NAT16	0.012364	0.040884	0.96893	797
	OR56B4	0.012365	0.040887	0.96893	798
	MITF	0.01239	0.040958	0.96893	799
	SYNDIG1	0.01239	0.040958	0.96893	800
	TNFRSF13B	0.012396	0.040979	0.96893	801
	PLCXD3	0.012403	0.041012	0.96893	802
	PIPOX	0.012437	0.041111	0.96893	803
	NDUFAF4	0.012446	0.041138	0.96893	804
	MMP3	0.012464	0.04119	0.96893	805
	FZD7	0.012467	0.041198	0.96893	806
	TMEM183A	0.01247	0.041205	0.96893	807
	NTF3	0.012487	0.041255	0.96893	808
	SLC25A17	0.012502	0.041301	0.96893	809
	SPATA31D4	0.012511	0.041326	0.96893	810
	TLL1	0.012569	0.041518	0.96893	811
	ARV1	0.01262	0.041698	0.96893	812
	GRID1	0.012643	0.041763	0.96893	813
	MRC2	0.012666	0.041819	0.96893	814
	PATE3	0.012673	0.041842	0.96893	815
	TCHHL1	0.012696	0.041911	0.96893	816
	C9orf129	0.012722	0.041992	0.96893	817
	SCARA3	0.012723	0.041993	0.96893	818
	CDH4	0.012736	0.042029	0.96893	819
	VTI1A	0.012749	0.042066	0.96893	820
	KDM4A	0.01277	0.042138	0.96893	821
	COBL	0.012774	0.042152	0.96893	822
	SSTR4	0.012779	0.042168	0.96893	823
	TMEM200B	0.012787	0.042189	0.96893	824
	MYH2	0.012789	0.042191	0.96893	825
	ERCC8	0.01279	0.042194	0.96893	826
	GPR151	0.012825	0.0423	0.96893	827
	SUDS3	0.012854	0.042395	0.96893	828
	TRPA1	0.012871	0.042441	0.96893	829
	PTPN21	0.012876	0.042457	0.96893	830
	REP15	0.012877	0.042457	0.96893	831
	GRHPR	0.012924	0.042601	0.96893	832
	FSTL4	0.012927	0.04261	0.96893	833
	NCOA7	0.012933	0.04263	0.96893	834
	MIEF2	0.012937	0.042644	0.96893	835
	WIPI1	0.012959	0.042708	0.96893	836
	ELP5	0.012979	0.042758	0.96893	837
	IFNAR2	0.012979	0.04276	0.96893	838
	MAPK8IP3	0.012998	0.042823	0.96893	839
	NCCRP1	0.013024	0.042909	0.96893	840
	NBN	0.01303	0.042925	0.96893	841
	GTF2H2C	0.01304	0.04295	0.96893	842
	COL9A3	0.013081	0.043068	0.96893	843
	GOLT1A	0.013089	0.043091	0.96893	844
	GPATCH11	0.013092	0.043098	0.96893	845
	PARP10	0.013132	0.043215	0.96893	846
	TMCO4	0.01316	0.043305	0.96893	847
	MRPL21	0.013169	0.043329	0.96893	848
	TRPC4AP	0.013174	0.043354	0.96893	849
	WWC3	0.013183	0.043385	0.96893	850
	ANKRD33B	0.013221	0.043497	0.96893	851
	PRR5	0.013234	0.043538	0.96893	852
	HTR1B	0.013235	0.043541	0.96893	853
	SARNP	0.013249	0.043584	0.96893	854
	RABIF	0.013261	0.043621	0.96893	855
	LAMC3	0.013283	0.043686	0.96893	856
	TUBA4A	0.013285	0.043692	0.96893	857
	SEC11A	0.013287	0.043698	0.96893	858
	ALPI	0.01329	0.043705	0.96893	859
	HEPH	0.013303	0.043746	0.96893	860
	TRIP11	0.013316	0.043788	0.96893	861
	PRPF31	0.013326	0.043812	0.96893	862
	NKX2-8	0.013344	0.043876	0.96893	863
	CCL4L2	0.013346	0.043878	0.96893	864
	KRTAP9-3	0.013385	0.043994	0.96893	865
	ZNF536	0.013389	0.044009	0.96893	866
	CAPN12	0.013399	0.04404	0.96893	867
	ASB1	0.01342	0.044104	0.96893	868
	CXCR6	0.013439	0.044164	0.96893	869
	ZDHHC16	0.013455	0.044206	0.96893	870
	CEACAM3	0.01349	0.04431	0.96893	871
	SLC17A4	0.013509	0.044361	0.96893	872
	ASB15	0.013516	0.044388	0.96893	873
	PTBP1	0.01355	0.044505	0.96893	874
	C15orf57	0.013571	0.044563	0.96893	875
	N4BP1	0.013578	0.044585	0.96893	876
	VSIG10	0.013585	0.044606	0.96893	877
	DAZ2	0.013592	0.044627	0.96893	878
	SHISA8	0.013643	0.044769	0.96893	879
	ZNF703	0.013651	0.044796	0.96893	880
	OR51D1	0.01366	0.044831	0.96893	881
	RAB3D	0.013685	0.044915	0.96893	882
	PCDHB13	0.013688	0.044923	0.96893	883
	FAM73B	0.01369	0.04493	0.96893	884
	KDELR3	0.013694	0.044943	0.96893	885
	ITGA9	0.013702	0.044966	0.96893	886
	ZNF138	0.013746	0.045086	0.96959	887
	STPG1	0.01375	0.045098	0.96959	888
	RALGPS1	0.013797	0.045245	0.970774	889
	RIC1	0.013834	0.045365	0.970774	890
	KIAA1191	0.013842	0.045387	0.970774	891
	BFSP1	0.013848	0.045402	0.970774	892
	ATP6V0E1	0.01389	0.045525	0.970774	893
	CSTF2	0.013899	0.045544	0.970774	894
	ADSL	0.013924	0.045637	0.970774	895
	MANEAL	0.013972	0.04579	0.970774	896
	SLITRK6	0.013977	0.045805	0.970774	897
	EMC7	0.01401	0.045922	0.970774	898
	S100A7	0.014018	0.045944	0.970774	899
	GATSL3	0.014018	0.045944	0.970774	900
	MAP2K7	0.014035	0.045998	0.970774	901
	FRRS1	0.014052	0.046058	0.970774	902
	MOV10L1	0.014078	0.04614	0.970774	903
	NFAT5	0.014082	0.04615	0.970774	904
	HEPHL1	0.014103	0.046217	0.970774	905
	CATSPER3	0.014106	0.046224	0.970774	906
	LILRA4	0.014123	0.046276	0.970774	907
	FAM173A	0.014136	0.046312	0.970774	908
	RLN1	0.014141	0.046325	0.970774	909
	RBPMS2	0.014154	0.046375	0.970774	910
	GTPBP1	0.014177	0.04645	0.970774	911
	C15orf41	0.014191	0.046489	0.970774	912
	HIP1	0.014206	0.046538	0.970774	913
	MAPK12	0.014252	0.046696	0.970774	914
	MTMR2	0.014254	0.0467	0.970774	915
	ZYX	0.014265	0.04673	0.970774	916
	JSRP1	0.014295	0.046829	0.970774	917
	CDY1B	0.014308	0.046862	0.970774	918
	PGM1	0.014324	0.046913	0.970774	919
	FANCG	0.014331	0.046938	0.970774	920
	OR8G2	0.014359	0.047018	0.970774	921
	ADGRE2	0.014361	0.047024	0.970774	922
	NBPF8	0.014372	0.047062	0.970774	923
	VTA1	0.01441	0.047182	0.970774	924
	MTRNR2L4	0.014461	0.047331	0.970774	925
	ERI2	0.014512	0.047489	0.970774	926
	HEATR9	0.014514	0.047498	0.970774	927
	BTNL2	0.014517	0.047503	0.970774	928
	SEC61A2	0.014522	0.047518	0.970774	929
	FAM9A	0.014546	0.047596	0.970774	930
	CLUH	0.014563	0.047648	0.970774	931
	POFUT1	0.014574	0.04767	0.970774	932
	SPEN	0.014588	0.047714	0.970774	933
	IRAK3	0.014593	0.04773	0.970774	934
	ZIK1	0.014615	0.047791	0.970774	935
	OR4X1	0.014616	0.047795	0.970774	936
	DCDC1	0.014644	0.047881	0.970774	937
	SELP	0.014665	0.047941	0.970774	938
	FGFR1OP2	0.01467	0.047955	0.970774	939
	ANKDD1A	0.014688	0.048019	0.970774	940
	SPDYE4	0.014701	0.048051	0.970774	941
	CLPP	0.014733	0.048146	0.970774	942
	PNPLA6	0.014734	0.04815	0.970774	943
	IQSEC3	0.014762	0.048234	0.970774	944
	IGSF3	0.014768	0.048248	0.970774	945
	OR1B1	0.014819	0.048404	0.970774	946
	PGD	0.014822	0.048417	0.970774	947
	CAPRIN1	0.014853	0.048504	0.970774	948
	GBP1	0.014864	0.048539	0.970774	949
	ZMYND12	0.014865	0.048542	0.970774	950
	KBTBD6	0.01487	0.048559	0.970774	951
	POU4F2	0.01488	0.048593	0.970774	952
	CAPN8	0.014887	0.048619	0.970774	953
	KCNMB1	0.014913	0.048689	0.970774	954
	GPR26	0.014921	0.048707	0.970774	955
	UNC13A	0.01493	0.048737	0.970774	956
	GABARAPL1	0.014943	0.048774	0.970774	957
	CPB2	0.014945	0.048776	0.970774	958
	PRKCE	0.014972	0.048863	0.970774	959
	TMEM121	0.014973	0.048869	0.970774	960
	TOX4	0.014993	0.048934	0.970774	961
	NPSR1	0.015002	0.048955	0.970774	962
	MRPL52	0.015013	0.04899	0.970774	963
	GATA6	0.015023	0.049018	0.970774	964
	MAX	0.015039	0.049064	0.970774	965
	NR4A1	0.01507	0.049175	0.971199	966
	LAMA2	0.015115	0.049307	0.971199	967
	OR11A1	0.015115	0.049307	0.971199	968
	C20orf27	0.015125	0.049339	0.971199	969
	PFKM	0.015125	0.04934	0.971199	970
	OR6Q1	0.015176	0.04949	0.973154	971
	SERTAD2	0.015197	0.049553	0.973385	972
	ATAT1	0.015256	0.049732	0.973804	973
	ME3	0.015263	0.049752	0.973804	974
	TCTE1	0.01527	0.049774	0.973804	975
	GRK6	0.015295	0.049865	0.973804	976
	HSD17B8	0.015329	0.049968	0.973804	977
	COL7A1	0.015335	0.049984	0.973804	978
	STMN4	0.015336	0.049986	0.973804	979
	CTSL	0.015364	0.050069	0.973804	980
	SPATA32	0.01538	0.050109	0.973804	981
	SUGP2	0.01538	0.050112	0.973804	982
	HSD17B3	0.015387	0.050135	0.973804	983
	TRNP1	0.015411	0.050202	0.974122	984
	GNG11	0.015468	0.050383	0.976476	985
	ACTC1	0.015513	0.050522	0.976476	986
	MND1	0.015533	0.050587	0.976476	987
	FAM129A	0.015533	0.050588	0.976476	988
	LRRC74A	0.015584	0.050747	0.976476	989
	MCTS1	0.015624	0.05086	0.976476	990
	BDH1	0.015625	0.050863	0.976476	991
	HELLS	0.015636	0.050899	0.976476	992
	CEMIP	0.015649	0.05093	0.976476	993
	FMNL2	0.015656	0.050946	0.976476	994
	ILVBL	0.015661	0.050966	0.976476	995
	SERPINA4	0.015673	0.050999	0.976476	996
	ATP13A2	0.01568	0.051022	0.976476	997
	HLCS	0.015687	0.051039	0.976476	998
	EIF4E3	0.015738	0.05118	0.977281	999
	NHSL1	0.015762	0.051242	0.977281	1000
	MYOM3	0.015776	0.05128	0.977281	1001
	PIP4K2C	0.015778	0.051285	0.977281	1002
	LIN7B	0.015811	0.051387	0.977652	1003
	BCL2L2	0.015822	0.051418	0.977652	1004
	BTN2A2	0.015884	0.051618	0.977652	1005
	TMEM186	0.01589	0.051636	0.977652	1006
	UNC5D	0.015891	0.051638	0.977652	1007
	FBN1	0.015958	0.05183	0.977652	1008
	OR10J5	0.015969	0.051863	0.977652	1009
	AGBL3	0.015998	0.05195	0.977652	1010
	ACSBG1	0.016003	0.051958	0.977652	1011
	KMT2C	0.016013	0.051989	0.977652	1012
	ZNF101	0.016033	0.052054	0.977652	1013
	NR1I3	0.01605	0.052118	0.977652	1014
	GSX2	0.016052	0.052123	0.977652	1015
	IMPA2	0.016073	0.05217	0.977652	1016
	C10orf90	0.016092	0.052225	0.977652	1017
	XAGE1B	0.016095	0.052234	0.977652	1018
	HNRNPC	0.016096	0.052236	0.977652	1019
	ATP8A1	0.016119	0.052305	0.977652	1020
	RPE65	0.016126	0.052327	0.977652	1021
	GALE	0.016177	0.052482	0.977652	1022
	GLTP	0.016197	0.052547	0.977652	1023
	DTNA	0.016229	0.052659	0.977652	1024
	TMEM234	0.016248	0.052712	0.977652	1025
	AKR1C3	0.016269	0.052773	0.977652	1026
	CCDC78	0.016271	0.052777	0.977652	1027
	FUT7	0.016293	0.052841	0.977652	1028
	SALL4	0.016304	0.052872	0.977652	1029
	PLET1	0.016343	0.052987	0.977652	1030
	DNMBP	0.01635	0.053011	0.977652	1031
	TADA3	0.016357	0.053036	0.977652	1032
	ZNF804B	0.016364	0.053054	0.977652	1033
	ACSS1	0.016379	0.053099	0.977652	1034
	TBX19	0.016401	0.053172	0.977652	1035
	ARL6IP5	0.016402	0.053174	0.977652	1036
	GPRIN2	0.016404	0.05318	0.977652	1037
	COX8C	0.01641	0.053194	0.977652	1038
	SLC13A2	0.01644	0.053285	0.977652	1039
	RALY	0.016469	0.053372	0.977652	1040
	ATP5L	0.016489	0.053432	0.977652	1041
	RILPL1	0.016502	0.053463	0.977652	1042
	ACSL5	0.016503	0.053468	0.977652	1043
	OR4C3	0.016508	0.053482	0.977652	1044
	EBLN2	0.016546	0.053578	0.977652	1045
	SH3RF2	0.016554	0.053601	0.977652	1046
	GCDH	0.016605	0.053748	0.977652	1047
	FCHO1	0.016613	0.053775	0.977652	1048
	NPS	0.016668	0.053935	0.977652	1049
	TTC21A	0.016692	0.054004	0.977652	1050
	CCL24	0.016707	0.054047	0.977652	1051
	KCNH3	0.016726	0.0541	0.977652	1052
	PPP4C	0.016743	0.054148	0.977652	1053
	SERPINH1	0.016758	0.054197	0.977652	1054
	TMEM50B	0.016809	0.054348	0.977652	1055
	CACNA1H	0.016823	0.054391	0.977652	1056
	CNKSR1	0.016841	0.054449	0.977652	1057
	ICA1L	0.016911	0.054671	0.977652	1058
	SLC12A5	0.016932	0.054739	0.977652	1059
	RNF167	0.016962	0.054818	0.977652	1060
	C1orf52	0.016983	0.054878	0.977652	1061
	GALNT7	0.017013	0.054967	0.977652	1062
	HOXB13	0.017048	0.05507	0.977652	1063
	MEP1A	0.017062	0.055111	0.977652	1064
	NRXN1	0.017064	0.055118	0.977652	1065
	CCL2	0.017115	0.05527	0.977652	1066
	GK	0.017149	0.055369	0.977652	1067
	ZBTB39	0.017163	0.055411	0.977652	1068
	RASSF3	0.017177	0.055454	0.977652	1069
	EHD1	0.017184	0.055476	0.977652	1070
	C11orf94	0.017211	0.055554	0.977652	1071
	GYPA	0.017223	0.055588	0.977652	1072
	ESRRA	0.017231	0.055608	0.977652	1073
	OTUB2	0.017238	0.055626	0.977652	1074
	PMS2	0.017245	0.055646	0.977652	1075
	MPEG1	0.01726	0.055694	0.977652	1076
	TMEM50A	0.017268	0.055719	0.977652	1077
	IRF6	0.01727	0.055724	0.977652	1078
	KIF6	0.017274	0.055737	0.977652	1079
	FAM196B	0.017297	0.055801	0.977652	1080
	RHBDF2	0.017301	0.055808	0.977652	1081
	FAM131A	0.017319	0.055862	0.977652	1082
	EIF1AY	0.017333	0.055916	0.977652	1083
	NRK	0.01735	0.055967	0.977652	1084
	ARID1B	0.01737	0.056027	0.977652	1085
	DEPTOR	0.017384	0.056071	0.977652	1086
	ARMC8	0.017421	0.056176	0.977652	1087
	RNF166	0.017427	0.0562	0.977652	1088
	SLC6A11	0.017432	0.056211	0.977652	1089
	OR5J2	0.017438	0.05623	0.977652	1090
	PDZD11	0.017448	0.056261	0.977652	1091
	IL34	0.017451	0.056268	0.977652	1092
	IFITM2	0.017472	0.056323	0.977652	1093
	CDC42BPA	0.017476	0.056333	0.977652	1094
	TEX43	0.017523	0.056488	0.977652	1095
	TMEM191B	0.017574	0.056649	0.977652	1096
	SRL	0.017606	0.056739	0.977652	1097
	REG4	0.017617	0.056772	0.977652	1098
	PPM1B	0.017617	0.056773	0.977652	1099
	MYLK3	0.017632	0.056812	0.977652	1100
	RUNX1	0.017642	0.056845	0.977652	1101
	CCDC158	0.017676	0.056946	0.977652	1102
	OR11L1	0.017715	0.057065	0.977652	1103
	TMED1	0.017727	0.057094	0.977652	1104
	RBBP9	0.017734	0.057109	0.977652	1105
	CPTP	0.017778	0.057232	0.977652	1106
	HEPACAM2	0.017784	0.057254	0.977652	1107
	PHRF1	0.017801	0.057311	0.977652	1108
	DDX11	0.017837	0.057404	0.977652	1109
	DECR1	0.017843	0.05742	0.977652	1110
	PGC	0.017846	0.057427	0.977652	1111
	FOXD4L5	0.017881	0.057519	0.977652	1112
	CD74	0.017882	0.057522	0.977652	1113
	PRAMEF17	0.017904	0.057588	0.977652	1114
	DNAJC10	0.017906	0.057593	0.977652	1115
	ACTN4	0.017937	0.057687	0.977652	1116
	MAVS	0.01798	0.057817	0.977652	1117
	PLD3	0.017982	0.057825	0.977652	1118
	HIST1H4A	0.018009	0.057904	0.977652	1119
	TTBK1	0.018021	0.057937	0.977652	1120
	IL32	0.018044	0.058006	0.977652	1121
	FTMT	0.018055	0.058038	0.977652	1122
	C1orf226	0.018076	0.058101	0.977652	1123
	RHPN2	0.018079	0.058108	0.977652	1124
	ACER3	0.018083	0.05812	0.977652	1125
	CLPTM1	0.018092	0.058149	0.977652	1126
	ATP2C2	0.018113	0.058211	0.977652	1127
	CPN2	0.018125	0.058242	0.977652	1128
	PRICKLE1	0.018174	0.058379	0.977652	1129
	TRIM4	0.018178	0.058388	0.977652	1130
	DUOXA1	0.018185	0.058412	0.977652	1131
	KRT222	0.018213	0.058489	0.977652	1132
	GPR65	0.018236	0.05856	0.977652	1133
	MR1	0.018287	0.058709	0.977652	1134
	KLF5	0.018288	0.058713	0.977652	1135
	CYLC1	0.018291	0.058724	0.977652	1136
	CXorf36	0.018296	0.058737	0.977652	1137
	IL20RA	0.018299	0.058742	0.977652	1138
	DKK3	0.018307	0.058762	0.977652	1139
	ZNF112	0.018331	0.058845	0.977652	1140
	SNX6	0.018338	0.058862	0.977652	1141
	EPN2	0.018389	0.059011	0.977652	1142
	HIST1H1E	0.018442	0.059164	0.977652	1143
	IVD	0.018528	0.05941	0.977652	1144
	POLR3H	0.018542	0.059458	0.977652	1145
	METAP2	0.018549	0.059478	0.977652	1146
	TMEM129	0.018572	0.059551	0.977652	1147
	SFRP4	0.018585	0.059591	0.977652	1148
	HSD17B13	0.018586	0.059595	0.977652	1149
	CLEC4C	0.018593	0.059615	0.977652	1150
	ITGA7	0.018628	0.059708	0.977652	1151
	GRM7	0.018644	0.059757	0.977652	1152
	ENHO	0.018688	0.059887	0.977652	1153
	XRCC1	0.018746	0.060061	0.977652	1154
	TST	0.018768	0.060131	0.977652	1155
	ETAA1	0.018811	0.060261	0.977652	1156
	NRP1	0.018824	0.060301	0.977652	1157
	KIAA0141	0.018843	0.060354	0.977652	1158
	NCOA3	0.018847	0.060362	0.977652	1159
	STRIP2	0.01888	0.060452	0.977652	1160
	TPBG	0.018898	0.060517	0.977652	1161
	MRGPRG	0.018904	0.060537	0.977652	1162
	ABRACL	0.018916	0.060577	0.977652	1163
	CCND2	0.018949	0.060685	0.977652	1164
	IL9	0.019	0.060848	0.977652	1165
	R3HDML	0.019057	0.061021	0.977652	1166
	CD200	0.019102	0.061151	0.977652	1167
	CLDN14	0.019146	0.061279	0.977652	1168
	SOBP	0.019153	0.061305	0.977652	1169
	CRABP1	0.019169	0.06136	0.977652	1170
	C17orf51	0.019174	0.061379	0.977652	1171
	GINS1	0.019182	0.061405	0.977652	1172
	CTNNB1	0.019186	0.061415	0.977652	1173
	BTBD18	0.019198	0.06145	0.977652	1174
	FOXS1	0.019204	0.061475	0.977652	1175
	CSF2RB	0.019206	0.061481	0.977652	1176
	PSMD10	0.019221	0.061533	0.977652	1177
	DZIP1L	0.019243	0.061608	0.977652	1178
	SPCS1	0.019255	0.061638	0.977652	1179
	FEZ2	0.019255	0.061639	0.977652	1180
	PRDM15	0.019275	0.061698	0.977652	1181
	RERG	0.019282	0.06172	0.977652	1182
	NRM	0.019314	0.061816	0.977652	1183
	MFSD12	0.019316	0.061825	0.977652	1184
	RIF1	0.019327	0.061857	0.977652	1185
	ZC3HC1	0.019332	0.061874	0.977652	1186
	ADAM2	0.019357	0.061942	0.977652	1187
	CEACAM18	0.019394	0.062046	0.977652	1188
	SLCO2B1	0.019413	0.062108	0.977652	1189
	KAAG1	0.019416	0.062115	0.977652	1190
	CUZD1	0.019458	0.062254	0.977652	1191
	KLHDC8B	0.01947	0.062287	0.977652	1192
	SLMO2	0.019509	0.062394	0.977652	1193
	HK2	0.019511	0.062396	0.977652	1194
	USP30	0.01956	0.062562	0.977652	1195
	DEFA1B	0.019568	0.062584	0.977652	1196
	FSTL1	0.019584	0.062626	0.977652	1197
	MED23	0.019594	0.062648	0.977652	1198
	IQCA1	0.019608	0.062688	0.977652	1199
	DCTN3	0.01961	0.062693	0.977652	1200
	FAM71E1	0.019611	0.062695	0.977652	1201
	CLECL1	0.019665	0.062832	0.977652	1202
	DDN	0.019677	0.062864	0.977652	1203
	SLC6A6	0.019681	0.062881	0.977652	1204
	PEMT	0.019713	0.062981	0.977652	1205
	LONP1	0.019764	0.063119	0.977652	1206
	EHMT2	0.01977	0.06314	0.977652	1207
	SSRP1	0.019772	0.063143	0.977652	1208
	ZNF726	0.019796	0.063209	0.977652	1209
	MC3R	0.019804	0.063226	0.977652	1210
	FOXB2	0.019808	0.063238	0.977652	1211
	GJA1	0.019815	0.063256	0.977652	1212
	RUNX1T1	0.019819	0.063269	0.977652	1213
	MCCC1	0.019854	0.063372	0.977652	1214
	BTN1A1	0.019866	0.063402	0.977652	1215
	NDUFS3	0.019916	0.063557	0.977652	1216
	FAM83A	0.019927	0.063581	0.977652	1217
	ABCA8	0.019967	0.063692	0.977652	1218
	CNTD2	0.019967	0.063692	0.977652	1219
	FKBP8	0.019969	0.063697	0.977652	1220
	FAM157A	0.020008	0.063802	0.977652	1221
	OXSM	0.020009	0.063803	0.977652	1222
	FHIT	0.02001	0.063807	0.977652	1223
	OR51S1	0.02003	0.063867	0.977652	1224
	ASGR1	0.020031	0.063869	0.977652	1225
	PYURF	0.020069	0.063998	0.977652	1226
	LSS	0.020085	0.064039	0.977652	1227
	MAGEC1	0.020095	0.064068	0.977652	1228
	GFRA2	0.02012	0.064141	0.977652	1229
	CFAP45	0.020134	0.06418	0.977652	1230
	FHL3	0.020171	0.064289	0.977652	1231
	MOXD1	0.020183	0.064322	0.977652	1232
	HIST1H2AE	0.020185	0.064326	0.977652	1233
	OR1K1	0.020233	0.064464	0.977652	1234
	TMEM132C	0.020258	0.064534	0.977652	1235
	SERPINA9	0.02026	0.06454	0.977652	1236
	IGSF9B	0.020272	0.064582	0.977652	1237
	GALNTL6	0.02028	0.064606	0.977652	1238
	ARC	0.020316	0.064697	0.977652	1239
	ASAH2B	0.020323	0.06472	0.977652	1240
	FOXP3	0.020332	0.064743	0.977652	1241
	MPO	0.02034	0.064774	0.977652	1242
	CCDC23	0.020374	0.064875	0.977652	1243
	TIMD4	0.020386	0.064912	0.977652	1244
	SOX14	0.020419	0.065009	0.977652	1245
	C17orf99	0.020425	0.06503	0.977652	1246
	INPP5E	0.020476	0.065181	0.977652	1247
	AFF2	0.020485	0.065208	0.977652	1248
	RP1L1	0.020507	0.065268	0.977652	1249
	TBC1D17	0.020527	0.065325	0.977652	1250
	GRIN1	0.020529	0.065329	0.977652	1251
	BSG	0.020536	0.065354	0.977652	1252
	FEZF1	0.020544	0.065376	0.977652	1253
	DEFB107A	0.020557	0.065415	0.977652	1254
	EZR	0.02056	0.065425	0.977652	1255
	C1GALT1C1L	0.020573	0.065461	0.977652	1256
	HGD	0.020578	0.065472	0.977652	1257
	SC5D	0.020615	0.065585	0.977652	1258
	ZNF667	0.020627	0.065619	0.977652	1259
	THOC1	0.020632	0.065628	0.977652	1260
	OSGEP	0.020637	0.065639	0.977652	1261
	CD5	0.020639	0.065649	0.977652	1262
	B3GALNT2	0.020645	0.065665	0.977652	1263
	SLC16A12	0.020679	0.065764	0.977652	1264
	CSN2	0.02069	0.065792	0.977652	1265
	RAI14	0.020694	0.065804	0.977652	1266
	GNPDA2	0.020699	0.065818	0.977652	1267
	BCL9L	0.020718	0.065877	0.977652	1268
	CENPH	0.02073	0.065911	0.977652	1269
	ALDH4A1	0.020766	0.066015	0.977652	1270
	HSD17B14	0.020781	0.066058	0.977652	1271
	SUPT20HL2	0.020803	0.06613	0.977652	1272
	DOCK4	0.020832	0.066219	0.977652	1273
	FMNL3	0.020832	0.066219	0.977652	1274
	FBXO2	0.020837	0.066236	0.977652	1275
	LYPD4	0.020865	0.066315	0.977652	1276
	ZMAT1	0.020875	0.066336	0.977652	1277
	ZNF385A	0.020883	0.066352	0.977652	1278
	NXPH3	0.0209	0.066386	0.977652	1279
	HSP90AA1	0.020916	0.066438	0.977652	1280
	PIFO	0.02095	0.066545	0.977652	1281
	TIPARP	0.02096	0.066571	0.977652	1282
	QTRT1	0.020984	0.066627	0.977652	1283
	MIR205HG	0.020994	0.066659	0.977652	1284
	ATP2B4	0.021049	0.066831	0.977652	1285
	DLAT	0.021127	0.067055	0.977652	1286
	WISP2	0.021137	0.067077	0.977652	1287
	GPATCH3	0.021172	0.067187	0.977652	1288
	SDR42E1	0.021188	0.06723	0.977652	1289
	SMIM22	0.021212	0.067297	0.977652	1290
	PCDHGA3	0.021213	0.067297	0.977652	1291
	C18orf65	0.021231	0.067348	0.977652	1292
	NLGN2	0.021239	0.067369	0.977652	1293
	GAST	0.021267	0.067459	0.977652	1294
	CDC14A	0.021271	0.067474	0.977652	1295
	DQX1	0.02128	0.067501	0.977652	1296
	ADCY6	0.021282	0.067507	0.977652	1297
	HIST2H4A	0.021282	0.067507	0.977652	1298
	ZNF274	0.021289	0.067526	0.977652	1299
	ATP2C1	0.02133	0.067632	0.977652	1300
	CACNA1F	0.02134	0.067662	0.977652	1301
	C12orf73	0.021347	0.067682	0.977652	1302
	TLX3	0.021355	0.067703	0.977652	1303
	IFNK	0.02136	0.067716	0.977652	1304
	ZNF532	0.021391	0.067804	0.977652	1305
	SLC4A9	0.021421	0.067888	0.977652	1306
	BCAS2	0.02143	0.067916	0.977652	1307
	NECAB1	0.021442	0.067942	0.977652	1308
	TMC2	0.021464	0.067989	0.977652	1309
	PCDHGC4	0.021493	0.068056	0.977652	1310
	SLC25A43	0.021496	0.068064	0.977652	1311
	STK31	0.021528	0.068124	0.977652	1312
	TRIM49D2	0.021543	0.068157	0.977652	1313
	USP17L4	0.021594	0.068263	0.977652	1314
	OSBPL1A	0.021602	0.06828	0.977652	1315
	PDHB	0.021636	0.068342	0.977652	1316
	ZNF507	0.021645	0.068364	0.977652	1317
	C2CD3	0.021662	0.068405	0.977652	1318
	CLDN23	0.021683	0.068457	0.977652	1319
	TRAM1	0.021683	0.068457	0.977652	1320
	ATP11B	0.021747	0.068581	0.977652	1321
	PDIA4	0.021773	0.068637	0.977652	1322
	CTLA4	0.021798	0.068681	0.977652	1323
	PCSK4	0.021833	0.068754	0.977652	1324
	MBL2	0.021841	0.068773	0.977652	1325
	OR2L2	0.021848	0.068788	0.977652	1326
	BEX1	0.021899	0.068892	0.977652	1327
	CYP26A1	0.02195	0.068995	0.977652	1328
	KCNK4	0.021981	0.069058	0.977652	1329
	FMOD	0.022001	0.069099	0.977652	1330
	N4BP2L2	0.022005	0.06911	0.977652	1331
	BCL2L10	0.022052	0.069202	0.977652	1332
	TEX33	0.022065	0.069231	0.977652	1333
	IER3	0.022102	0.069305	0.977652	1334
	ATG9A	0.022186	0.069457	0.977652	1335
	ANKRD27	0.022212	0.069511	0.977652	1336
	EMC1	0.022229	0.069552	0.977652	1337
	RNF170	0.022251	0.0696	0.977652	1338
	ZCCHC14	0.022306	0.069708	0.977652	1339
	CPE	0.022356	0.069806	0.977652	1340
	PABPC1L2B	0.022407	0.069898	0.977652	1341
	DMXL1	0.022411	0.069906	0.977652	1342
	TFG	0.022419	0.069921	0.977652	1343
	CDS1	0.022422	0.069932	0.977652	1344
	ARSG	0.022458	0.069998	0.977652	1345
	CGA	0.022475	0.070034	0.977652	1346
	CHRM3	0.022509	0.070103	0.977652	1347
	ABCC8	0.022524	0.070141	0.977652	1348
	PELI3	0.022559	0.070221	0.977652	1349
	ELF1	0.022566	0.070233	0.977652	1350
	CD14	0.022605	0.070316	0.977652	1351
	HDAC2	0.02261	0.070325	0.977652	1352
	MPZL1	0.022661	0.070433	0.977652	1353
	OR10C1	0.022688	0.070485	0.977652	1354
	ANKRD36	0.022712	0.070532	0.977652	1355
	FUCA1	0.022741	0.070592	0.977652	1356
	SCN1B	0.022845	0.070805	0.977652	1357
	RARA	0.022865	0.070846	0.977652	1358
	CTSH	0.022874	0.070865	0.977652	1359
	ARMC3	0.022889	0.070899	0.977652	1360
	C3AR1	0.022915	0.070943	0.977652	1361
	WDR44	0.022933	0.070974	0.977652	1362
	PRLHR	0.022981	0.071071	0.977652	1363
	OR1I1	0.022981	0.071072	0.977652	1364
	WDR34	0.022999	0.071114	0.977652	1365
	ANKRD12	0.023067	0.071251	0.977652	1366
	CCS	0.023088	0.071295	0.977652	1367
	SLC25A30	0.023091	0.071302	0.977652	1368
	TMEM163	0.023118	0.071365	0.977652	1369
	H1FNT	0.023161	0.071465	0.977652	1370
	AXIN2	0.023169	0.071478	0.977652	1371
	FAM13B	0.023205	0.071551	0.977652	1372
	UBLCP1	0.023219	0.071582	0.977652	1373
	LGALS4	0.023223	0.071589	0.977652	1374
	SFRP2	0.023284	0.071719	0.977652	1375
	VPS53	0.02329	0.071729	0.977652	1376
	SLC6A12	0.023321	0.071804	0.977652	1377
	FAS	0.023372	0.071905	0.977652	1378
	MTHFD1L	0.023377	0.071917	0.977652	1379
	STRADA	0.023417	0.071986	0.977652	1380
	OTUD3	0.023422	0.071999	0.977652	1381
	PEBP4	0.02343	0.072022	0.977652	1382
	RAB40A	0.023452	0.072063	0.977652	1383
	RRAS2	0.023461	0.072082	0.977652	1384
	MAB21L3	0.023548	0.072265	0.977652	1385
	SH3BGR	0.023559	0.072289	0.977652	1386
	N4BP2	0.023575	0.072318	0.977652	1387
	USP17L30	0.023591	0.072346	0.977652	1388
	FXYD3	0.023625	0.072418	0.977652	1389
	KBTBD7	0.023683	0.07252	0.977652	1390
	IZUMO1	0.023696	0.072551	0.977652	1391
	HPRT1	0.023696	0.072551	0.977652	1392
	ZNF787	0.023727	0.07262	0.977652	1393
	CNGB3	0.023777	0.072705	0.977652	1394
	SPRED3	0.023802	0.072759	0.977652	1395
	FAM69A	0.023821	0.072793	0.977652	1396
	EIF2D	0.023828	0.072806	0.977652	1397
	ABHD14B	0.02383	0.072808	0.977652	1398
	GDF6	0.023852	0.072846	0.977652	1399
	KCNK9	0.023862	0.072868	0.977652	1400
	CLTCL1	0.023879	0.072907	0.977652	1401
	TP53INP2	0.02388	0.072911	0.977652	1402
	FBXL18	0.023885	0.072916	0.977652	1403
	SEMA4C	0.023898	0.072945	0.977652	1404
	SLC29A3	0.023905	0.07295	0.977652	1405
	PKN2	0.02393	0.072999	0.977652	1406
	MYZAP	0.02398	0.073107	0.977652	1407
	ZSCAN26	0.024008	0.073161	0.977652	1408
	C5orf47	0.024075	0.073297	0.977652	1409
	TMED8	0.024084	0.07331	0.977652	1410
	TNNI3	0.024086	0.073317	0.977652	1411
	CYP2E1	0.024093	0.073332	0.977652	1412
	CERKL	0.024128	0.073408	0.977652	1413
	UNC13D	0.024129	0.07341	0.977652	1414
	KLHL17	0.024133	0.073417	0.977652	1415
	CXorf23	0.024183	0.073517	0.977652	1416
	UBE2S	0.02421	0.073571	0.977652	1417
	JMJD4	0.024215	0.073582	0.977652	1418
	SEMA4B	0.024234	0.073615	0.977652	1419
	GOLGA8B	0.024248	0.073637	0.977652	1420
	ANO5	0.024285	0.073729	0.977652	1421
	AP2A2	0.024317	0.073801	0.977652	1422
	GPR33	0.024335	0.073838	0.977652	1423
	MEX3B	0.024349	0.073867	0.977652	1424
	RRAGC	0.024368	0.073901	0.977652	1425
	CA3	0.024377	0.073921	0.977652	1426
	ACTR2	0.024386	0.073939	0.977652	1427
	SPATA2	0.024398	0.073972	0.977652	1428
	WAS	0.024425	0.074025	0.977652	1429
	TMEM183B	0.024428	0.074035	0.977652	1430
	ARMCX5	0.024437	0.074049	0.977652	1431
	CPA1	0.024453	0.074088	0.977652	1432
	ADCY4	0.024487	0.074152	0.977652	1433
	KCTD10	0.024589	0.074375	0.977652	1434
	SLC35E3	0.024615	0.074428	0.977652	1435
	HOMER2	0.024619	0.074438	0.977652	1436
	UHRF1BP1L	0.024624	0.074451	0.977652	1437
	ZNF358	0.024633	0.074469	0.977652	1438
	ZSWIM2	0.02464	0.074478	0.977652	1439
	ZGRF1	0.02469	0.074583	0.977652	1440
	UBTD1	0.024741	0.074684	0.977652	1441
	CD1B	0.024768	0.074745	0.977652	1442
	LYNX1	0.024792	0.074795	0.977652	1443
	KDM7A	0.024842	0.074882	0.977652	1444
	C1QBP	0.024855	0.07491	0.977652	1445
	FAM20C	0.024878	0.074959	0.977652	1446
	SPATA6	0.024942	0.075092	0.977652	1447
	ABCG4	0.024944	0.075098	0.977652	1448
	SPG11	0.024961	0.075126	0.977652	1449
	FABP6	0.024994	0.075198	0.977652	1450
	APTX	0.025005	0.075223	0.977652	1451
	CREBRF	0.025045	0.075301	0.977652	1452
	NT5DC1	0.025069	0.075354	0.977652	1453
	FPGT	0.025087	0.075388	0.977652	1454
	PRSS46	0.025096	0.075408	0.977652	1455
	C11orf57	0.025137	0.07549	0.977652	1456
	GRK4	0.025146	0.075511	0.977652	1457
	CLEC10A	0.025197	0.075619	0.977652	1458
	TMEM230	0.025206	0.075632	0.977652	1459
	CD6	0.025224	0.075672	0.977652	1460
	IRS2	0.025237	0.075703	0.977652	1461
	ITGA3	0.025248	0.075723	0.977652	1462
	SRM	0.025255	0.075737	0.977652	1463
	IL22RA2	0.025277	0.075787	0.977652	1464
	SLC22A12	0.025298	0.075829	0.977652	1465
	ASCL2	0.025349	0.075944	0.977652	1466
	TMEM87B	0.02536	0.075966	0.977652	1467
	ACP6	0.0254	0.076052	0.977652	1468
	SLC34A1	0.025444	0.076141	0.977652	1469
	LHFPL4	0.025481	0.076223	0.977652	1470
	SRRM5	0.025501	0.076262	0.977652	1471
	KCTD14	0.025536	0.076323	0.977652	1472
	TWF1	0.025552	0.076357	0.977652	1473
	ZNF768	0.025582	0.076418	0.977652	1474
	C16orf89	0.025602	0.07647	0.977652	1475
	ANXA1	0.025634	0.076528	0.977652	1476
	NOG	0.025643	0.076557	0.977652	1477
	OR1D5	0.025646	0.076564	0.977652	1478
	SEC11C	0.025653	0.076574	0.977652	1479
	CUBN	0.025674	0.076621	0.977652	1480
	AMTN	0.025686	0.076644	0.977652	1481
	CACNB4	0.025704	0.076666	0.977652	1482
	TCF15	0.025729	0.076719	0.977652	1483
	IDH3B	0.025754	0.076767	0.977652	1484
	NT5DC2	0.025797	0.076856	0.977652	1485
	MED17	0.025801	0.076869	0.977652	1486
	RFX3	0.025805	0.076879	0.977652	1487
	TUFT1	0.025806	0.076881	0.977652	1488
	FNDC3B	0.025849	0.076971	0.977652	1489
	NIPSNAP3A	0.025856	0.076983	0.977652	1490
	PRR32	0.025872	0.077012	0.977652	1491
	TM4SF20	0.025872	0.077012	0.977652	1492
	ANKRD17	0.025878	0.077027	0.977652	1493
	BRWD3	0.025886	0.077042	0.977652	1494
	BAZ1A	0.025951	0.077174	0.977652	1495
	RP1	0.02597	0.077217	0.977652	1496
	MTMR9	0.026109	0.077497	0.977652	1497
	ZDHHC20	0.026109	0.077497	0.977652	1498
	ZFR2	0.026146	0.077581	0.977652	1499
	SEMA3A	0.02616	0.077608	0.977652	1500
	C4orf22	0.02621	0.077724	0.977652	1501
	ACAD8	0.026261	0.07783	0.977652	1502
	SAMD11	0.026311	0.077952	0.977652	1503
	CYP4F12	0.026323	0.077974	0.977652	1504
	NKTR	0.026388	0.078115	0.977652	1505
	DEFB127	0.026406	0.078149	0.977652	1506
	SPON2	0.026413	0.078169	0.977652	1507
	CFAP44	0.026503	0.078342	0.977652	1508
	PENK	0.026513	0.078364	0.977652	1509
	CLIC5	0.026514	0.078367	0.977652	1510
	SPCS2	0.026565	0.078479	0.977652	1511
	SGK1	0.026574	0.078494	0.977652	1512
	PDLIM5	0.02661	0.07857	0.977652	1513
	ATP8B4	0.026615	0.078582	0.977652	1514
	ATP7B	0.02664	0.078627	0.977652	1515
	NPBWR2	0.026659	0.078669	0.977652	1516
	AAR2	0.026666	0.07868	0.977652	1517
	CDX4	0.026694	0.078741	0.977652	1518
	OR5H1	0.026723	0.078808	0.977652	1519
	RBM20	0.026753	0.07886	0.977652	1520
	FGFR1	0.026762	0.078884	0.977652	1521
	CFP	0.026781	0.078928	0.977652	1522
	KAT2B	0.026792	0.078952	0.977652	1523
	EEF2K	0.026818	0.079	0.977652	1524
	RNF133	0.026836	0.079038	0.977652	1525
	PPM1L	0.026865	0.0791	0.977652	1526
	KLRG2	0.026868	0.079108	0.977652	1527
	TMOD2	0.02691	0.079192	0.977652	1528
	CAT	0.026922	0.079212	0.977652	1529
	OR1Q1	0.02693	0.079233	0.977652	1530
	KLHL22	0.026978	0.079335	0.977652	1531
	PPAN-P2RY11	0.026994	0.079366	0.977652	1532
	ZNF614	0.027009	0.079391	0.977652	1533
	TPX2	0.027018	0.079418	0.977652	1534
	HIST1H4H	0.02702	0.07942	0.977652	1535
	RILPL2	0.027023	0.079425	0.977652	1536
	FOXD4L6	0.027038	0.079451	0.977652	1537
	OR51I1	0.027044	0.079462	0.977652	1538
	SLMO1	0.027054	0.079488	0.977652	1539
	NUMB	0.02706	0.079498	0.977652	1540
	SHISA5	0.027071	0.079518	0.977652	1541
	NEGR1	0.027121	0.07963	0.977652	1542
	ZNF282	0.027132	0.079652	0.977652	1543
	PITPNC1	0.027139	0.079668	0.977652	1544
	ACOT11	0.027158	0.079706	0.977652	1545
	SLTM	0.027172	0.079735	0.977652	1546
	SRSF10	0.027177	0.079747	0.977652	1547
	DYRK1B	0.027182	0.079759	0.977652	1548
	FAM169A	0.027222	0.079852	0.977652	1549
	REG3G	0.027273	0.079951	0.977652	1550
	SFTA2	0.027281	0.079964	0.977652	1551
	C20orf78	0.027346	0.080107	0.977652	1552
	RHOB	0.027347	0.080108	0.977652	1553
	MSLN	0.027366	0.08014	0.977652	1554
	INSIG1	0.027374	0.080156	0.977652	1555
	ILDR2	0.027405	0.08021	0.977652	1556
	CPM	0.027451	0.0803	0.977652	1557
	RAP1GAP	0.027475	0.080347	0.977652	1558
	CHRNB4	0.027505	0.080416	0.977652	1559
	POMGNT2	0.02759	0.080581	0.977652	1560
	DUSP21	0.027594	0.080592	0.977652	1561
	MTFR1	0.027627	0.080674	0.977652	1562
	DDX43	0.027635	0.080688	0.977652	1563
	FNDC9	0.02767	0.080745	0.977652	1564
	CDK14	0.027678	0.080759	0.977652	1565
	UGT1A4	0.027689	0.080785	0.977652	1566
	HTR3D	0.027708	0.080823	0.977652	1567
	PPP1R3F	0.027728	0.08086	0.977652	1568
	UNK	0.027761	0.080924	0.977652	1569
	GAGE12I	0.027765	0.080933	0.977652	1570
	C19orf73	0.027779	0.080961	0.977652	1571
	JMJD1C	0.027784	0.080974	0.977652	1572
	RAD51AP2	0.027823	0.081056	0.977652	1573
	RAP2B	0.027829	0.081068	0.977652	1574
	NARR	0.027876	0.081175	0.977652	1575
	NKX2-3	0.02788	0.081182	0.977652	1576
	MCM4	0.02788	0.081182	0.977652	1577
	GRM4	0.027931	0.08128	0.977652	1578
	GSDMD	0.027981	0.081373	0.977652	1579
	IGIP	0.028002	0.081421	0.977652	1580
	MYO5B	0.028009	0.081436	0.977652	1581
	TSLP	0.028032	0.081492	0.977652	1582
	OTC	0.028033	0.081495	0.977652	1583
	PVALB	0.028063	0.081555	0.977652	1584
	SLCO1B1	0.028082	0.081599	0.977652	1585
	ZCCHC4	0.028098	0.08163	0.977652	1586
	PAQR4	0.028108	0.08165	0.977652	1587
	PIK3CG	0.028154	0.08173	0.977652	1588
	UBE2D4	0.028169	0.081757	0.977652	1589
	TJP3	0.028183	0.081781	0.977652	1590
	RAD54L2	0.028234	0.081875	0.977652	1591
	AP3S1	0.028278	0.08197	0.977652	1592
	UGT1A3	0.028284	0.081985	0.977652	1593
	MDFIC	0.028331	0.082072	0.977652	1594
	EGF	0.028335	0.082078	0.977652	1595
	RAPGEFL1	0.028339	0.082087	0.977652	1596
	ZCCHC18	0.028362	0.082135	0.977652	1597
	CD40LG	0.028365	0.08214	0.977652	1598
	KIAA1549L	0.028408	0.082237	0.977652	1599
	RGS12	0.028421	0.082257	0.977652	1600
	ZNF211	0.028436	0.082294	0.977652	1601
	ZNF879	0.028475	0.082366	0.977652	1602
	ACRC	0.028525	0.082485	0.977652	1603
	NR3C2	0.028553	0.082541	0.977652	1604
	DNAH7	0.028588	0.082605	0.977652	1605
	CLDN16	0.028638	0.082692	0.977652	1606
	SPRY1	0.028689	0.082811	0.977652	1607
	RUNX2	0.028699	0.082825	0.977652	1608
	CCDC40	0.028739	0.082915	0.977652	1609
	ACYP2	0.028785	0.083012	0.977652	1610
	SOAT2	0.028789	0.08302	0.977652	1611
	SUMO3	0.02884	0.083123	0.977652	1612
	DOCK8	0.028889	0.08322	0.977652	1613
	CIR1	0.028891	0.083222	0.977652	1614
	MRPS7	0.028899	0.08324	0.977652	1615
	GDI1	0.028901	0.083243	0.977652	1616
	CACNG4	0.028921	0.08328	0.977652	1617
	CNKSR3	0.028935	0.08331	0.977652	1618
	CSDC2	0.028941	0.083319	0.977652	1619
	NUDT7	0.028959	0.083349	0.977652	1620
	PLCB1	0.028992	0.083413	0.977652	1621
	MINA	0.029008	0.083443	0.977652	1622
	UBR1	0.029028	0.083475	0.977652	1623
	SGIP1	0.029043	0.083498	0.977652	1624
	UCN2	0.029054	0.083522	0.977652	1625
	RSPH9	0.029086	0.083591	0.977652	1626
	LVRN	0.029093	0.083608	0.977652	1627
	TCEB3B	0.02913	0.083678	0.977652	1628
	PCDHB6	0.029144	0.083711	0.977652	1629
	APBB1IP	0.029152	0.083726	0.977652	1630
	SREK1IP1	0.029194	0.083808	0.977652	1631
	PRKCH	0.029245	0.083903	0.977652	1632
	ARSA	0.029281	0.083977	0.977652	1633
	OR52E6	0.029295	0.084009	0.977652	1634
	FGF12	0.029311	0.08404	0.977652	1635
	STMND1	0.029318	0.084058	0.977652	1636
	IRF2	0.029335	0.08409	0.977652	1637
	CATSPER2	0.029346	0.084104	0.977652	1638
	KCNB1	0.029418	0.084239	0.977652	1639
	SLC2A10	0.029421	0.084246	0.977652	1640
	C3orf20	0.029433	0.08426	0.977652	1641
	FIZ1	0.029497	0.084395	0.977652	1642
	SEPTIN5	0.029548	0.084489	0.977652	1643
	TMEM106A	0.029563	0.084521	0.977652	1644
	SPACA4	0.029573	0.084539	0.977652	1645
	GSTT2B	0.029598	0.084588	0.977652	1646
	ZNF772	0.029614	0.084615	0.977652	1647
	PEX5	0.029649	0.084686	0.977652	1648
	CRAT	0.029678	0.084748	0.977652	1649
	NFE2L3	0.029699	0.084787	0.977652	1650
	C21orf2	0.029717	0.084826	0.977652	1651
	MAP3K8	0.02975	0.084888	0.977652	1652
	HLA-DRA	0.029788	0.084977	0.977652	1653
	ATXN3	0.0298	0.084997	0.977652	1654
	TMEM99	0.029801	0.084999	0.977652	1655
	RNF4	0.029835	0.085071	0.977652	1656
	PIDD1	0.029867	0.085144	0.977652	1657
	STUB1	0.029901	0.085214	0.977652	1658
	SUMO4	0.02991	0.085231	0.977652	1659
	CPNE2	0.029939	0.085287	0.977652	1660
	MURC	0.029949	0.085308	0.977652	1661
	GPR156	0.03003	0.085472	0.977652	1662
	PYCRL	0.030048	0.085508	0.977652	1663
	PAK4	0.030075	0.08556	0.977652	1664
	COA4	0.030117	0.085654	0.977652	1665
	SFRP1	0.030141	0.085708	0.977652	1666
	TAP1	0.030167	0.085765	0.977652	1667
	GSTCD	0.030172	0.085774	0.977652	1668
	AKT3	0.030188	0.085811	0.977652	1669
	TTLL3	0.030204	0.085841	0.977652	1670
	CD55	0.030206	0.085844	0.977652	1671
	SLITRK1	0.030226	0.08589	0.977652	1672
	DGKI	0.030255	0.08594	0.977652	1673
	KRTAP12-1	0.030262	0.085954	0.977652	1674
	KLHDC7A	0.0303	0.086031	0.977652	1675
	AMY1B	0.030305	0.086044	0.977652	1676
	ZNF883	0.030353	0.086137	0.977652	1677
	GNA15	0.030355	0.086146	0.977652	1678
	ALDH18A1	0.030406	0.086237	0.977652	1679
	LRRC31	0.030448	0.086329	0.977652	1680
	STAMBP	0.030507	0.086446	0.977652	1681
	ZNF551	0.030534	0.086509	0.977652	1682
	ATP5A1	0.030594	0.086623	0.977652	1683
	LCN6	0.030608	0.086649	0.977652	1684
	CAPN10	0.03064	0.086711	0.977652	1685
	BEND6	0.030645	0.08672	0.977652	1686
	SPAG1	0.030658	0.086756	0.977652	1687
	MBNL1	0.030709	0.086873	0.977652	1688
	DEF6	0.030759	0.086966	0.977652	1689
	C9orf69	0.03081	0.087074	0.977652	1690
	USP50	0.030838	0.087136	0.977652	1691
	PMM2	0.030854	0.08718	0.977652	1692
	MNS1	0.030865	0.087202	0.977652	1693
	KLHL29	0.03094	0.087366	0.977652	1694
	C2orf81	0.030951	0.087384	0.977652	1695
	PSME2	0.030961	0.087403	0.977652	1696
	LOC100133267	0.031011	0.087491	0.977652	1697
	OXGR1	0.031042	0.087551	0.977652	1698
	NEURL3	0.031062	0.087584	0.977652	1699
	LIPH	0.031073	0.087616	0.977652	1700
	OR7C1	0.03109	0.08765	0.977652	1701
	TTC22	0.031093	0.087654	0.977652	1702
	ZNF540	0.031107	0.08768	0.977652	1703
	CD248	0.031112	0.087693	0.977652	1704
	KIF4B	0.031144	0.087758	0.977652	1705
	OGFOD1	0.031163	0.087794	0.977652	1706
	GSPT2	0.031184	0.087839	0.977652	1707
	CHCHD3	0.031264	0.087987	0.977652	1708
	LIPC	0.031301	0.088045	0.977652	1709
	STARD8	0.031306	0.088057	0.977652	1710
	AIMP2	0.031314	0.088077	0.977652	1711
	PLAC8	0.031364	0.088185	0.977652	1712
	KRT37	0.031365	0.088186	0.977652	1713
	GPX3	0.031415	0.088293	0.977652	1714
	SLFN13	0.03142	0.088302	0.977652	1715
	CHIC1	0.031445	0.088353	0.977652	1716
	STEAP1	0.031469	0.088394	0.977652	1717
	METTL24	0.031506	0.088462	0.977652	1718
	PDE6G	0.031516	0.088485	0.977652	1719
	ZNF429	0.031566	0.088581	0.977652	1720
	SLC25A36	0.031597	0.088643	0.977652	1721
	DEFB112	0.031605	0.08866	0.977652	1722
	IFIT2	0.031627	0.088693	0.977652	1723
	ASIC2	0.031668	0.088781	0.977652	1724
	MAML2	0.031686	0.088822	0.977652	1725
	OR5M11	0.031717	0.088879	0.977652	1726
	BCO2	0.031744	0.088926	0.977652	1727
	PHGDH	0.031768	0.088974	0.977652	1728
	PARP9	0.031799	0.089026	0.977652	1729
	OR52B6	0.031809	0.089058	0.977652	1730
	NLRP13	0.031817	0.089074	0.977652	1731
	APC2	0.031818	0.089075	0.977652	1732
	COBLL1	0.03186	0.089172	0.977652	1733
	DIP2A	0.031883	0.089216	0.977652	1734
	S100A6	0.031894	0.089231	0.977652	1735
	PCLO	0.031919	0.08929	0.977652	1736
	GAL3ST1	0.03197	0.089384	0.977652	1737
	GALNT14	0.032009	0.089464	0.977652	1738
	ZNF784	0.032043	0.089531	0.977652	1739
	CLIC6	0.032069	0.089592	0.977652	1740
	ZCRB1	0.03207	0.089595	0.977652	1741
	PITX3	0.03208	0.08962	0.977652	1742
	OTOL1	0.032104	0.089661	0.977652	1743
	ARMCX1	0.032121	0.089692	0.977652	1744
	PCGF1	0.032171	0.089799	0.977652	1745
	OTOR	0.032185	0.08982	0.977652	1746
	TMEM47	0.032206	0.089857	0.977652	1747
	DPH7	0.032212	0.089875	0.977652	1748
	PVRL4	0.032216	0.089882	0.977652	1749
	DGAT2L6	0.032222	0.0899	0.977652	1750
	NLK	0.032245	0.089953	0.977652	1751
	LGR4	0.032247	0.089956	0.977652	1752
	BCL7A	0.032272	0.090004	0.977652	1753
	RAB23	0.032278	0.090015	0.977652	1754
	TSSK4	0.032322	0.090104	0.977652	1755
	CDK15	0.032369	0.090187	0.977652	1756
	SPRR2G	0.032423	0.090285	0.977652	1757
	PAPPA2	0.032466	0.09039	0.977652	1758
	MAGI3	0.032474	0.090404	0.977652	1759
	OR5AK2	0.032481	0.090419	0.977652	1760
	ADAMTS13	0.032502	0.090462	0.977652	1761
	TTC36	0.032524	0.090494	0.977652	1762
	ZFP14	0.032543	0.09054	0.977652	1763
	C6orf120	0.032574	0.0906	0.977652	1764
	PDC	0.032594	0.090637	0.977652	1765
	ALX4	0.032625	0.090703	0.977652	1766
	PRKCSH	0.032643	0.090742	0.977652	1767
	GLB1L3	0.032675	0.090795	0.977652	1768
	GTDC1	0.032682	0.090808	0.977652	1769
	CCDC86	0.032707	0.090862	0.977652	1770
	GABRR3	0.03271	0.090866	0.977652	1771
	SLC30A4	0.032748	0.090939	0.977652	1772
	PPL	0.032754	0.090954	0.977652	1773
	TRMT2B	0.032773	0.090994	0.977652	1774
	DUS2	0.032789	0.091027	0.977652	1775
	C15orf59	0.032793	0.091033	0.977652	1776
	S100A7A	0.032851	0.091145	0.977652	1777
	SUV420H2	0.032877	0.091195	0.977652	1778
	CD1D	0.032927	0.091293	0.977652	1779
	TCF24	0.032928	0.091295	0.977652	1780
	ITPRIPL2	0.032941	0.091327	0.977652	1781
	LCLAT1	0.032972	0.091392	0.977652	1782
	ZIC5	0.032977	0.091404	0.977652	1783
	NUDT3	0.033005	0.091456	0.977652	1784
	DMC1	0.033016	0.091481	0.977652	1785
	CILP	0.033046	0.091543	0.977652	1786
	OTOA	0.033055	0.09156	0.977652	1787
	SULT2B1	0.033067	0.091577	0.977652	1788
	KIAA1598	0.0331	0.091646	0.977652	1789
	GML	0.033134	0.09173	0.977652	1790
	MATN4	0.033179	0.091827	0.977652	1791
	ANKMY1	0.03319	0.091855	0.977652	1792
	ZNF793	0.033229	0.091933	0.977652	1793
	C9orf3	0.033235	0.091944	0.977652	1794
	ULBP1	0.033242	0.09196	0.977652	1795
	SMCO3	0.033254	0.091987	0.977652	1796
	ADAMTS12	0.033258	0.091992	0.977652	1797
	MACROD2	0.03333	0.092147	0.977652	1798
	KIAA0922	0.033392	0.092269	0.977652	1799
	NCSTN	0.033418	0.092329	0.977652	1800
	RSPH10B	0.03342	0.092331	0.977652	1801
	PLP1	0.033428	0.092347	0.977652	1802
	GFI1	0.033531	0.092557	0.977652	1803
	GPRASP2	0.033573	0.092644	0.977652	1804
	SULT1A2	0.033605	0.09271	0.977652	1805
	XRN1	0.033615	0.092738	0.977652	1806
	BIN3	0.03364	0.092794	0.977652	1807
	C17orf49	0.033657	0.092829	0.977652	1808
	CAB39L	0.033682	0.092877	0.977652	1809
	FRG2C	0.033703	0.092921	0.977652	1810
	EPHA7	0.033725	0.092963	0.977652	1811
	AMIGO3	0.033733	0.092976	0.977652	1812
	HS1BP3	0.03374	0.092992	0.977652	1813
	GREB1L	0.033761	0.093037	0.977652	1814
	GEMIN7	0.033783	0.093086	0.977652	1815
	DEFB124	0.033833	0.093189	0.977652	1816
	ROS1	0.033865	0.09325	0.977652	1817
	ANKRD34B	0.033896	0.093307	0.977652	1818
	ETHE1	0.033948	0.093425	0.977652	1819
	VCL	0.033984	0.09349	0.977652	1820
	ZNF827	0.033992	0.093506	0.977652	1821
	ALPK3	0.034016	0.09356	0.977652	1822
	IHH	0.034035	0.093593	0.977652	1823
	PF4V1	0.034078	0.093687	0.977652	1824
	OR2W3	0.034085	0.093702	0.977652	1825
	BTAF1	0.034094	0.093727	0.977652	1826
	FAM171B	0.034141	0.093816	0.977652	1827
	RBMXL1	0.034178	0.093892	0.977652	1828
	GH2	0.034186	0.093913	0.977652	1829
	SH2D2A	0.03422	0.093975	0.977652	1830
	U2AF1L4	0.034236	0.094012	0.977652	1831
	SEZ6L2	0.034286	0.094112	0.977652	1832
	CBFA2T3	0.034335	0.094208	0.977652	1833
	NCLN	0.034337	0.094211	0.977652	1834
	DNAJB14	0.034351	0.094237	0.977652	1835
	PRTFDC1	0.034387	0.094301	0.977652	1836
	IL12A	0.03444	0.094417	0.977652	1837
	NAP1L1	0.034466	0.094473	0.977652	1838
	ITPKA	0.034506	0.094549	0.977652	1839
	STK17A	0.034534	0.094598	0.977652	1840
	MAP3K3	0.034538	0.094605	0.977652	1841
	POLL	0.034558	0.094641	0.977652	1842
	PLSCR4	0.034598	0.094713	0.977652	1843
	DYM	0.034638	0.094788	0.977652	1844
	MICALCL	0.034739	0.094984	0.977652	1845
	CCDC73	0.034754	0.095019	0.977652	1846
	GPR3	0.034797	0.095095	0.977652	1847
	BPNT1	0.034812	0.095123	0.977652	1848
	NCOA2	0.03485	0.095186	0.977652	1849
	COL28A1	0.03489	0.095265	0.977652	1850
	TRIM33	0.034903	0.095292	0.977652	1851
	EVI2A	0.03491	0.095307	0.977652	1852
	TGFBR3	0.034991	0.095467	0.977652	1853
	PNPLA8	0.035017	0.095511	0.977652	1854
	OR5H14	0.035041	0.095561	0.977652	1855
	ZRANB1	0.035075	0.095633	0.977652	1856
	CHD9	0.035141	0.095763	0.977652	1857
	TRIM43	0.035171	0.095829	0.977652	1858
	C12orf57	0.035192	0.095879	0.977652	1859
	NDUFA8	0.035199	0.095892	0.977652	1860
	BPIFA3	0.0352	0.095892	0.977652	1861
	ZNF761	0.035242	0.095976	0.977652	1862
	COPG1	0.035268	0.096035	0.977652	1863
	CD99	0.035292	0.096086	0.977652	1864
	PGLYRP4	0.035313	0.096123	0.977652	1865
	KRTAP10-5	0.035339	0.096172	0.977652	1866
	MORN5	0.035342	0.09618	0.977652	1867
	IRGM	0.035432	0.096364	0.977652	1868
	ST5	0.035439	0.096374	0.977652	1869
	ALOX15B	0.035479	0.096459	0.977652	1870
	GPR19	0.035517	0.096526	0.977652	1871
	RNF212	0.035544	0.09658	0.977652	1872
	MMD2	0.03556	0.096608	0.977652	1873
	USP12	0.035644	0.09676	0.977652	1874
	LRRC40	0.035694	0.096859	0.977652	1875
	NANOS2	0.035699	0.096871	0.977652	1876
	OR1S2	0.03573	0.096933	0.977652	1877
	LRGUK	0.035745	0.096956	0.977652	1878
	CMTM1	0.035793	0.09705	0.977652	1879
	ZNF2	0.035845	0.097157	0.977652	1880
	ZNF37A	0.035895	0.09726	0.977652	1881
	LIMD2	0.035902	0.097267	0.977652	1882
	STAR	0.035931	0.097337	0.977652	1883
	AARD	0.035946	0.097363	0.977652	1884
	SLC37A1	0.035996	0.097447	0.977652	1885
	PDZRN4	0.036019	0.097494	0.977652	1886
	ZNF449	0.036046	0.097556	0.977652	1887
	TRAPPC12	0.036096	0.097646	0.977652	1888
	HEMK1	0.036121	0.097696	0.977652	1889
	COL23A1	0.036143	0.097731	0.977652	1890
	TBCE	0.036197	0.09784	0.977652	1891
	CCAR1	0.036297	0.098025	0.977652	1892
	TBATA	0.036308	0.098047	0.977652	1893
	C11orf97	0.036315	0.098061	0.977652	1894
	SCRT2	0.036348	0.098121	0.977652	1895
	BNC2	0.036392	0.098206	0.977652	1896
	UCN3	0.036404	0.098229	0.977652	1897
	IQGAP2	0.036513	0.098447	0.977652	1898
	FAM200B	0.036549	0.098509	0.977652	1899
	TGM3	0.036552	0.098516	0.977652	1900
	PAK2	0.036599	0.098608	0.977652	1901
	CCNG2	0.036642	0.098684	0.977652	1902
	GDA	0.036649	0.098695	0.977652	1903
	PPARGC1B	0.036653	0.098701	0.977652	1904
	SLC29A1	0.036665	0.098718	0.977652	1905
	GTF2F2	0.036699	0.098774	0.977652	1906
	PITPNM3	0.036701	0.098778	0.977652	1907
	TRIM2	0.036749	0.098879	0.977652	1908
	ARFGEF3	0.036785	0.098946	0.977652	1909
	GUCA2B	0.0368	0.098972	0.977652	1910
	NEK4	0.036833	0.099034	0.977652	1911
	PIK3R6	0.03685	0.099065	0.977652	1912
	ASB8	0.0369	0.099165	0.977652	1913
	RSPO3	0.03695	0.099257	0.977652	1914
	HMX1	0.036964	0.099288	0.977652	1915
	PSENEN	0.036977	0.099312	0.977652	1916
	CCDC83	0.036982	0.099325	0.977652	1917
	CLSTN2	0.037001	0.099367	0.977652	1918
	SLC26A4	0.037024	0.099416	0.977652	1919
	ACOT7	0.037051	0.099465	0.977652	1920
	RPUSD3	0.037085	0.099536	0.977652	1921
	TCEAL2	0.037096	0.099558	0.977652	1922
	MYBPH	0.037118	0.099602	0.977652	1923
	ACTR3C	0.037139	0.099648	0.977652	1924
	MCU	0.037151	0.099674	0.977652	1925
	MEPE	0.037156	0.09969	0.977652	1926
	ACY1	0.037165	0.099707	0.977652	1927
	TTC9C	0.037183	0.09974	0.977652	1928
	SRRM4	0.037201	0.099775	0.977652	1929
	NRROS	0.037222	0.099815	0.977652	1930
	PSG5	0.037246	0.099864	0.977652	1931
	TLR4	0.037264	0.099893	0.977652	1932
	PDGFD	0.037289	0.099945	0.977652	1933
	EMB	0.037291	0.099949	0.977652	1934
	DHRS7B	0.037302	0.099974	0.977652	1935
	PLA2G4A	0.037313	0.1	0.977652	1936
	ZNF189	0.037356	0.10009	0.977652	1937
	LZIC	0.037411	0.1002	0.977652	1938
	REG1B	0.037452	0.10028	0.977652	1939
	PAPSS1	0.037476	0.10033	0.977652	1940
	ZNF440	0.037503	0.10038	0.977652	1941
	MSX1	0.037552	0.1005	0.977652	1942
	ZNF84	0.037553	0.1005	0.977652	1943
	SH3BP4	0.037563	0.10052	0.977652	1944
	FABP3	0.037603	0.10059	0.977652	1945
	FRMD3	0.037654	0.1007	0.977652	1946
	TCF19	0.037727	0.10085	0.977652	1947
	USP15	0.037754	0.10091	0.977652	1948
	SEZ6L	0.037804	0.10101	0.977652	1949
	GRIN2C	0.037825	0.10105	0.977652	1950
	UROD	0.037847	0.1011	0.977652	1951
	CRISPLD1	0.037894	0.10119	0.977652	1952
	RBM6	0.037921	0.10125	0.977652	1953
	C3orf56	0.037921	0.10125	0.977652	1954
	FAM229B	0.037935	0.10127	0.977652	1955
	LYRM1	0.037946	0.1013	0.977652	1956
	TDRD1	0.037954	0.10131	0.977652	1957
	C6orf10	0.038004	0.10141	0.977652	1958
	LRRCC1	0.038055	0.10152	0.977652	1959
	ZGPAT	0.038076	0.10156	0.977652	1960
	TM9SF3	0.038095	0.1016	0.977652	1961
	FOXL1	0.038101	0.10161	0.977652	1962
	CCDC9	0.038122	0.10165	0.977652	1963
	TMEM176A	0.038165	0.10174	0.977652	1964
	ZNF184	0.038192	0.1018	0.977652	1965
	G3BP1	0.038192	0.1018	0.977652	1966
	GMEB1	0.038198	0.10181	0.977652	1967
	SLC5A1	0.038198	0.10181	0.977652	1968
	CRYZ	0.038211	0.10183	0.977652	1969
	BNIP1	0.038231	0.10187	0.977652	1970
	RASAL2	0.038255	0.10191	0.977652	1971
	PDCD2L	0.038266	0.10192	0.977652	1972
	NPPC	0.038272	0.10194	0.977652	1973
	WDFY4	0.038275	0.10194	0.977652	1974
	CDC42SE2	0.038278	0.10195	0.977652	1975
	ZNF717	0.03829	0.10197	0.977652	1976
	OR9K2	0.038305	0.102	0.977652	1977
	WDPCP	0.038356	0.1021	0.977652	1978
	ANKRD35	0.038394	0.10217	0.977652	1979
	MAP3K1	0.03844	0.10226	0.977652	1980
	AP5B1	0.038451	0.10228	0.977652	1981
	LRRC42	0.038456	0.10229	0.977652	1982
	KCNJ5	0.038556	0.10248	0.977652	1983
	DENND1A	0.038657	0.10268	0.977652	1984
	MCMBP	0.038693	0.10276	0.977652	1985
	ITSN2	0.038707	0.10278	0.977652	1986
	CEP152	0.038757	0.10289	0.977652	1987
	RAB22A	0.03877	0.10292	0.977652	1988
	DNAJC6	0.038807	0.103	0.977652	1989
	PRSS35	0.038842	0.10307	0.977652	1990
	BCL2A1	0.038844	0.10307	0.977652	1991
	CDRT4	0.038857	0.1031	0.977652	1992
	MYBPHL	0.038903	0.10319	0.977652	1993
	SLCO6A1	0.038907	0.1032	0.977652	1994
	ADAMTS19	0.038925	0.10324	0.977652	1995
	FRG1	0.038957	0.1033	0.977652	1996
	MBOAT4	0.039007	0.10341	0.977652	1997
	PNKP	0.039066	0.10353	0.977652	1998
[truncated: 17,114 more rows]

## Sheet: Figure 1D
Kegg Analysis
Complted on 5/3/22
	Category	Term	Count	%	PValue	negLogPval	Genes	List Total	Pop Hits	Pop Total	Fold Enrichment	Bonferroni	Benjamini	FDR
	KEGG_PATHWAY	hsa04740:Olfactory transduction	18	5.01393	0.0035219	2.45322	OR9I1, OR2C1, OR2D2, OR1C1, OR8J1, OR8K1, PDE1C, PDE1A, OR6C74, OR5L2, OR2J3, OR4L1, OR52N5, OR4X2, CNGA2, OR10A2, OR13C3, PRKACB	154	439	8142	2.1678	0.580174	0.866387	0.866387
	KEGG_PATHWAY	hsa04742:Taste transduction	6	1.67131	0.0226201	1.64551	PDE1C, GABRA5, PDE1A, SCN2A, TAS2R39, PRKACB	154	86	8142	3.68861	0.996406	1	1
	KEGG_PATHWAY	hsa05032:Morphine addiction	6	1.67131	0.0280568	1.55196	PDE11A, PDE1C, GABRA5, PDE1A, OPRM1, PRKACB	154	91	8142	3.48594	0.999089	1	1
	KEGG_PATHWAY	hsa04915:Estrogen signaling pathway	7	1.94986	0.0453949	1.34299	SHC3, KRT36, KRT35, OPRM1, ESR1, PRKACB, ESR2	154	138	8142	2.68182	0.999989	1	1
	KEGG_PATHWAY	hsa00620:Pyruvate metabolism	4	1.11421	0.0578774	1.23749	PC, ACSS2, LDHD, ACYP1	154	47	8142	4.49959	1	1	1
	KEGG_PATHWAY	hsa04014:Ras signaling pathway	9	2.50696	0.0706928	1.15063	GRIN2A, SHC3, RRAS, PLA2G4C, PDGFA, RAPGEF5, RGL2, MET, PRKACB	154	232	8142	2.051	1	1	1
	KEGG_PATHWAY	hsa04919:Thyroid hormone signaling pathway	6	1.67131	0.0773467	1.11156	SLCO1C1, NOTCH1, PLCZ1, ATP1A3, ESR1, PRKACB	154	121	8142	2.62166	1	1	1
	KEGG_PATHWAY	hsa04976:Bile secretion	5	1.39276	0.0861799	1.06459	SLC10A1, ATP1A3, KCNN2, PRKACB, UGT1A7	154	89	8142	2.97023	1	1	1

## Sheet: Figure 1E
GO_BP Analysis
Completed on 5/3/22
		Category	Term	Count	%	PValue	Genes	List Total	Pop Hits	Pop Total	Fold Enrichment	Bonferroni	Benjamini	FDR	neglogP
	1	GOTERM_BP_DIRECT	GO:0014807~regulation of somitogenesis	3	0.835655	0.00439112	NOTCH1, CDX2, DMRT2	337	6	19157	28.4228	0.999558	1	1	2.35743
	2	GOTERM_BP_DIRECT	GO:2000008~regulation of protein localization to cell surface	3	0.835655	0.0125761	ABCA2, TOR1A, HFE	337	10	19157	17.0537	1	1	1	1.90045
	3	GOTERM_BP_DIRECT	GO:0048146~positive regulation of fibroblast proliferation	5	1.39276	0.0129947	PDGFA, BMI1, ESR1, AGT, EREG	337	52	19157	5.46593	1	1	1	1.88623
	4	GOTERM_BP_DIRECT	GO:0007608~sensory perception of smell	7	1.94986	0.0141148	OR9I1, OR2D2, OR8J1, OR1C1, OR8K1, OR5L2, CNGA2	337	112	19157	3.55286	1	1	1	1.85032
	5	GOTERM_BP_DIRECT	GO:0060325~face morphogenesis	4	1.11421	0.0182142	RRAS, CRISPLD2, ANKRD11, RAB3GAP1	337	32	19157	7.10571	1	1	1	1.73959
	6	GOTERM_BP_DIRECT	GO:0001889~liver development	6	1.67131	0.0184893	XBP1, NOTCH1, AK4, HNF1A, SOD2, MET	337	87	19157	3.92039	1	1	1	1.73308
	7	GOTERM_BP_DIRECT	GO:0070374~positive regulation of ERK1 and ERK2 cascade	10	2.78552	0.0186418	NOTCH1, RAMP3, CHRNA7, CCL3L3, GPR55, PDGFA, XCL1, ABCA7, OPRM1, DNAJC27	337	226	19157	2.5153	1	1	1	1.72951
	8	GOTERM_BP_DIRECT	GO:0007368~determination of left/right symmetry	5	1.39276	0.0221768	NOTCH1, TBC1D32, ALG5, RTTN, DPCD	337	61	19157	4.65948	1	1	1	1.6541
	9	GOTERM_BP_DIRECT	GO:0030855~epithelial cell differentiation	6	1.67131	0.0229465	FN3K, KRT36, KRT35, ID3, ALDOC, BARX1	337	92	19157	3.70733	1	1	1	1.63928
	10	GOTERM_BP_DIRECT	GO:0070936~protein K48-linked ubiquitination	5	1.39276	0.0233887	RNF126, CDC34, FBXO38, BFAR, UBE2K	337	62	19157	4.58433	1	1	1	1.63099
	11	GOTERM_BP_DIRECT	GO:0009887~animal organ morphogenesis	7	1.94986	0.0360157	TLE2, ABLIM1, CDX2, LAMA3, PDGFA, FLI1, EREG	337	139	19157	2.86273	1	1	1	1.44351
	12	GOTERM_BP_DIRECT	GO:0043951~negative regulation of cAMP-mediated signaling	3	0.835655	0.0390016	PDE11A, CDC34, OPRM1	337	18	19157	9.47428	1	1	1	1.40892
	13	GOTERM_BP_DIRECT	GO:0030036~actin cytoskeleton organization	8	2.22841	0.0418418	FGD4, NUAK2, PDGFA, FLNA, NF2, WASF1, UTRN, ADD1	337	182	19157	2.49871	1	1	1	1.37839
	14	GOTERM_BP_DIRECT	GO:0050911~detection of chemical stimulus involved in sensory perception of smell	14	3.89972	0.0428729	OR9I1, OR2C1, OR2D2, OR1C1, OR8J1, OR8K1, OR6C74, OR5L2, OR2J3, OR4L1, OR52N5, OR4X2, OR10A2, OR13C3	337	433	19157	1.83797	1	1	1	1.36782
	15	GOTERM_BP_DIRECT	GO:0080111~DNA demethylation	3	0.835655	0.0430951	ALKBH2, APOBEC3H, TET3	337	19	19157	8.97564	1	1	1	1.36557
	16	GOTERM_BP_DIRECT	GO:0030520~intracellular estrogen receptor signaling pathway	3	0.835655	0.0473407	RBFOX2, ESR1, ESR2	337	20	19157	8.52685	1	1	1	1.32477
	17	GOTERM_BP_DIRECT	GO:0090155~negative regulation of sphingolipid biosynthetic process	2	0.557103	0.051703	ABCA2, ORMDL1	337	3	19157	37.8971	1	1	1	1.28648
	18	GOTERM_BP_DIRECT	GO:0050766~positive regulation of phagocytosis	4	1.11421	0.0518383	SFTPD, ABCA7, GATA2, SIRPB1	337	48	19157	4.73714	1	1	1	1.28535
	19	GOTERM_BP_DIRECT	GO:0045429~positive regulation of nitric oxide biosynthetic process	4	1.11421	0.0518383	OPRM1, SOD2, ESR1, AGT	337	48	19157	4.73714	1	1	1	1.28535
	20	GOTERM_BP_DIRECT	GO:0007099~centriole replication	3	0.835655	0.0562618	CEP72, RTTN, CDK5RAP2	337	22	19157	7.75169	1	1	1	1.24979

## Sheet: Figure 2B
Cell Proliferation Assay
MCF-TA siATM1	MCF-TA-P10 siATM1
1	0.413		Table Analyzed	CPVL CTG		Table Analyzed	PRDM10 CTG		Table Analyzed	ALKBH2 CTG		Table Analyzed	NF2 CTG		Table Analyzed	ALDOC CTG		Table Analyzed	ATM1 ctg
0.69	0.48
0.73	0.32		Column B	MCF-TA-P10 siCPVL		Column B	MCF-TA-P10 siPRDM10		Column B	MCF-TA-P10 siALKBH2		Column B	MCF-TA-P10 siNF2		Column B	MCF-TA-P10 siALDOC		Column B	MCF-TA-P10 siATM1
			vs.	vs.		vs.	vs.		vs.	vs.		vs.	vs.		vs.	vs.		vs.	vs.
			Column A	MCF-TA siCPVL		Column A	MCF-TA siPRDM10		Column A	MCF-TA siALKBH2		Column A	MCF-TA siNF2		Column A	MCF-TA siALDOC		Column A	MCF-TA siATM1
MCF-TA siALDOC	MCF-TA-P10 siALDOC
0.82	0.59		Unpaired t test			Unpaired t test			Unpaired t test			Unpaired t test			Unpaired t test			Unpaired t test
0.98	0.9		P value	0.5565		P value	0.0146		P value	0.0323		P value	0.894		P value	0.2158		P value	0.0203
0.8	0.59		P value summary	ns		P value summary	*		P value summary	*		P value summary	ns		P value summary	ns		P value summary	*
			Significantly different (P < 0.05)?	No		Significantly different (P < 0.05)?	Yes		Significantly different (P < 0.05)?	Yes		Significantly different (P < 0.05)?	No		Significantly different (P < 0.05)?	No		Significantly different (P < 0.05)?	Yes
			One- or two-tailed P value?	Two-tailed		One- or two-tailed P value?	Two-tailed		One- or two-tailed P value?	Two-tailed		One- or two-tailed P value?	Two-tailed		One- or two-tailed P value?	Two-tailed		One- or two-tailed P value?	Two-tailed
MCF-TA siNF2	MCF-TA-P10 siNF2		t, df	t=0.6409, df=4		t, df	t=4.122, df=4		t, df	t=3.218, df=4		t, df	t=0.1419, df=4		t, df	t=1.469, df=4		t, df	t=3.731, df=4
0.74	0.76
1.4	1.17		How big is the difference?			How big is the difference?			How big is the difference?			How big is the difference?			How big is the difference?			How big is the difference?
0.86	0.97		Mean of column A	1.32		Mean of column A	0.9433		Mean of column A	1.327		Mean of column A	1		Mean of column A	0.8667		Mean of column A	0.8067
			Mean of column B	1.123		Mean of column B	0.76		Mean of column B	1.027		Mean of column B	0.9667		Mean of column B	0.6933		Mean of column B	0.4043
			Difference between means (B - A) ± SEM	-0.1967 ± 0.3069		Difference between means (B - A) ± SEM	-0.1833 ± 0.04447		Difference between means (B - A) ± SEM	-0.3000 ± 0.09321		Difference between means (B - A) ± SEM	-0.03333 ± 0.2350		Difference between means (B - A) ± SEM	-0.1733 ± 0.1180		Difference between means (B - A) ± SEM	-0.4023 ± 0.1078
MCF-TA siALKBH2	MCF-TA-P10 siALKBH2		95% confidence interval	-1.049 to 0.6554		95% confidence interval	-0.3068 to -0.05986		95% confidence interval	-0.5588 to -0.04120		95% confidence interval	-0.6857 to 0.6190		95% confidence interval	-0.5009 to 0.1543		95% confidence interval	-0.7018 to -0.1029
1.29	0.99		R squared (eta squared)	0.09311		R squared (eta squared)	0.8095		R squared (eta squared)	0.7214		R squared (eta squared)	0.005006		R squared (eta squared)	0.3504		R squared (eta squared)	0.7768
1.4	0.9
1.29	1.19		F test to compare variances			F test to compare variances			F test to compare variances			F test to compare variances			F test to compare variances			F test to compare variances
			F, DFn, Dfd	2.450, 2, 2		F, DFn, Dfd	2.633, 2, 2		F, DFn, Dfd	5.463, 2, 2		F, DFn, Dfd	2.941, 2, 2		F, DFn, Dfd	3.291, 2, 2		F, DFn, Dfd	4.404, 2, 2
			P value	0.5798		P value	0.5506		P value	0.3095		P value	0.5075		P value	0.4661		P value	0.3701
MCF-TA siPRDM10	MCF-TA-P10 siPRDM10		P value summary	ns		P value summary	ns		P value summary	ns		P value summary	ns		P value summary	ns		P value summary	ns
0.98	0.82		Significantly different (P < 0.05)?	No		Significantly different (P < 0.05)?	No		Significantly different (P < 0.05)?	No		Significantly different (P < 0.05)?	No		Significantly different (P < 0.05)?	No		Significantly different (P < 0.05)?	No
0.9	0.69
0.95	0.77		Data analyzed			Data analyzed			Data analyzed			Data analyzed			Data analyzed			Data analyzed
			Sample size, column A	3		Sample size, column A	3		Sample size, column A	3		Sample size, column A	3		Sample size, column A	3		Sample size, column A	3
			Sample size, column B	3		Sample size, column B	3		Sample size, column B	3		Sample size, column B	3		Sample size, column B	3		Sample size, column B	3
MCF-TA siCPVL	MCF-TA-P10 siCPVL
1.17	0.75
1.14	1.62
1.65	1

## Sheet: Figure 2C
Annexin
MCF-TA siATM1	MCF-TA-P10 siATM1		Table Analyzed	ATM1 annexin		Table Analyzed	ALDOC annexin		Table Analyzed	NF2 annexin		Table Analyzed	ALKBH2 annexin		Table Analyzed	PRDM10 annexin		Table Analyzed	CPVL annexin
0.74	1.24
0.23	1.36		Column B	MCF-TA-P10 siATM1		Column B	MCF-TA-P10 siALDOC		Column B	MCF-TA-P10 siNF2		Column B	MCF-TA-P10 siALKBH2		Column B	MCF-TA-P10 siPRDM10		Column B	MCF-TA-P10 siCPVL
1.04	1.95		vs.	vs.		vs.	vs.		vs.	vs.		vs.	vs.		vs.	vs.		vs.	vs.
0.91	1.45		Column A	MCF-TA siATM1		Column A	MCF-TA siALDOC		Column A	MCF-TA siNF2		Column A	MCF-TA siALKBH2		Column A	MCF-TA siPRDM10		Column A	MCF-TA siCPVL
			Unpaired t test			Unpaired t test			Unpaired t test			Unpaired t test			Unpaired t test			Unpaired t test
MCF-TA siALDOC	MCF-TA-P10 siALDOC		P value	0.0173		P value	0.2324		P value	0.2594		P value	0.0158		P value	0.0167		P value	>0.9999
1.4	2.5		P value summary	*		P value summary	ns		P value summary	ns		P value summary	*		P value summary	*		P value summary	ns
0.96	1.19		Significantly different (P < 0.05)?	Yes		Significantly different (P < 0.05)?	No		Significantly different (P < 0.05)?	No		Significantly different (P < 0.05)?	Yes		Significantly different (P < 0.05)?	Yes		Significantly different (P < 0.05)?	No
0.77	1.35		One- or two-tailed P value?	Two-tailed		One- or two-tailed P value?	Two-tailed		One- or two-tailed P value?	Two-tailed		One- or two-tailed P value?	Two-tailed		One- or two-tailed P value?	Two-tailed		One- or two-tailed P value?	Two-tailed
			t, df	t=3.257, df=6		t, df	t=1.406, df=4		t, df	t=1.313, df=4		t, df	t=4.026, df=4		t, df	t=3.957, df=4		t, df	t=0.000, df=4
MCF-TA siNF2	MCF-TA-P10 siNF2		How big is the difference?			How big is the difference?			How big is the difference?			How big is the difference?			How big is the difference?			How big is the difference?
0.75	1.56		Mean of column A	0.73		Mean of column A	1.043		Mean of column A	0.8733		Mean of column A	1.378		Mean of column A	1.267		Mean of column A	1.077
0.87	0.91		Mean of column B	1.5		Mean of column B	1.68		Mean of column B	1.157		Mean of column B	2.28		Mean of column B	1.89		Mean of column B	1.077
1	1		Difference between means (B - A) ± SEM	0.7700 ± 0.2364		Difference between means (B - A) ± SEM	0.6367 ± 0.4528		Difference between means (B - A) ± SEM	0.2833 ± 0.2158		Difference between means (B - A) ± SEM	0.9023 ± 0.2241		Difference between means (B - A) ± SEM	0.6233 ± 0.1575		Difference between means (B - A) ± SEM	0.000 ± 0.3784
			95% confidence interval	0.1915 to 1.349		95% confidence interval	-0.6206 to 1.894		95% confidence interval	-0.3157 to 0.8824		95% confidence interval	0.2801 to 1.525		95% confidence interval	0.1860 to 1.061		95% confidence interval	-1.051 to 1.051
			R squared (eta squared)	0.6387		R squared (eta squared)	0.3308		R squared (eta squared)	0.3012		R squared (eta squared)	0.8021		R squared (eta squared)	0.7965		R squared (eta squared)	0
MCF-TA siALKBH2	MCF-TA-P10 siALKBH2
1.6	2.3		F test to compare variances			F test to compare variances			F test to compare variances			F test to compare variances			F test to compare variances			F test to compare variances
1.2	2.6		F, DFn, Dfd	1.296, 3, 3		F, DFn, Dfd	4.890, 2, 2		F, DFn, Dfd	7.934, 2, 2		F, DFn, Dfd	2.632, 2, 2		F, DFn, Dfd	5.706, 2, 2		F, DFn, Dfd	3.044, 2, 2
1.333	1.94		P value	0.8365		P value	0.3395		P value	0.2239		P value	0.5507		P value	0.2983		P value	0.4946
			P value summary	ns		P value summary	ns		P value summary	ns		P value summary	ns		P value summary	ns		P value summary	ns
			Significantly different (P < 0.05)?	No		Significantly different (P < 0.05)?	No		Significantly different (P < 0.05)?	No		Significantly different (P < 0.05)?	No		Significantly different (P < 0.05)?	No		Significantly different (P < 0.05)?	No
MCF-TA siPRDM10	MCF-TA-P10 siPRDM10
1.5	1.9		Data analyzed			Data analyzed			Data analyzed			Data analyzed			Data analyzed			Data analyzed
1.3	1.99		Sample size, column A	4		Sample size, column A	3		Sample size, column A	3		Sample size, column A	3		Sample size, column A	3		Sample size, column A	3
1	1.78		Sample size, column B	4		Sample size, column B	3		Sample size, column B	3		Sample size, column B	3		Sample size, column B	3		Sample size, column B	3
MCF-TA siCPVL	MCF-TA-P10 siCPVL
0.61	1.44
1.71	0.98
0.91	0.81

## Sheet: Figure 3A
HeLa dCas9 MPH WB
PARP10 overexpression

## Sheet: Figure 3B
ATM Validation-cellular survival
Cell titer-glo	MPH dCas9-siATM#1	MPH dCas9 P10#1-siATM#1	MPH dCas9 P10#2-siATM#1
	1	0.569549	0.66624
	1	0.543163	0.670752
	1	0.416314	0.419581
	MPH dCas9-siATM#2	MPH dCas9 P10#1-siATM#2	MPH dCas9 P10#2-siATM#2
	1	0.691525	0.566301
	1	0.45062	0.714234
	1	0.553286	0.809587
Table Analyzed	HeLa MPH dCas9 siATM*		Table Analyzed	HeLa MPH dCas9 siATM*
Column B	MPH dCas9 P10#1-siATM#1		Column C	MPH dCas9 P10#2-siATM#1
vs.	vs.		vs.	vs.
Column A	MPH dCas9-siATM#1		Column A	MPH dCas9-siATM#1
Unpaired t test			Unpaired t test
P value	0.0005		P value	0.0075
P value summary	***		P value summary	**
Significantly different (P < 0.05)?	Yes		Significantly different (P < 0.05)?	Yes
One- or two-tailed P value?	Two-tailed		One- or two-tailed P value?	Two-tailed
t, df	t=10.37, df=4		t, df	t=4.995, df=4
How big is the difference?			How big is the difference?
Mean of column A	1		Mean of column A	1
Mean of column B	0.5097		Mean of column C	0.5855
Difference between means (B - A) ± SEM	-0.4903 ± 0.04730		Difference between means (C - A) ± SEM	-0.4145 ± 0.08298
95% confidence interval	-0.6216 to -0.3590		95% confidence interval	-0.6449 to -0.1841
R squared (eta squared)	0.9641		R squared (eta squared)	0.8618
F test to compare variances			F test to compare variances
F, DFn, Dfd	Infinity, 2, 2		F, DFn, Dfd	Infinity, 2, 2
P value	<0.0001		P value	<0.0001
P value summary	****		P value summary	****
Significantly different (P < 0.05)?	Yes		Significantly different (P < 0.05)?	Yes
Data analyzed			Data analyzed
Sample size, column A	3		Sample size, column A	3
Sample size, column B	3		Sample size, column C	3
Table Analyzed	HeLa MPH dCas9 siATM*		Table Analyzed	HeLa MPH dCas9 siATM*
Column E	MPH dCas9 P10#1-siATM#2		Column F	MPH dCas9 P10#2-siATM#2
vs.	vs.		vs.	vs.
Column D	MPH dCas9-siATM#2		Column D	MPH dCas9-siATM#2
Unpaired t test			Unpaired t test
P value	0.0034		P value	0.0128
P value summary	**		P value summary	*
Significantly different (P < 0.05)?	Yes		Significantly different (P < 0.05)?	Yes
One- or two-tailed P value?	Two-tailed		One- or two-tailed P value?	Two-tailed
t, df	t=6.230, df=4		t, df	t=4.285, df=4
How big is the difference?			How big is the difference?
Mean of column D	1		Mean of column D	1
Mean of column E	0.5651		Mean of column F	0.6967
Difference between means (E - D) ± SEM	-0.4349 ± 0.06980		Difference between means (F - D) ± SEM	-0.3033 ± 0.07078
95% confidence interval	-0.6286 to -0.2411		95% confidence interval	-0.4998 to -0.1068
R squared (eta squared)	0.9066		R squared (eta squared)	0.8211
F test to compare variances			F test to compare variances
F, DFn, Dfd	Infinity, 2, 2		F, DFn, Dfd	Infinity, 2, 2
P value	<0.0001		P value	<0.0001
P value summary	****		P value summary	****
Significantly different (P < 0.05)?	Yes		Significantly different (P < 0.05)?	Yes
Data analyzed			Data analyzed
Sample size, column D	3		Sample size, column D	3
Sample size, column E	3		Sample size, column F	3

## Sheet: Figure 3C
DNA Fiber	MPH dCas9-siQ	MPH dCas9-siATM	MPH dCas9 P10#1-siQ	MPH dCas9 P10#1-siATM
	23.76	27.24	57.31	17.72		Table Analyzed	HeLa dCas9 MPH - IdU + CldU Tract Length		Table Analyzed	HeLa dCas9 MPH - IdU + CldU Tract Length
	39.48	24.17	29.99	40.36
	44.34	17.09	43.3	49.79		Column B	MPH dCas9-siATM		Column D	MPH dCas9 P10#1-siATM
	38.9	43.87	37.55	27.16		vs.	vs.		vs.	vs.
	24.06	32.1	27.34	12.98		Column A	MPH dCas9-siQ		Column C	MPH dCas9 P10#1-siQ
	30.62	18.01	29.73	24.77
	33.46	39.02	31.09	20.92		Mann Whitney test			Mann Whitney test
	29.94	32.11	43.05	20.99		P value	0.0038		P value	0.0012
	13.73	23.79	30.71	25.49		Exact or approximate P value?	Exact		Exact or approximate P value?	Exact
	11.68	24.26	23.46	34.17		P value summary	**		P value summary	**
	35.95	24.24	32.26	26.71		Significantly different (P < 0.05)?	Yes		Significantly different (P < 0.05)?	Yes
	19.97	35.33	21.52	30.51		One- or two-tailed P value?	Two-tailed		One- or two-tailed P value?	Two-tailed
	24.29	30.96	52.9	13.93		Sum of ranks in column A,B	11014 , 8687		Sum of ranks in column C,D	5432 , 6814
	40.11	28.63	56.38	15.38		Mann-Whitney U	3737		Mann-Whitney U	1963
	47.99	45.95	92.41	12.02
	43.63	21.24	28.38	21.66		Difference between medians			Difference between medians
	20.05	50.11	35.77	25.24		Median of column A	31.09, n=99		Median of column C	30.90, n=58
	41.82	46.18	32.79	18.5		Median of column B	26.34, n=99		Median of column D	26.81, n=98
	33.32	30.25	39.02	25.27		Difference: Actual	-4.75		Difference: Actual	-4.09
	16.63	39.71	21.76	19.03		Difference: Hodges-Lehmann	-4.23		Difference: Hodges-Lehmann	-5.115
	26.18	47.33	20.11	20.19
	22.49	32.57	28.58	26.95
	59.23	21.06	18.36	34.62
	14.05	26.67	24.5	34.18
	53.66	26.34	29.13	22.82
	36.97	22.64	40.69	38.95
	57.82	25.87	31.46	35.33
	43.26	31.18	21.25	25.7
	17.02	26.32	42.28	31.48
	16.48	22.18	21.53	19.57
	46.67	22.86	25.89	14.42
	36.48	38.79	36.49	38.22
	36.19	30.32	35.57	35.57
	34.92	21.26	21.96	13.95
	25.47	16.89	35.13	29.8
	28.51	27.02	34.42	32.44
	38.87	35.56	32.01	16.76
	35.81	14.34	19.48	27.41
	14.35	18.97	26.65	32.21
	33.16	16.64	19.38	40.63
	29.38	32.8	36.23	35.28
	27.03	58.9	13.11	24.6
	26.83	20.11	29.54	39.69
	47.05	30.71	29.07	42.15
	31.61	24.26	32.67	39.44
	22.96	20.33	57.65	15.62
	23.02	28.86	50.21	33.64
	37.43	40.63	36.03	21.88
	31.09	18.5	61.97	35.44
	30.04	26.33	29.31	28.82
	41.58	19.64	28.58	29.54
	28.64	26.13	16.11	48.77
	26.91	18.56	28.59	25.24
	44.77	27.48	41.55	22.85
	13.29	46.65	22.82	34.36
	26.68	28.88	39.4	21.24
	25.99	19.45	40.6	28.1
	43.9	19.86	27.86	22.61
	30.52	28.41		46.12
	44.17	22.63		30.74
	36.8	16.4		24.02
	31.22	30.26		18.97
	36.33	22.4		16.34
	50.67	29.56		38.47
	27.8	36.94		26.93
	32.21	21.72		17.55
	24.79	30.71		46.59
	32.28	30.25		50.68
	63.29	24.01		32.93
	36.09	24.52		41.8
	28.45	17.15		24.75
	21.8	20.11		22.58
	45.92	29.57		31.74
	62.94	34.63		18.98
	48.89	33.02		18.98
	30.29	37.87		22.82
	26.39	22.41		25.23
	27.37	66.27		23.87
	31.13	21.01		27.51
	26.68	31.17		27.62
	31.57	19.16		33.87
	38.53	26.79		32.95
	49.3	12.27		19.71
	18.6	21.94		21.86
	35.64	26.34		27.38
	24.81	26.09		21.38
	40.85	20.36		16.64
	18.11	20.58		16.81
	16.19	24.51		27.39
	28.51	45.94		26.91
	19.05	43.42		29.32
	24.02	27.27		31.96
	28.46	17.09		16.58
	39.65	29.78		14.91
	29.87	36.94		28.11
	35.8	33.48		33.92
	28.21	21.72		20.71
	34.83	37.41		15.38
	13.92	22.39

## Sheet: Figure 3E
	A	B		Column B	siATM
	siControl	siATM		vs.	vs.
	0	0		Column A	siControl
	1.35318	0.134048
	0	0		Unpaired t test
	0	0		P value	0.0106
	0	0		P value summary	*
	0	1.13941		Significantly different (P < 0.05)?	Yes
	0	0		One- or two-tailed P value?	Two-tailed
	1.08254	0		t, df	t=2.581, df=200
	0	0
	0.135318	0		How big is the difference?
	0	0.536193		Mean of column A	0.3631
	0	0		Mean of column B	0.1599
	0	0		Difference between means (B - A) ± SEM	-0.2032 ± 0.07873
	0	0.536193		95% confidence interval	-0.3584 to -0.04791
	0	0.067024		R squared (eta squared)	0.03222
	2.16509	0
	0	0.402145		F test to compare variances
	0.270636	0		F, DFn, Dfd	4.525, 100, 100
	0.135318	0.469169		P value	<0.0001
	0	0		P value summary	****
	0	0.938338		Significantly different (P < 0.05)?	Yes
	0	0
	0	0.335121		Data analyzed
	0	0.067024		Sample size, column A	101
	0	0		Sample size, column B	101
	0	0.067024
	0	0
	1.75913	0
	0	0.536193
	0	0
	0	0
	0.135318	0
	0.405954	0
	2.30041	0
	0	0
	0	0
	0.811908	0
	0	0
	0	0
	0	0.067024
	0	0
	0.135318	0.067024
	0	1.27346
	0	0
	0	0
	0	0
	0	1.00536
	0.135318	0
	0	0
	0	0.268097
	0	0
	0	0
	0	0
	0	1.00536
	1.4885	0
	0	0
	0	0
	0	0.737265
	1.35318	0
	0	0
	1.75913	0
	1.35318	0
	0	0
	0	0
	2.02977	0.603217
	0	0
	0	0
	0	1.20643
	0	0
	0	0
	2.02977	1.27346
	0	0
	0	0.201072
	0	0
	0.135318	0.402145
	0	0
	0	0
	2.30041	0.469169
	0	0
	0	0
	0	0
	2.70636	0
	0	0
	0	0
	1.4885	0
	0.947226	0
	0.811908	0.067024
	0	0
	0	0.603217
	0	0
	1.35318	1.34048
	0	0
	0.135318	0
	0	0.067024
	0	0
	0	0
	1.62382	0.201072
	0	0
	2.02977	0
	2.30041	0.067024
	0	0
MEAN	0.363081	0.159929

[truncated: 11 more sheets: Figure 3F, Figure 4B, Figure 4C, Figure 4D, Figure 5B, Figure 5C, Figure S1A, Figure S1B, Figure S1C, Figure S1D, Figure S1E]
